# Supplementary material for: Application of the CRISPR/Cas9 system for modification of flower color in Torenia fournieri
Source: BMC Plant Biol. 2018 Dec 5;18:331. doi: 10.1186/s12870-018-1539-3 (PMC6280492; doi:10.1186/s12870-018-1539-3)
Supplement: Supplementary file 2 — The results of next-generation amplicon sequencing of cv. Crown Violet and nine genome-edited torenia lines. Numbers after sequence names in the Excel worksheets are sequential serial numbers and read counts of each fragment. (XLSX 668 kb) [file 12870_2018_1539_MOESM2_ESM.xlsx]

## Sheet: Crown Violet
>CrV_1_19258
AGCAGGACCACTAACCCTAACTTCGCTAGCGCTCGAAAAATCGCTGCATGAAAAGTTTATAAGGGACGAAGACGAAAGGCCTAACTTAGCATACGATCAATTTAGCAGTCAGATTCCATTGATCTCTCTCTCTGGGATTGACGATGACGACGATGAATGTAATAAGAGGAAAGATCTGTGCAAGAGAATAGCGCAAGCATGCGAAGATTGGGGTATTTTTCAAGTGATCGATCATGGGATCGATTTGAAGCTCATCAACGATATGACTCGTTTGGCTCGTGAGTTCTTCGATCTGCCCGACGAAGAGAAGCTGAGGTTCGATATGTCTGGTGGGAAAAAAGGAGGTTTCATTGTTTCGAGTCACC
>CrV_2_60
AGCAGGACCACTAACCCTAACTTCGCTAGCGCTCGAAAAATCGCTGCATGAAAAGTTTATAAGGGACGAAGACGAAAGGCCTAACTTAGCATACGATCAATTTAGCAGTCAGATTCCATTGATCTCTCTCTGGGATTGACGATGACGACGATGAATGTAATAAGAGGAAAGATCTGTGCAAGAGAATAGCGCAAGCATGCGAAGATTGGGGTATTTTTCAAGTGATCGATCATGGGATCGATTTGAAGCTCATCAACGATATGACTCGTTTGGCTCGTGAGTTCTTCGATCTGCCCGACGAAGAGAAGCTGAGGTTCGATATGTCTGGTGGGAAAAAAGGAGGTTTCATTGTTTCGAGTCACC
>CrV_3_49
AGCAGGACCACTAACCCTAACTTCGCTAGCGCTCGAAAAATCGCGGCATGAAAAGTTTATAAGGGACGAAGACGAAAGGCCTAACTTAGCATACGATCAATTTAGCAGTCAGATTCCATTGATCTCTCTCTCTGGGATTGACGATGACGACGATGAATGTAATAAGAGGAAAGATCTGTGCAAGAGAATAGCGCAAGCATGCGAAGATTGGGGTATTTTTCAAGTGATCGATCATGGGATCGATTTGAAGCTCATCAACGATATGACTCGTTTGGCTCGTGAGTTCTTCGATCTGCCCGACGAAGAGAAGCTGAGGTTCGATATGTCTGGTGGGAAAAAAGGAGGTTTCATTGTTTCGAGTCACC
>CrV_4_39
AGCAGGACCACTAACCCTAACTTCGCTAGCGCTCGAAAAATCGCTGCATGAAAAGTTTATAAGGGACGAAGACGAAAGGCCTAACTTAGCATACGATCAATTTAGCAGTCAGATTCCATTGATCTCTCTCTCTGGGATTGACGATGACGACGATGAATGTAATAAGAGGAAAGATCTGTGCAAGAGAATAGCGCAAGCATGCGAAGATTGGGGTATTTTTCAAGTGATCGATCATGGGATCGATTTGAAGCTCATCAACGATATGACTCGTTTGGCTCGTGAGTTCTTCGATCTGCCCGACGAAGAGAAGCTGAGGTTCGATATGTCTGGTGGGAAAAAGGAGGTTTCATTGTTTCGAGTCACC
>CrV_5_30
AGCAGGACCACTAACCCTAACTTCGCTAGCGCTCGAAAAATCGCTGCATGAAAAGTTTATAAGGGACGAAGACGAAAGGCCTAACTTAGCATACGATCAATTTAGCAGTCAGATTCCATTGATCTCTCTCTCTGGGATTGACGATGACGACGATGAATGTAATAAGAGGAAAGATCTGTGCAAGAGAATAGCACAAGCATGCGAAGATTGGGGTATTTTTCAAGTGATCGATCATGGGATCGATTTGAAGCTCATCAACGATATGACTCGTTTGGCTCGTGAGTTCTTCGATCTGCCCGACGAAGAGAAGCTGAGGTTCGATATGTCTGGTGGGAAAAAAGGAGGTTTCATTGTTTCGAGTCACC
>CrV_6_29
AGCAGGACCACTAACCCTAACTTCGCTAGCGCTCGAAAAATCGCTGCATGAAAAGTTTATAAGGGACGAAGACGAAAGGCCTAACTTAGCATACGATCAATTTAGCAGTCAGATTCCATTGATCTCTCTCTCTGGGATTGATGATGACGACGATGAATGTAATAAGAGGAAAGATCTGTGCAAGAGAATAGCGCAAGCATGCGAAGATTGGGGTATTTTTCAAGTGATCGATCATGGGATCGATTTGAAGCTCATCAACGATATGACTCGTTTGGCTCGTGAGTTCTTCGATCTGCCCGACGAAGAGAAGCTGAGGTTCGATATGTCTGGTGGGAAAAAAGGAGGTTTCATTGTTTCGAGTCACC
>CrV_7_25
AGCAGGACCACTAACCCTAACTTCGCTAGCGCTCGAAAAATTGCTGCATGAAAAGTTTATAAGGGACGAAGACGAAAGGCCTAACTTAGCATACGATCAATTTAGCAGTCAGATTCCATTGATCTCTCTCTCTGGGATTGACGATGACGACGATGAATGTAATAAGAGGAAAGATCTGTGCAAGAGAATAGCGCAAGCATGCGAAGATTGGGGTATTTTTCAAGTGATCGATCATGGGATCGATTTGAAGCTCATCAACGATATGACTCGTTTGGCTCGTGAGTTCTTCGATCTGCCCGACGAAGAGAAGCTGAGGTTCGATATGTCTGGTGGGAAAAAAGGAGGTTTCATTGTTTCGAGTCACC
>CrV_8_25
AGCAGGACCACTAACCCTAACTTCGCTAGCGCTCGAAAAATCGCTGCATGAAAAGTTTATAAGGGACGAAGACGAAAGGCCTAACTTAGCATACGATCAATTTAGCAGTCAGATTCCATTGATCTCTCTCTCTGGGATTGACGATGACGACGATGAATGTAATAAGAGGAAAGATCTGTGCAAGAGAATAGCGCAAGCATGCGAAGATTGGGGTATTTTTCAAGTGATCGATCATGGGATCGATTTGAAGCTCATCAACGATATGACTCGTTTGGCTCGTGAGTTCTTCGATCTGCCCGACGAAGAGAAGCTGAGGTTCGATCTGTCTGGTGGGAAAAAAGGAGGTTTCATTGTTTCGAGTCACC
>CrV_9_23
AGCAGGACCACTAACCCTAACTTCGCTAGCGCTCGAAAAATCGCTGCATGAAAAGTTTATAAGGGACGAAGACGAAAGGCCTAACTTAGCATACGATCAATTTAGCAGTCAGATTCCATTGATCTCTCTCTCTGGGATTGACGATGACGACGATGAATGTAATAAGAGGAAAGATCTGTGCAAGAGAATAGCGCAAGCATGTGAAGATTGGGGTATTTTTCAAGTGATCGATCATGGGATCGATTTGAAGCTCATCAACGATATGACTCGTTTGGCTCGTGAGTTCTTCGATCTGCCCGACGAAGAGAAGCTGAGGTTCGATATGTCTGGTGGGAAAAAAGGAGGTTTCATTGTTTCGAGTCACC
>CrV_10_21
AGCAGGACCACTAACCCTAACTTCGCTAGCGCTCGAAAAATCGCTGCATGAAAAGTTTATAAGGGACGAAGACGAAAGGCCTAACTTAGCATACGATCAATTTAGCAGTCAGATTCCATTGATCTCTCTCTCTGGGATTGACGATGACGACGATGAATGTAATAAGAGGAAAGATCTGTGCAAGAGAATAGCGCAAGCATGCGAAGATTGGGGTATTTTTCAAGTGATCGATCATGGGATCGATTTGAAGCTCATCAACGATATGACTCGTTTGGCTCATGAGTTCTTCGATCTGCCCGACGAAGAGAAGCTGAGGTTCGATATGTCTGGTGGGAAAAAAGGAGGTTTCATTGTTTCGAGTCACC
>CrV_11_19
AGCAGGACCACTAACCCTAACTTCGCTAGCGCTCGAAAAATCGCTGCATGAAAAGTTTATAAGGGACGAAGACGAAAGGCCTAACTTAGCATACGATCAATTTAGCAGTCAGATTCCATTGATCTCTCTCTCTGGGATTGACGATGACGACGATGAATGTAATAAGAGGAAAGATCTGTGCAAGAGAATAGCGCAAGCATGCGAAGATTGGGGTATTTTTCAAGTGATCGATCATGGGATCGATTTGAAGCTCATCAACGATATGACTCGTTTGGCTCGTGAGTTCTTCGATCTGCCCGACGAAGAGAAGCTGAGGTTCAATATGTCTGGTGGGAAAAAAGGAGGTTTCATTGTTTCGAGTCACC
>CrV_12_18
AGCAGGGACCACTAACCCTAACTTCGCTAGCGCTCGAAAAATCGCTGCATGAAAAGTTTATAAGGGACGAAGACGAAAGGCCTAACTTAGCATACGATCAATTTAGCAGTCAGATTCCATTGATCTCTCTCTCTGGGATTGACGATGACGACGATGAATGTAATAAGAGGAAAGATCTGTGCAAGAGAATAGCGCAAGCATGCGAAGATTGGGGTATTTTTCAAGTGATCGATCATGGGATCGATTTGAAGCTCATCAACGATATGACTCGTTTGGCTCGTGAGTTCTTCGATCTGCCCGACGAAGAGAAGCTGAGGTTCGATATGTCTGGTGGGAAAAAAGGAGGTTTCATTGTTTCGAGTCACC
>CrV_13_18
AGCAGGACCACTAACCCTAACTTCTTCTCGCCATGGTCACCGCTGTCTCCAGCTAAGTTTTCTCCTCATAATGGTGTGTCAAACTATTCATTAATTTCTGATCCTGTGATCGGTCATCCACCTTACATAGGAGAAGGGAGAATTGAGGCTAAAGAATATCTGCAGCAGCGTGATATGGTTCATATGATGAAGAAGAACAAAGGGGCAACGCTTGATCAGTTGACGGGTTTTGGGAAAATTAAAGATGCTAAGATTTGTAATGCTAATGAGTGCCTGAGGTTGGATTTGAACATGGGTTTGATTCAAGATTCCAAGGAGGATTTGGATCTGGAGCTTAGACTTGGTTACTCTTAGACTGCTCATCATCTATGCTATTCAGTTTAAGATTTGTATTAGGTT…
>CrV_14_18
AGCAGGACCACTAACCCTAACTTCGCTAGCGCTCGAAAATCGCTGCATGAAAAGTTTATAAGGGACGAAGACGAAAGGCCTAACTTAGCATACGATCAATTTAGCAGTCAGATTCCATTGATCTCTCTCTCTGGGATTGACGATGACGACGATGAATGTAATAAGAGGAAAGATCTGTGCAAGAGAATAGCGCAAGCATGCGAAGATTGGGGTATTTTTCAAGTGATCGATCATGGGATCGATTTGAAGCTCATCAACGATATGACTCGTTTGGCTCGTGAGTTCTTCGATCTGCCCGACGAAGAGAAGCTGAGGTTCGATATGTCTGGTGGGAAAAAAGGAGGTTTCATTGTTTCGAGTCACC
>CrV_15_18
AGCAGGACCACTAACCCTAACTTCGCTAGCGCTCGAAAAATCGCTGCATGAAAAGTTTATAAGGGACGAAGACGAAAGGCCTAACTTAGCATACGATCAATTTAGCAGTCAGATTCCATTGATCTCTCTCTCTGGGATTGACGATGACGACGATGAATGTAATAAGAGGAAAGATCTGTGCAAGAGAATAGCGCAAGCATGCGAAGATTGGGGTATTTTTCAAGTGATCGATCATGGGATTGATTTGAAGCTCATCAACGATATGACTCGTTTGGCTCGTGAGTTCTTCGATCTGCCCGACGAAGAGAAGCTGAGGTTCGATATGTCTGGTGGGAAAAAAGGAGGTTTCATTGTTTCGAGTCACC
>CrV_16_17
AGCAGGACCACTAACCCTAACTTCGCTAGCGCTCGAAAAATCGCTGCATGAAAAGTTTATAAGGGATGAAGACGAAAGGCCTAACTTAGCATACGATCAATTTAGCAGTCAGATTCCATTGATCTCTCTCTCTGGGATTGACGATGACGACGATGAATGTAATAAGAGGAAAGATCTGTGCAAGAGAATAGCGCAAGCATGCGAAGATTGGGGTATTTTTCAAGTGATCGATCATGGGATCGATTTGAAGCTCATCAACGATATGACTCGTTTGGCTCGTGAGTTCTTCGATCTGCCCGACGAAGAGAAGCTGAGGTTCGATATGTCTGGTGGGAAAAAAGGAGGTTTCATTGTTTCGAGTCACC
>CrV_17_17
AGCAGGACCACTAACCCTAACTTCGCTAGCGCTCGAAAAATCGCTGCATGAAAAGTTTATAAGGGACGAAGACGAAAGGCCTAACTTAGCATACGATCAATTTAGCAGTCAGATTCCATTGATCTCTCTCTCTGGGATTGACGATGATGACGATGAATGTAATAAGAGGAAAGATCTGTGCAAGAGAATAGCGCAAGCATGCGAAGATTGGGGTATTTTTCAAGTGATCGATCATGGGATCGATTTGAAGCTCATCAACGATATGACTCGTTTGGCTCGTGAGTTCTTCGATCTGCCCGACGAAGAGAAGCTGAGGTTCGATATGTCTGGTGGGAAAAAAGGAGGTTTCATTGTTTCGAGTCACC
>CrV_18_16
AGCAGGACCACTAACCCTAACTTCTTCTCGCCATGGTCATCGCTGTCTCCAGCTAAGTTTTCTCCTCATAATGGTGTGTCAAACTATTCATTAATTTCTGATCCTGTGATCGGTCATCCACCTTACATAGGAGAAGGGAGAATTGAGTCTAAAGAATATCTGCAGCAGCGTGATATGGTTCATATGATGAAGAAGAACAAAGGGGCAACGCTTGATCAGTTGACGGGTTTTGGGAAAATTAAAGATGCTAAGATTTGTAATGCTAATGAGTGCCTGAGGTTGGATTTGAACATGGGTTTGATTCAAGATTCCAAGGAGGATTTGGATCTGGAGCTTAGACTTGGTTACTCTTAGACTGCTCTGCTCATCTATGTTAGTTGCTGGCTATTCAGTTTAAGA…
>CrV_19_16
AGCAGGACCACTAACCCTAACTTCGCTAGCGCTCGAAAAATCGCTGCATGAAAAGTTTATAAGGGACGAAGACGAAAGGCCTAACTTAGCATACGATCAATTTAGCAGTCAGATTCCATTGATCTCTCTCTCTGGGATTGACGATGACGACGATGAATGTAATAAGAGGAAAGATCTGTGCAAGAGAATAGCGCAAGCATGCGAAGATTGGGGTATTTTTCAAGTGATTGATCATGGGATCGATTTGAAGCTCATCAACGATATGACTCGTTTGGCTCGTGAGTTCTTCGATCTGCCCGACGAAGAGAAGCTGAGGTTCGATATGTCTGGTGGGAAAAAAGGAGGTTTCATTGTTTCGAGTCACC
>CrV_20_16
AGCAGGACCACTAACCCTAACTTCGCTAGCGCTCGAAAAATCGCTGCATGAAAAGTTTATAAGGGACGAAGACGAAAGGCCTAACTTAGCATACGATCAATTTAGCAGTCAGATTCCATTGATCTCTCTCTCTGGGATTGACGATGACGACGATGAATGTAATAAGAGGAAAGATCTGTGCAAGAGAATAGCGCAAGCATGCGAAGATTGGGGTATTTTTCAAGTGATCGATCATGGGATCGATTTGAAGCTCATCAACGATATGACTCGTTTGGCTCGTGAGTTCTTCGATCTGTCCGACGAAGAGAAGCTGAGGTTCGATATGTCTGGTGGGAAAAAAGGAGGTTTCATTGTTTCGAGTCACC
>CrV_21_15
AGCAGGACCACTAACCCTAACTTCGCTAGCGCTCGAAAAATCGCTGCATGAAAAGTTTATAGGGGACGAAGACGAAAGGCCTAACTTAGCATACGATCAATTTAGCAGTCAGATTCCATTGATCTCTCTCTCTGGGATTGACGATGACGACGATGAATGTAATAAGAGGAAAGATCTGTGCAAGAGAATAGCGCAAGCATGCGAAGATTGGGGTATTTTTCAAGTGATCGATCATGGGATCGATTTGAAGCTCATCAACGATATGACTCGTTTGGCTCGTGAGTTCTTCGATCTGCCCGACGAAGAGAAGCTGAGGTTCGATATGTCTGGTGGGAAAAAAGGAGGTTTCATTGTTTCGAGTCACC
>CrV_22_15
AGCAGGACCACTAACCCTAACTTCGCTAGCGCTCAAAAAATCGCTGCATGAAAAGTTTATAAGGGACGAAGACGAAAGGCCTAACTTAGCATACGATCAATTTAGCAGTCAGATTCCATTGATCTCTCTCTCTGGGATTGACGATGACGACGATGAATGTAATAAGAGGAAAGATCTGTGCAAGAGAATAGCGCAAGCATGCGAAGATTGGGGTATTTTTCAAGTGATCGATCATGGGATCGATTTGAAGCTCATCAACGATATGACTCGTTTGGCTCGTGAGTTCTTCGATCTGCCCGACGAAGAGAAGCTGAGGTTCGATATGTCTGGTGGGAAAAAAGGAGGTTTCATTGTTTCGAGTCACC
>CrV_23_15
AGCAGGACCACTAACCCTAACTTCGCTAGCACTCGAAAAATCGCTGCATGAAAAGTTTATAAGGGACGAAGACGAAAGGCCTAACTTAGCATACGATCAATTTAGCAGTCAGATTCCATTGATCTCTCTCTCTGGGATTGACGATGACGACGATGAATGTAATAAGAGGAAAGATCTGTGCAAGAGAATAGCGCAAGCATGCGAAGATTGGGGTATTTTTCAAGTGATCGATCATGGGATCGATTTGAAGCTCATCAACGATATGACTCGTTTGGCTCGTGAGTTCTTCGATCTGCCCGACGAAGAGAAGCTGAGGTTCGATATGTCTGGTGGGAAAAAAGGAGGTTTCATTGTTTCGAGTCACC
>CrV_24_14
AGCAGGACCACTAACCTAACTTCGCTAGCGCTCGAAAAATCGCTGCATGAAAAGTTTATAAGGGACGAAGACGAAAGGCCTAACTTAGCATACGATCAATTTAGCAGTCAGATTCCATTGATCTCTCTCTCTGGGATTGACGATGACGACGATGAATGTAATAAGAGGAAAGATCTGTGCAAGAGAATAGCGCAAGCATGCGAAGATTGGGGTATTTTTCAAGTGATCGATCATGGGATCGATTTGAAGCTCATCAACGATATGACTCGTTTGGCTCGTGAGTTCTTCGATCTGCCCGACGAAGAGAAGCTGAGGTTCGATATGTCTGGTGGGAAAAAAGGAGGTTTCATTGTTTCGAGTCACC
>CrV_25_14
AGCAGGACCACTAACCCTAACTTCGCTAGCGCTCGAAAAATCGCTGCATGAAAGGTTTATAAGGGACGAAGACGAAAGGCCTAACTTAGCATACGATCAATTTAGCAGTCAGATTCCATTGATCTCTCTCTCTGGGATTGACGATGACGACGATGAATGTAATAAGAGGAAAGATCTGTGCAAGAGAATAGCGCAAGCATGCGAAGATTGGGGTATTTTTCAAGTGATCGATCATGGGATCGATTTGAAGCTCATCAACGATATGACTCGTTTGGCTCGTGAGTTCTTCGATCTGCCCGACGAAGAGAAGCTGAGGTTCGATATGTCTGGTGGGAAAAAAGGAGGTTTCATTGTTTCGAGTCACC
>CrV_26_14
AGCAGGACCACTAACCCTAACTTCGCTAGCGCTCGAAAAATCGCTGCATGAAAAGTTTATAAGGGACGAAGACGAAAGGCCTAACTTAGCATACGATCAATTTAGCAGTCAGATTCCATTGATCTCTCTCTCTGGGATTGACGATGACGACGATGAATGTAATAAGAGGAAAGATCTGTGCAAGAGAATAGCGCAAGCATGCGAAGATTGGGGTATTTTTCAAGTGATCGATCATGGGATCGATTTGAAGCTCATCAACGATATGACTCGTTTGGCTCGTGAGTTCTTCGATCTGCCCGACGAAGAGAAGCTGAGGTTCGCTATGTCTGGTGGGAAAAAAGGAGGTTTCATTGTTTCGAGTCACC
>CrV_27_14
AGCAGGACCACTAACCCTAACTTCGCTAGCGCTCGAAAAATCGCTGCATGAAAAGTTTATAAGGGACGAAGACGAAAGGCCTAACTTAGCATACGATCAATTTAGCAGTCAGATTCCATTGATCTCTCTCTCTGGGATTGACGATGACGACGATGAATGTAATAAGAGGAAAGATCTGTGCAAGAGAATAGCGCAAGCATGCGAAGATTGGGGTATTTTTCAAGTGATCGATCATGGGATCGATTTGAAGCTCATCAACGATATGACTCGTTTGGCTCGTGAGTTCTTCGATCTGCCCGACGAAGAGAAGCTGAGGTTCGATATGTCTGGTGGGAAAAAGGGAGGTTTCATTGTTTCGAGTCACC
>CrV_28_14
AGCAGGACCACTAACCCTAACTTCGCTAGCGCTCGAAAAATCGCTGCATGAAAAGTTTATAAGGGACGAAGACGAAAGGCCTAACTTAGCATACGATCAATTTAGCAGTCAGATTCCATTGATCTCTCTCTCTGGGATTGACGATGACGACGATGAATGTAATAAGAGGAAAGATCTGTGCAAGAGAATAGCGCAAGCATGCGAAGATTGGGGTATTTTTCAAGTGATCGATCATGGGATCGATTTGAAGCTCATCAACGATATGACTCGTTTGACTCGTGAGTTCTTCGATCTGCCCGACGAAGAGAAGCTGAGGTTCGATATGTCTGGTGGGAAAAAAGGAGGTTTCATTGTTTCGAGTCACC
>CrV_29_14
AGCAGGACCACTAACCCTAACTTCGCTAGCGCTCGAAAAATCGCTGCATGAAAAGTTTATAAGGGACGAAGACGAAAGGCCTAACTTAGCATACGATCAATTTAGCAGTCAGATTCCATTGATCTCTCTCTCTGGGATTGACAATGACGACGATGAATGTAATAAGAGGAAAGATCTGTGCAAGAGAATAGCGCAAGCATGCGAAGATTGGGGTATTTTTCAAGTGATCGATCATGGGATCGATTTGAAGCTCATCAACGATATGACTCGTTTGGCTCGTGAGTTCTTCGATCTGCCCGACGAAGAGAAGCTGAGGTTCGATATGTCTGGTGGGAAAAAAGGAGGTTTCATTGTTTCGAGTCACC
>CrV_30_13
AGCAGGACCACTAACCCTAACTTCGCTAGCGCTCGAAAAATCGCTGCATGAAAAGTTTATAAGGGACGAAGACGAAAGGCCTAACTTAGCATACGATCAATTTAGCAGTCAGATTCCATTGATCTCTCTCTCTGGGATTGACGATGACGATGATGAATGTAATAAGAGGAAAGATCTGTGCAAGAGAATAGCGCAAGCATGCGAAGATTGGGGTATTTTTCAAGTGATCGATCATGGGATCGATTTGAAGCTCATCAACGATATGACTCGTTTGGCTCGTGAGTTCTTCGATCTGCCCGACGAAGAGAAGCTGAGGTTCGATATGTCTGGTGGGAAAAAAGGAGGTTTCATTGTTTCGAGTCACC
>CrV_31_13
AGCAGGACCACTAACCCTAACTTCGCTAGCGCTCGAAAAATCGCTGCATGAAAAGTTTATAAGGGACGAAGACGAAAGGCCTAACTTAGCATACGATCAATTTAGCAGTCAGATTCCATTGATCTCTCTCTCTGGGATTGACGATGACGACGATGAATGTAATAAGAGGAAAGATCTGTGCAAGAGAATAGTGCAAGCATGCGAAGATTGGGGTATTTTTCAAGTGATCGATCATGGGATCGATTTGAAGCTCATCAACGATATGACTCGTTTGGCTCGTGAGTTCTTCGATCTGCCCGACGAAGAGAAGCTGAGGTTCGATATGTCTGGTGGGAAAAAAGGAGGTTTCATTGTTTCGAGTCACC
>CrV_32_12
AGCAGGACCACTAACCCTAACTTCGCTAGCGCTCGAAAAATCGCTGCATGAAAAGTTTATAAGGGACGAAGACGAAAGGCCTAACTTAGCATACGATCAATTTAGTAGTCAGATTCCATTGATCTCTCTCTCTGGGATTGACGATGACGACGATGAATGTAATAAGAGGAAAGATCTGTGCAAGAGAATAGCGCAAGCATGCGAAGATTGGGGTATTTTTCAAGTGATCGATCATGGGATCGATTTGAAGCTCATCAACGATATGACTCGTTTGGCTCGTGAGTTCTTCGATCTGCCCGACGAAGAGAAGCTGAGGTTCGATATGTCTGGTGGGAAAAAAGGAGGTTTCATTGTTTCGAGTCACC
>CrV_33_12
AGCAGGACCACTAACCCTAACTTCGCTAGCGCTCGAAAAATCGCTGCATGAAAAGTTTATAAGGGACGAAGACGAAAGGCCTAACTTAGCATACGATCAATTTAGCAGTCAGATTCCATTGATCTCTCTCTCTGGGATTGACGATGACGACGATGAATGTAATAAGAGGAAAGATCTGTGCAAGAGAATAGCGCAAGCATGCGAAGATTGGGGTATTTTTCAAGTGATCGATCATGGGATCGATTTGAAGCTCATCAACGATATGACTCGTTTGGCTCGTGAGTTCTTCGATCTGCCCGACGAAGAGAAGCTGAGGTTCGATATGTCTGGTGGGAAAACAGGAGGTTTCATTGTTTCGAGTCACC
>CrV_34_12
AACAGGACCACTAACCCTAACTTCGCTAGCGCTCGAAAAATCGCTGCATGAAAAGTTTATAAGGGACGAAGACGAAAGGCCTAACTTAGCATACGATCAATTTAGCAGTCAGATTCCATTGATCTCTCTCTCTGGGATTGACGATGACGACGATGAATGTAATAAGAGGAAAGATCTGTGCAAGAGAATAGCGCAAGCATGCGAAGATTGGGGTATTTTTCAAGTGATCGATCATGGGATCGATTTGAAGCTCATCAACGATATGACTCGTTTGGCTCGTGAGTTCTTCGATCTGCCCGACGAAGAGAAGCTGAGGTTCGATATGTCTGGTGGGAAAAAAGGAGGTTTCATTGTTTCGAGTCACC
>CrV_35_11
AGCGGACCACTAACCCTAACTTCGCTAGCGCTCGAAAAATCGCTGCATGAAAAGTTTATAAGGGACGAAGACGAAAGGCCTAACTTAGCATACGATCAATTTAGCAGTCAGATTCCATTGATCTCTCTCTCTGGGATTGACGATGACGACGATGAATGTAATAAGAGGAAAGATCTGTGCAAGAGAATAGCGCAAGCATGCGAAGATTGGGGTATTTTTCAAGTGATCGATCATGGGATCGATTTGAAGCTCATCAACGATATGACTCGTTTGGCTCGTGAGTTCTTCGATCTGCCCGACGAAGAGAAGCTGAGGTTCGATATGTCTGGTGGGAAAAAAGGAGGTTTCATTGTTTCGAGTCACC
>CrV_36_11
AGCAGGACCACTAACCCTAACTTCGCTAGCGCTCGAAAAATCGCTGCATGAAAAGTTTATAAGGGACGAAGATGAAAGGCCTAACTTAGCATACGATCAATTTAGCAGTCAGATTCCATTGATCTCTCTCTCTGGGATTGACGATGACGACGATGAATGTAATAAGAGGAAAGATCTGTGCAAGAGAATAGCGCAAGCATGCGAAGATTGGGGTATTTTTCAAGTGATCGATCATGGGATCGATTTGAAGCTCATCAACGATATGACTCGTTTGGCTCGTGAGTTCTTCGATCTGCCCGACGAAGAGAAGCTGAGGTTCGATATGTCTGGTGGGAAAAAAGGAGGTTTCATTGTTTCGAGTCACC
>CrV_37_11
AGCAGGACCACTAACCCTAACTTCGCTAGCGCTCGAAAAATCGCTGCATGAAAAGTTTATAAGGGACGAAGACGAAAGGCCTAACTTAGCATACGATCAATTTAGCAGTCAGATTCCATTGATCTCTCTCTCTGGGATTGACGATGACGACGATGAATGTAATAAGAGGAAAGATCTGTGCAAGAGAATAGCGCAAGCATGCGAAGATTGGGGTATTTTTCAAGTGATCGATCATGGGATCGATTTGAAGCTCATCAACGATATGACTCGTTTGGCTCGTGAGTTCTTCGATCTGCCCGACGAAGAGAAGCTGAGGTTCGATATGTCTGGTGGGAAAAAAGGAGGTTTCATTGTTTCGAGTTACC
>CrV_38_11
AGCAGGACCACTAACCCTAACTTCGCTAGCGCTCGAAAAATCGCTGCATGAAAAGTTTATAAGGGACGAAGACGAAAGGCCTAACTTAGCATACGATCAATTTAGCAGTCAGATTCCATTGATCTCTCTCTCTGGGATTGACGATGACGACGATGAATGTAATAAGAGGAAAGATCTGTGCAAGAGAATAGCGCAAGCATGCGAAGATTGGGGTATTTTTCAAGTGATCGATCATGGGATCGATTTGAAGCTCATCAACGATATGACTCGTTTGGCTCGTGAGTTCTTCGATCTGCCCGACGAAGAGAAGCTGAGGTTCGATATGTCTGGTGGGAAAAAAGGAGGTTTATTGTTTCGAGTCACC
>CrV_39_11
AGCAGGACCACTAACCCTAACTTCGCTAGCGCTCGAAAAATCGCTGCATGAAAAGTTTATAAGGGACGAAGACGAAAGGCCTAACTTAGCATACGATCAATTTAGCAGTCAGATTCCATTGATCTCTCTCTCTGGGATTGACGATGACGACGATGAATGTAATAAGAGGAAAGATCTGTGCAAGAGAATAGCGCAAGCATGCGAAGATTGGGGTATTTTTCAAGTGATCGATCATGGGATCGATTTGAAGCTCATCAACGATATGACTCGTTTGGCTCGTGAGTTCTTCGATCCGCCCGACGAAGAGAAGCTGAGGTTCGATATGTCTGGTGGGAAAAAAGGAGGTTTCATTGTTTCGAGTCACC
>CrV_40_10
AGTAGGACCACTAACCCTAACTTCGCTAGCGCTCGAAAAATCGCTGCATGAAAAGTTTATAAGGGACGAAGACGAAAGGCCTAACTTAGCATACGATCAATTTAGCAGTCAGATTCCATTGATCTCTCTCTCTGGGATTGACGATGACGACGATGAATGTAATAAGAGGAAAGATCTGTGCAAGAGAATAGCGCAAGCATGCGAAGATTGGGGTATTTTTCAAGTGATCGATCATGGGATCGATTTGAAGCTCATCAACGATATGACTCGTTTGGCTCGTGAGTTCTTCGATCTGCCCGACGAAGAGAAGCTGAGGTTCGATATGTCTGGTGGGAAAAAAGGAGGTTTCATTGTTTCGAGTCACC
>CrV_41_10
AGGCAGGACCACTAACCCTAACTTCGCTAGCGCTCGAAAAATCGCTGCATGAAAAGTTTATAAGGGACGAAGACGAAAGGCCTAACTTAGCATACGATCAATTTAGCAGTCAGATTCCATTGATCTCTCTCTCTGGGATTGACGATGACGACGATGAATGTAATAAGAGGAAAGATCTGTGCAAGAGAATAGCGCAAGCATGCGAAGATTGGGGTATTTTTCAAGTGATCGATCATGGGATCGATTTGAAGCTCATCAACGATATGACTCGTTTGGCTCGTGAGTTCTTCGATCTGCCCGACGAAGAGAAGCTGAGGTTCGATATGTCTGGTGGGAAAAAAGGAGGTTTCATTGTTTCGAGTCACC
>CrV_42_10
AGCAGGACCACTAACCCTAACTTCGCTAGCGCTCGAAAAATCGCTGCATGAAAAGTTTATAAGGGACGAAGACGAAAGGCCTAACTTAGCATACGATCAATTTAGCAGTCAGATTCCATTGATCTCTCTCTCTGGGATTGACGATGACGACGATGAATGTAATAAGAGGAAAGATCTGTGCAAGAGAATAGCGCAAGTATGCGAAGATTGGGGTATTTTTCAAGTGATCGATCATGGGATCGATTTGAAGCTCATCAACGATATGACTCGTTTGGCTCGTGAGTTCTTCGATCTGCCCGACGAAGAGAAGCTGAGGTTCGATATGTCTGGTGGGAAAAAAGGAGGTTTCATTGTTTCGAGTCACC
>CrV_43_10
AGCAGGACCACTAACCCTAACTTCGCTAGCGCTCGAAAAATCGCTGCATGAAAAGTTTATAAGGGACGAAGACGAAAGGCCTAACTTAGCATACGATCAATTTAGCAGTCAGATTCCATTGATCTCTCTCTCTGGGATTGACGATGACGACGATGAATGTAATAAGAGGAAAGATCTGTGCAAGAGAATAGCGCAAGCATGCGAAGATTGGGGTATTTTTCAAGTGATCGATCATGGGATCGATTTGAAGCTCATCAACGATATGACTCGTTTGGCTCGTGAGTTCTTCGATCTGCCCGACGAAGAGAAGCTGAGGTTCGATATGTCTGGTGGGAAAAAAGGAGGTTTCATTGTTTTCGAGTCACC
>CrV_44_10
AGCAGGACCACTAACCCTAACTTCGCTAGCGCTCGAAAAATCGCTGCATGAAAAGTTTATAAGGGACGAAGACGAAAGGCCTAACTTAGCATACGATCAATTTAGCAGTCAGATTCCATTGATCTCTCTCTCTGGGATTGACGATGACGACGATGAATGTAATAAGAGGAAAGATCTGTGCAAGAGAATAGCGCAAGCATGCGAAGATTGGGGTATTTTTCAAGTGATCGATCATGGGATCGATTTGAAGCTCATCAACGATATGACTCGTTTGGCTCGTGAGTTCTTCGATCTGCCCGACGAAGAGAAGCTGAGGTTCGATATGTCTGGTGGGAAAAAAGGAGGTTTCATTGTTTCGAGTCATC
>CrV_45_10
AGCAGGACCACTAACCCTAACTTCGCTAGCGCTCGAAAAATCGCTGCATGAAAAGTTTATAAGGGACGAAGACGAAAGGCCTAACTTAGCATACGATCAATTTAGCAGTCAGATTCCATTGATCTCTCTCTCTGGGATTGACGATGACGACGATGAATGTAATAAGAGGAAAGATCTGTGCAAGAGAATAGCGCAAGCATGCGAAGATTGGGGTATTTTTCAAGTGATCGATCATGGGATCGATTTGAAGCTCATCAACGATATGACTCGTTTGGCTCGTGAGTTCTTCGATCTACCCGACGAAGAGAAGCTGAGGTTCGATATGTCTGGTGGGAAAAAAGGAGGTTTCATTGTTTCGAGTCACC
>CrV_46_10
AGCAGGACCACTAACCCTAACTTCGCTAGCGCTCGAAAAATCGCTGCATGAAAAGTTTATAAGGGACGAAGACGAAAGGCCTAACTTAGCATACGATCAATTTAGCAGTCAGATTCCATTGATCCCTCTCTCTGGGATTGACGATGACGACGATGAATGTAATAAGAGGAAAGATCTGTGCAAGAGAATAGCGCAAGCATGCGAAGATTGGGGTATTTTTCAAGTGATCGATCATGGGATCGATTTGAAGCTCATCAACGATATGACTCGTTTGGCTCGTGAGTTCTTCGATCTGCCCGACGAAGAGAAGCTGAGGTTCGATATGTCTGGTGGGAAAAAAGGAGGTTTCATTGTTTCGAGTCACC
>CrV_47_10
AGCAGGACCACTAACCCTAAACTTCGCTAGCGCTCGAAAAATCGCTGCATGAAAAGTTTATAAGGGACGAAGACGAAAGGCCTAACTTAGCATACGATCAATTTAGCAGTCAGATTCCATTGATCTCTCTCTCTGGGATTGACGATGACGACGATGAATGTAATAAGAGGAAAGATCTGTGCAAGAGAATAGCGCAAGCATGCGAAGATTGGGGTATTTTTCAAGTGATCGATCATGGGATCGATTTGAAGCTCATCAACGATATGACTCGTTTGGCTCGTGAGTTCTTCGATCTGCCCGACGAAGAGAAGCTGAGGTTCGATATGTCTGGTGGGAAAAAAGGAGGTTTCATTGTTTCGAGTCACC
>CrV_48_9
AGCAGGACCACTAACCCTAACTTCGCTAGCGCTCGAAAAATCGCTGTATGAAAAGTTTATAAGGGACGAAGACGAAAGGCCTAACTTAGCATACGATCAATTTAGCAGTCAGATTCCATTGATCTCTCTCTCTGGGATTGACGATGACGACGATGAATGTAATAAGAGGAAAGATCTGTGCAAGAGAATAGCGCAAGCATGCGAAGATTGGGGTATTTTTCAAGTGATCGATCATGGGATCGATTTGAAGCTCATCAACGATATGACTCGTTTGGCTCGTGAGTTCTTCGATCTGCCCGACGAAGAGAAGCTGAGGTTCGATATGTCTGGTGGGAAAAAAGGAGGTTTCATTGTTTCGAGTCACC
>CrV_49_9
AGCAGGACCACTAACCCTAACTTCGCTAGCGCTCGAAAAATCGCTGCATGAAAAGTTTATAAGGGACGAAGACGAAAGGCCTAACTTAGCATACGATCAATTTAGCAGTCAGATTCCATTGATCTCTCTCTCTGGGATTGACGATGACGACGATGAATGTAATAAGAGGAAAGATTTGTGCAAGAGAATAGCGCAAGCATGCGAAGATTGGGGTATTTTTCAAGTGATCGATCATGGGATCGATTTGAAGCTCATCAACGATATGACTCGTTTGGCTCGTGAGTTCTTCGATCTGCCCGACGAAGAGAAGCTGAGGTTCGATATGTCTGGTGGGAAAAAAGGAGGTTTCATTGTTTCGAGTCACC
>CrV_50_9
AGCAGGACCACTAACCCTAACTTCGCTAGCGCTCGAAAAATCGCTGCATGAAAAGTTTATAAGGGACGAAGACGAAAGGCCTAACTTAGCATACGATCAATTTAGCAGTCAGATTCCATTGATCTCTCTCTCTGGGATTGACGATGACGACGATGAATGTAATAAGAGGAAAGATCTGTGCAAGAGAATAGCGCAAGCATGCGAAGATTGGGGTATTTTTCAAGTGATCGATCATGGGATCGATTTGAAGCTCATCAACGATATGACTCGTTTGGCTCGTGAGTTCTTCGATCTGCTCGACGAAGAGAAGCTGAGGTTCGATATGTCTGGTGGGAAAAAAGGAGGTTTCATTGTTTCGAGTCACC
>CrV_51_9
AGCAGGACCACTAACCCTAACTTCGCTAGCGCTCGAAAAATCGCTGCATGAAAAGTTTATAAGGGACGAAGACGAAAGGCCTAACTTAGCATACGATCAATTTAGCAGTCAGATTCCATTGATCTCTCTCTCTGGGATTGACGATGACGACGATGAATGTAATAAGAGGAAAGATCTGTGCAAGAGAATAGCGCAAGCATGCGAAGATTGGGGTATTTTTCAAGTGATCGATCATGGGATCGATTTGAAGCTCATCAACGATATGACTCGTTTGGCTCGTGAGTTCTTCGATCTGCCCGATGAAGAGAAGCTGAGGTTCGATATGTCTGGTGGGAAAAAAGGAGGTTTCATTGTTTCGAGTCACC
>CrV_52_9
AGCAGGACCACTAACCCTAACTTCGCTAGCGCTCGAAAAATCGCTGCATGAAAAGTTTATAAGGGACGAAGACGAAAGGCCTAACTTAGCATACGATCAATTTAGCAGTCAGATTCCATTGATCTCTCTCTCTGGGATTGACGATGACGACGATGAATGTAATAAGAGGAAAGATCTGTGCAAGAGAATAGCGCAAGCATGCGAAGATTGGGGTATTTTTCAAGTGATCGATCATGGGATCGATTTGAAGCTCATCAACGATATGACTCGTTTGGCTCGTGAGTTCTTCGATCTGCCCGACGAAGAGAAGCTGAGGTTCGATATGTCTGGTGGGAAAAAAGGGGGTTTCATTGTTTCGAGTCACC
>CrV_53_9
AGCAGGACCACTAACCCTAACTTCGCTAGCGCTCGAAAAATCGCTGCATGAAAAGTTTATAAGGGACGAAGACGAAAGGCCTAACTTAGCATACGATCAATTTAGCAGTCAGATTCCATTGATCTCTCTCTCTGGGATTGACGATGACGACGATGAATGTAATAAGAGGAAAGATCTGTGCAAGAGAATAGCGCAAGCATGCGAAGATTGGGGTATTTTTCAAGTGATCGATCATGGGATCGATTTGAAGCTCATCAACGATATGACTCGTTTGGCTCGTGAGTTCTTCGATCTGCCCGACGAAGAGAAGCTGAGGTTCGATATGTCTGGTGGGAAAAAAGGAGGTTTTCATTGTTTCGAGTCACC
>CrV_54_9
AGCAGGACCACTAACCCTAACTTCGCTAGCGCTCGAAAAATCGCTGCATGAAAAGTTTATAAGGGACGAAGACGAAAGGCCTAACTTAGCATACGATCAATTTAGCAGTCAGATTCCATTGATCTCTCTCTCTGGGATTGACGATGACGACGATGAATGTAATAAGAGGAAAGATCTGTGCAAGAGAATAGCGCAAGCATGCGAAGATTGGGGTATTTTTCAAGTGATCGATCATGGGATCGATTTGAAGCTCATCAACGATATGACTCGTTTGGCTCGTGAGTTCTTCGATCTGCCCGACGAAGAGAAGCTGAGGTTCGATATGTCTGGTGGGAAAAAAGGAGGTTTCATGTTTCGAGTCACC
>CrV_55_9
AGCAGGACCACTAACCCTAACTTCGCTAGCGCTCGAAAAATCGCTGCATGAAAAGTTTATAAGGGACGAAGACGAAAGGCCTAACTTAGCATACGATCAATTTAGCAGTCAGATTCCATTGATCTCTCTCTCTGGGATTGACGATGACGACGATGAATGTAATAAGAGGAAAGATCTGTGCAAGAGAATAGCGCAAGCATGCGAAGATTGGGGTATTTTTCAAGTGATCGATCATGGGATCGATTTGAAGCTCATCAACGATATGACTCGTTTGGCTCGTGAGTTCTTCGATCTGCCCGACGAAGAGAAGCTGAGGTTCGATATGTCTGGTGGGAAAAAAAGGAGGTTTCATTGTTTCGAGTCACC
>CrV_56_9
AGCAGGACCACTAACCCTAACTTCGCTAGCGCTCGAAAAATCGCTGCATGAAAAGTTTATAAGGGACGAAGACGAAAGGCCTAACTTAGCATACGATCAATTTAGCAGTCAGATTCCATTGATCTCTCTCTCTGGGATTGACGATGACGACAATGAATGTAATAAGAGGAAAGATCTGTGCAAGAGAATAGCGCAAGCATGCGAAGATTGGGGTATTTTTCAAGTGATCGATCATGGGATCGATTTGAAGCTCATCAACGATATGACTCGTTTGGCTCGTGAGTTCTTCGATCTGCCCGACGAAGAGAAGCTGAGGTTCGATATGTCTGGTGGGAAAAAAGGAGGTTTCATTGTTTCGAGTCACC
>CrV_57_9
AGCAGGACCACTAACCCTAACTTCGCTAGCGCTCGAAAAATCGCTACATGAAAAGTTTATAAGGGACGAAGACGAAAGGCCTAACTTAGCATACGATCAATTTAGCAGTCAGATTCCATTGATCTCTCTCTCTGGGATTGACGATGACGACGATGAATGTAATAAGAGGAAAGATCTGTGCAAGAGAATAGCGCAAGCATGCGAAGATTGGGGTATTTTTCAAGTGATCGATCATGGGATCGATTTGAAGCTCATCAACGATATGACTCGTTTGGCTCGTGAGTTCTTCGATCTGCCCGACGAAGAGAAGCTGAGGTTCGATATGTCTGGTGGGAAAAAAGGAGGTTTCATTGTTTCGAGTCACC
>CrV_58_9
AGCAGGACCACTAACCCTAACTTCGCTAGCGCTCGAAAAATCACTGCATGAAAAGTTTATAAGGGACGAAGACGAAAGGCCTAACTTAGCATACGATCAATTTAGCAGTCAGATTCCATTGATCTCTCTCTCTGGGATTGACGATGACGACGATGAATGTAATAAGAGGAAAGATCTGTGCAAGAGAATAGCGCAAGCATGCGAAGATTGGGGTATTTTTCAAGTGATCGATCATGGGATCGATTTGAAGCTCATCAACGATATGACTCGTTTGGCTCGTGAGTTCTTCGATCTGCCCGACGAAGAGAAGCTGAGGTTCGATATGTCTGGTGGGAAAAAAGGAGGTTTCATTGTTTCGAGTCACC
>CrV_59_9
AGCAGGACCACTAACCCAACTTCGCTAGCGCTCGAAAAATCGCTGCATGAAAAGTTTATAAGGGACGAAGACGAAAGGCCTAACTTAGCATACGATCAATTTAGCAGTCAGATTCCATTGATCTCTCTCTCTGGGATTGACGATGACGACGATGAATGTAATAAGAGGAAAGATCTGTGCAAGAGAATAGCGCAAGCATGCGAAGATTGGGGTATTTTTCAAGTGATCGATCATGGGATCGATTTGAAGCTCATCAACGATATGACTCGTTTGGCTCGTGAGTTCTTCGATCTGCCCGACGAAGAGAAGCTGAGGTTCGATATGTCTGGTGGGAAAAAAGGAGGTTTCATTGTTTCGAGTCACC
>CrV_60_9
AGCAGACCACTAACCCTAACTTCGCTAGCGCTCGAAAAATCGCTGCATGAAAAGTTTATAAGGGACGAAGACGAAAGGCCTAACTTAGCATACGATCAATTTAGCAGTCAGATTCCATTGATCTCTCTCTCTGGGATTGACGATGACGACGATGAATGTAATAAGAGGAAAGATCTGTGCAAGAGAATAGCGCAAGCATGCGAAGATTGGGGTATTTTTCAAGTGATCGATCATGGGATCGATTTGAAGCTCATCAACGATATGACTCGTTTGGCTCGTGAGTTCTTCGATCTGCCCGACGAAGAGAAGCTGAGGTTCGATATGTCTGGTGGGAAAAAAGGAGGTTTCATTGTTTCGAGTCACC
>CrV_61_8
GCAGGACCACTAACCCTAACTTCGCTAGCGCTCGAAAAATCGCTGCATGAAAAGTTTATAAGGGACGAAGACGAAAGGCCTAACTTAGCATACGATCAATTTAGCAGTCAGATTCCATTGATCTCTCTCTCTGGGATTGACGATGACGACGATGAATGTAATAAGAGGAAAGATCTGTGCAAGAGAATAGCGCAAGCATGCGAAGATTGGGGTATTTTTCAAGTGATCGATCATGGGATCGATTTGAAGCTCATCAACGATATGACTCGTTTGGCTCGTGAGTTCTTCGATCTGCCCGACGAAGAGAAGCTGAGGTTCGATATGTCTGGTGGGAAAAAAGGAGGTTTCATTGTTTCGAGTCACC
>CrV_62_8
AGCAGGACCACTAACCCTAACTTCGCTAGCGCTCGAAAAATCGCTGCATGAAAAGTTTATAAGGGACGAAGACGAAAGGCCTAACTTAGTATACGATCAATTTAGCAGTCAGATTCCATTGATCTCTCTCTCTGGGATTGACGATGACGACGATGAATGTAATAAGAGGAAAGATCTGTGCAAGAGAATAGCGCAAGCATGCGAAGATTGGGGTATTTTTCAAGTGATCGATCATGGGATCGATTTGAAGCTCATCAACGATATGACTCGTTTGGCTCGTGAGTTCTTCGATCTGCCCGACGAAGAGAAGCTGAGGTTCGATATGTCTGGTGGGAAAAAAGGAGGTTTCATTGTTTCGAGTCACC
>CrV_63_8
AGCAGGACCACTAACCCTAACTTCGCTAGCGCTCGAAAAATCGCTGCATGAAAAGTTTATAAGGGACGAAGACGAAAGGCCTAACTTAGCATATGATCAATTTAGCAGTCAGATTCCATTGATCTCTCTCTCTGGGATTGACGATGACGACGATGAATGTAATAAGAGGAAAGATCTGTGCAAGAGAATAGCGCAAGCATGCGAAGATTGGGGTATTTTTCAAGTGATCGATCATGGGATCGATTTGAAGCTCATCAACGATATGACTCGTTTGGCTCGTGAGTTCTTCGATCTGCCCGACGAAGAGAAGCTGAGGTTCGATATGTCTGGTGGGAAAAAAGGAGGTTTCATTGTTTCGAGTCACC
>CrV_64_8
AGCAGGACCACTAACCCTAACTTCGCTAGCGCTCGAAAAATCGCTGCATGAAAAGTTTATAAGGGACGAAGACGAAAGGCCTAACTTAGCATACGATCAATTTAGCAGTCAGATTCCATTGATCTCTCTCTCTGGGATTGACGATGACGACGATGAATGTAATAAGAGGAAAGATCTGTGTAAGAGAATAGCGCAAGCATGCGAAGATTGGGGTATTTTTCAAGTGATCGATCATGGGATCGATTTGAAGCTCATCAACGATATGACTCGTTTGGCTCGTGAGTTCTTCGATCTGCCCGACGAAGAGAAGCTGAGGTTCGATATGTCTGGTGGGAAAAAAGGAGGTTTCATTGTTTCGAGTCACC
>CrV_65_8
AGCAGGACCACTAACCCTAACTTCGCTAGCGCTCGAAAAATCGCTGCATGAAAAGTTTATAAGGGACGAAGACGAAAGGCCTAACTTAGCATACGATCAATTTAGCAGTCAGATTCCATTGATCTCTCTCTCTGGGATTGACGATGACGACGATGAATGTAATAAGAGGAAAGATCTGTGCAAGAGAATAGCGCAAGCATGCGAAGATTGGGGTATTTTTCGAGTGATCGATCATGGGATCGATTTGAAGCTCATCAACGATATGACTCGTTTGGCTCGTGAGTTCTTCGATCTGCCCGACGAAGAGAAGCTGAGGTTCGATATGTCTGGTGGGAAAAAAGGAGGTTTCATTGTTTCGAGTCACC
>CrV_66_8
AGCAGGACCACTAACCCTAACTTCGCTAGCGCTCGAAAAATCGCTGCATGAAAAGTTTATAAGGGACGAAGACGAAAGGCCTAACTTAGCATACGATCAATTTAGCAGTCAGATTCCATTGATCTCTCTCTCTGGGATTGACGATGACGACGATGAATGTAATAAGAGGAAAGATCTGTGCAAGAGAATAGCGCAAGCATGCGAAGATTGGGGTATTTTTCAAGTGATCGATCATGGGATCGATTTGAAGCTCATCAACGATATGACTCGTTTGGCTCGTGAGTTCTTCGATCTGCCCGACGAAGAGAAGCTGAGGTTCGATATGTCTGGTGTGAAAAAAGGAGGTTTCATTGTTTCGAGTCACC
>CrV_67_8
AGCAGGACCACTAACCCTAACTTCGCTAGCGCTCGAAAAATCGCTGCATGAAAAGTTTATAAGGGACGAAGACGAAAGGCCTAACTTAGCATACGATCAATTTAGCAGTCAGATTCCATTGATCTCTCTCTCTGGGATTGACGATGACGACGATGAATGTAATAAGAGGAAAGATCTGTGCAAGAGAATAGCGCAAGCATGCGAAGATTGGGGTATTTTTCAAGTGATCGATCATGGGATCGATTTGAAGCTCATCAACGATATGACTCGTTTGGCTCGTGAGTTCTTCGATCTGCCCGACGAAGAGAAGCTGAGGTTCGATATGTCTGGTGGGAAAAAAGGAGGTTTCATTGTTTCGAGTCACT
>CrV_68_8
AGCAGGACCACTAACCCTAACTTCGCTAGCGCTCGAAAAATCGCTGCATGAAAAGTTTATAAGGGACGAAGACGAAAGGCCTAACTTAGCATACGATCAATTTAGCAGTCAGATTCCATTGATCTCTCTCTCTGGGATTGACGATGACGACGATGAATGTAATAAGAGGAAAGATCTGTGCAAGAGAATAGCGCAAGCATGCGAAGATTGGGGTATTTTTCAAGTGATCGATCATGGGATCGATTTGAAGCTCATCAACGATATGACTCGTTTGGCTCGTGAGTTCTTCGATCTGCCCGACGAAGAGAAGCTGAGGTTCGATATGTCTGGTGGGAAAAAAGGAGGTTTCATTGTTTCAAGTCACC
>CrV_69_8
AGCAGGACCACTAACCCTAACTTCGCTAGCGCTCGAAAAATCGCTGCATGAAAAGTTTATAAGGGACGAAGACGAAAGGCCTAACTTAGCATACGATCAATTTAGCAGTCAGATTCCATTGATCTCTCTCTCTGGGATTGACGATGACGACGATGAATGTAATAAGAGGAAAGATCTGTGCAAGAGAATAGCGCAAGCATGCGAAGATTGGGGTATTTTTCAAGTGATCGATCATGGGATCGATTTGAAGCTCATCAACGATATGACTCGTTTGGCTCGTGAGTTCTTCGATCTGCCCGACGAAGAGAAGCTGAGGTTCGATATGTCTGGTGGGAAAAAAGGAGGTTTCATTGTTCGAGTCACC
>CrV_70_8
AGCAGGACCACTAACCCTAACTTCGCTAGCGCTCGAAAAATCGCTGCATGAAAAGTTTATAAGGGACGAAGACGAAAGGCCTAACTTAGCATACGATCAATTTAGCAGTCAGATTCCATTGATCTCTCTCTCTGGGATTGACGATGACGACGATGAATGTAATAAGAGGAAAGATCTGTGCAAGAGAATAGCGCAAGCATGCGAAGATTGGGGTATTTTTCAAGTGATCGATCATGGGATCGATTTGAAGCTCATCAACGATATGACTCGTTTGGCTCGTGAGTTCTTCGATCTGCCCGACGAAGAGAAGCTGAGGTTCGACATGTCTGGTGGGAAAAAAGGAGGTTTCATTGTTTCGAGTCACC
>CrV_71_8
AGCAGGACCACTAACCCTAACTTCGCTAGCGCTCGAAAAATCGCTGCATGAAAAGTTTATAAGGGACGAAGACGAAAGGCCTAACTTAGCATACGATCAATTTAGCAGTCAGATTCCATTGATCTCTCTCTCTGGGATTGACGATGACGACGATGAATGTAATAAGAGGAAAGATCTGTGCAAGAGAATAGCGCAAGCATACGAAGATTGGGGTATTTTTCAAGTGATCGATCATGGGATCGATTTGAAGCTCATCAACGATATGACTCGTTTGGCTCGTGAGTTCTTCGATCTGCCCGACGAAGAGAAGCTGAGGTTCGATATGTCTGGTGGGAAAAAAGGAGGTTTCATTGTTTCGAGTCACC
>CrV_72_8
AGCAGGACCACTAACCCTAACTTCGCTAGCGCTCGAAAAATCGCTGCATGAAAAGTTTATAAGGGACGAAGACGAAAGGCCTAACTTAGCATACAATCAATTTAGCAGTCAGATTCCATTGATCTCTCTCTCTGGGATTGACGATGACGACGATGAATGTAATAAGAGGAAAGATCTGTGCAAGAGAATAGCGCAAGCATGCGAAGATTGGGGTATTTTTCAAGTGATCGATCATGGGATCGATTTGAAGCTCATCAACGATATGACTCGTTTGGCTCGTGAGTTCTTCGATCTGCCCGACGAAGAGAAGCTGAGGTTCGATATGTCTGGTGGGAAAAAAGGAGGTTTCATTGTTTCGAGTCACC
>CrV_73_8
AGCAGGACCACTAACACTAACTTCGCTAGCGCTCGAAAAATCGCTGCATGAAAAGTTTATAAGGGACGAAGACGAAAGGCCTAACTTAGCATACGATCAATTTAGCAGTCAGATTCCATTGATCTCTCTCTCTGGGATTGACGATGACGACGATGAATGTAATAAGAGGAAAGATCTGTGCAAGAGAATAGCGCAAGCATGCGAAGATTGGGGTATTTTTCAAGTGATCGATCATGGGATCGATTTGAAGCTCATCAACGATATGACTCGTTTGGCTCGTGAGTTCTTCGATCTGCCCGACGAAGAGAAGCTGAGGTTCGATATGTCTGGTGGGAAAAAAGGAGGTTTCATTGTTTCGAGTCACC
>CrV_74_7
AGCAGGACCACTAATCCTAACTTCGCTAGCGCTCGAAAAATCGCTGCATGAAAAGTTTATAAGGGACGAAGACGAAAGGCCTAACTTAGCATACGATCAATTTAGCAGTCAGATTCCATTGATCTCTCTCTCTGGGATTGACGATGACGACGATGAATGTAATAAGAGGAAAGATCTGTGCAAGAGAATAGCGCAAGCATGCGAAGATTGGGGTATTTTTCAAGTGATCGATCATGGGATCGATTTGAAGCTCATCAACGATATGACTCGTTTGGCTCGTGAGTTCTTCGATCTGCCCGACGAAGAGAAGCTGAGGTTCGATATGTCTGGTGGGAAAAAAGGAGGTTTCATTGTTTCGAGTCACC
>CrV_75_7
AGCAGGACCACTAACCCTAACTTCGCTAGCGCTCGAAAAATCGCTGCATGAAAAGTTTATATGGGACGAAGACGAAAGGCCTAACTTAGCATACGATCAATTTAGCAGTCAGATTCCATTGATCTCTCTCTCTGGGATTGACGATGACGACGATGAATGTAATAAGAGGAAAGATCTGTGCAAGAGAATAGCGCAAGCATGCGAAGATTGGGGTATTTTTCAAGTGATCGATCATGGGATCGATTTGAAGCTCATCAACGATATGACTCGTTTGGCTCGTGAGTTCTTCGATCTGCCCGACGAAGAGAAGCTGAGGTTCGATATGTCTGGTGGGAAAAAAGGAGGTTTCATTGTTTCGAGTCACC
>CrV_76_7
AGCAGGACCACTAACCCTAACTTCGCTAGCGCTCGAAAAATCGCTGCATGAAAAGTTTATAAGGGACGAAGACGAAGGGCCTAACTTAGCATACGATCAATTTAGCAGTCAGATTCCATTGATCTCTCTCTCTGGGATTGACGATGACGACGATGAATGTAATAAGAGGAAAGATCTGTGCAAGAGAATAGCGCAAGCATGCGAAGATTGGGGTATTTTTCAAGTGATCGATCATGGGATCGATTTGAAGCTCATCAACGATATGACTCGTTTGGCTCGTGAGTTCTTCGATCTGCCCGACGAAGAGAAGCTGAGGTTCGATATGTCTGGTGGGAAAAAAGGAGGTTTCATTGTTTCGAGTCACC
>CrV_77_7
AGCAGGACCACTAACCCTAACTTCGCTAGCGCTCGAAAAATCGCTGCATGAAAAGTTTATAAGGGACGAAGACGAAAGGCCTAACTTAGCATACGATCAATTTAGCAGTCAGATTCCATTGATCTCTCTCTCTGGGATTGACGATGGCGACGATGAATGTAATAAGAGGAAAGATCTGTGCAAGAGAATAGCGCAAGCATGCGAAGATTGGGGTATTTTTCAAGTGATCGATCATGGGATCGATTTGAAGCTCATCAACGATATGACTCGTTTGGCTCGTGAGTTCTTCGATCTGCCCGACGAAGAGAAGCTGAGGTTCGATATGTCTGGTGGGAAAAAAGGAGGTTTCATTGTTTCGAGTCACC
>CrV_78_7
AGCAGGACCACTAACCCTAACTTCGCTAGCGCTCGAAAAATCGCTGCATGAAAAGTTTATAAGGGACGAAGACGAAAGGCCTAACTTAGCATACGATCAATTTAGCAGTCAGATTCCATTGATCTCTCTCTCTGGGATTGACGATGACGACGATGAATGTAATAAGAGGAAAGATCTGTGCAAGAGAATAGCGCAAGCATGCGAAGATTGGGGTATTTTTCAAGTGATCGATCATGGGATCGATTTGAAGCTCATCAACGATATGACTCGTTTGGCTCGTGAGTTCTTTGATCTGCCCGACGAAGAGAAGCTGAGGTTCGATATGTCTGGTGGGAAAAAAGGAGGTTTCATTGTTTCGAGTCACC
>CrV_79_7
AGCAGGACCACTAACCCTAACTTCGCTAGCGCTCGAAAAATCGCTGCATGAAAAGTTTATAAGGGACGAAGACGAAAGGCCTAACTTAGCATACGATCAATTTAGCAGTCAGATTCCATTGATCTCTCTCTCTGGGATTGACGATGACGACGATGAATGTAATAAGAGGAAAGATCTGTGCAAGAGAATAGCGCAAGCATGCGAAGATTGGGGTATTTTTCAAGTGATCGATCATGGGATCGATTTGAAGCTCATCAACGATATGACTCGTTTGGCTCGTGAGTTCTTCGATCTGCCCGACGAAGAGAAGCTGAGGTTCGATATGTCTGGTGGGAAAAAAGGAGGTTTTATTGTTTCGAGTCACC
>CrV_80_7
AGCAGGACCACTAACCCTAACTTCGCTAGCGCTCGAAAAATCGCTGCATGAAAAGTTTATAAGGGACGAAGACGAAAGGCCTAACTTAGCATACGATCAATTTAGCAGTCAGATTCCATTGATCTCTCTCTCTGGGATTGACGATGACGACGATGAATGTAATAAGAGGAAAGATCTGTGCAAGAGAATAGCGCAAGCATGCGAAGATTGGGGTATTTTTCAAGTGATCGATCATGGGATCGATTTGAAGCTCATCAACGATATGACTCGTTTGGCTCGTGAGTTCTTCGATCTGCCCGACGAAGAGAAGCTGAGGTTCGATATGTCTGGTGGGAAAAAAGGAGGTTTCATTGTTTTGAGTCACC
>CrV_81_7
AGCAGGACCACTAACCCTAACTTCGCTAGCGCTCGAAAAATCGCTGCATGAAAAGTTTATAAGGGACGAAGACGAAAGGCCTAACTTAGCATACGATCAATTTAGCAGTCAGATTCCATTGATCTCTCTCTCTGGGATTGACGATGACGACGATGAATGTAATAAGAGGAAAGATCTGTGCAAGAGAATAGCGCAAGCATGCGAAGATTGGGGTATTTTTCAAGTGATCGATCATGGGATCGATTTGAAGCTCATCAACGATATGACTCGTTTGGCTCGTGAGTTCTTCGATCTGCCCGACGAAGAGAAGCTGAGGTTCGATATGTCTGGTGGGAAAAAAGGAGGTTTCATTGTTTCGAGTCAC
>CrV_82_7
AGCAGGACCACTAACCCTAACTTCGCTAGCGCTCGAAAAATCGCTGCATGAAAAGTTTATAAGGGACGAAGACGAAAGGCCTAACTTAGCATACGATCAATTTAGCAGTCAGATTCCATTGATCTCTCTCTCTGGGATTGACGATGACGACGATGAATGTAATAAGAGGAAAGATCTGTGCAAGAGAATAGCGCAAGCATGCGAAGATTGGGGTATTTTTCAAGTGATCGATCATGGGATCGATTTGAAGCTCATCAACGATATGACTCGTTTGGCTCGTGAGTTCTTCGATCTGCCCGACGAAGAGAAGCTGAGGTTCGATATATCTGGTGGGAAAAAAGGAGGTTTCATTGTTTCGAGTCACC
>CrV_83_7
AGCAGGACCACTAACCCTAACTTCGCTAGCGCTCGAAAAATCGCTGCATGAAAAGTTTATAAGGGACGAAGACGAAAGGCCTAACTTAGCATACGATCAATTTAGCAGTCAGATTCCATTGATCTCTCTCTCTGGGATTGACGATGACGACGATGAATGTAATAAGAGGAAAGATCTGTGCAAGAGAATAGCGCAAGCATGCGAAGATTGGGGTATTTTTCAAGTGATCGATCATGGGATCGATTTGAAGCTCATCAACGATATGACTCGTTTGGCTCGTGAGTTCTTCGATCTGCCCAACGAAGAGAAGCTGAGGTTCGATATGTCTGGTGGGAAAAAAGGAGGTTTCATTGTTTCGAGTCACC
>CrV_84_7
AGCAGGACCACTAACCCTAACTTCGCTAGCGCTCGAAAAATCGCTGCATGAAAAGTTTATAAGGGACGAAGACGAAAGGCCTAACTTAGCATACGATCAATTTAGCAGTCAGATTCCATTGATCTCTCTCTCTGGGATTGACGATGACGACGATGAATGTAATAAGAGGAAAGATCTGTGCAAGAGAATAGCGCAAGCATGCGAAGATTGGGGTATTTTTCAAGTGATCGATCATGGGATCGATTTGAAGCCCATCAACGATATGACTCGTTTGGCTCGTGAGTTCTTCGATCTGCCCGACGAAGAGAAGCTGAGGTTCGATATGTCTGGTGGGAAAAAAGGAGGTTTCATTGTTTCGAGTCACC
>CrV_85_7
AGCAGGACCACTAACCCTAACTTCGCTAGCGCTCGAAAAATCGCTGCATGAAAAGTTTATAAGGGACGAAGACGAAAGGCCTAACTTAGCATACGATCAATTTAGCAGTCAGATTCCATTGATCTCTCTCTCTGGGATTGACGATGACGACGATGAATGTAATAAGAGGAAAGATCTATGCAAGAGAATAGCGCAAGCATGCGAAGATTGGGGTATTTTTCAAGTGATCGATCATGGGATCGATTTGAAGCTCATCAACGATATGACTCGTTTGGCTCGTGAGTTCTTCGATCTGCCCGACGAAGAGAAGCTGAGGTTCGATATGTCTGGTGGGAAAAAAGGAGGTTTCATTGTTTCGAGTCACC
>CrV_86_7
AGCAGGACCACTAACCCTAACTTCGCTAGCGCTCGAAAAATCGCTGCATGAAAAGTTTATAAGGGACGAAGACGAAAGGCCTAACTTAGCATACGATCAATTTAGCAGTCAGATTCCATTGATCTCTCTCTCTGGGATTGACGATGACAACGATGAATGTAATAAGAGGAAAGATCTGTGCAAGAGAATAGCGCAAGCATGCGAAGATTGGGGTATTTTTCAAGTGATCGATCATGGGATCGATTTGAAGCTCATCAACGATATGACTCGTTTGGCTCGTGAGTTCTTCGATCTGCCCGACGAAGAGAAGCTGAGGTTCGATATGTCTGGTGGGAAAAAAGGAGGTTTCATTGTTTCGAGTCACC
>CrV_87_7
AGCAGGACCACTAACCCTAACTTCGCTAGCGCTCGAAAAATCGCTGCATGAAAAGTTTATAAGGGACGAAGACGAAAGGCCTAACTTAGCATACGATCAATTTAGCAGTCAGATTCCATTGATCTCTCTCTCTCTGGGATTGACGATGACGACGATGAATGTAATAAGAGGAAAGATCTGTGCAAGAGAATAGCGCAAGCATGCGAAGATTGGGGTATTTTTCAAGTGATCGATCATGGGATCGATTTGAAGCTCATCAACGATATGACTCGTTTGGCTCGTGAGTTCTTCGATCTGCCCGACGAAGAGAAGCTGAGGTTCGATATGTCTGGTGGGAAAAAAGGAGGTTTCATTGTTTCGAGTCACC
>CrV_88_7
AGCAGGACCACTAACCCTAACTTCGCTAGCGCTCGAAAAATCGCTGCATGAAAAGTTTATAAGGGACAAAGACGAAAGGCCTAACTTAGCATACGATCAATTTAGCAGTCAGATTCCATTGATCTCTCTCTCTGGGATTGACGATGACGACGATGAATGTAATAAGAGGAAAGATCTGTGCAAGAGAATAGCGCAAGCATGCGAAGATTGGGGTATTTTTCAAGTGATCGATCATGGGATCGATTTGAAGCTCATCAACGATATGACTCGTTTGGCTCGTGAGTTCTTCGATCTGCCCGACGAAGAGAAGCTGAGGTTCGATATGTCTGGTGGGAAAAAAGGAGGTTTCATTGTTTCGAGTCACC
>CrV_89_7
AGCAGGACCACTAACCCTAACTTCACTAGCGCTCGAAAAATCGCTGCATGAAAAGTTTATAAGGGACGAAGACGAAAGGCCTAACTTAGCATACGATCAATTTAGCAGTCAGATTCCATTGATCTCTCTCTCTGGGATTGACGATGACGACGATGAATGTAATAAGAGGAAAGATCTGTGCAAGAGAATAGCGCAAGCATGCGAAGATTGGGGTATTTTTCAAGTGATCGATCATGGGATCGATTTGAAGCTCATCAACGATATGACTCGTTTGGCTCGTGAGTTCTTCGATCTGCCCGACGAAGAGAAGCTGAGGTTCGATATGTCTGGTGGGAAAAAAGGAGGTTTCATTGTTTCGAGTCACC
>CrV_90_7
AGCAGGACCACAACCCTAACTTCGCTAGCGCTCGAAAAATCGCTGCATGAAAAGTTTATAAGGGACGAAGACGAAAGGCCTAACTTAGCATACGATCAATTTAGCAGTCAGATTCCATTGATCTCTCTCTCTGGGATTGACGATGACGACGATGAATGTAATAAGAGGAAAGATCTGTGCAAGAGAATAGCGCAAGCATGCGAAGATTGGGGTATTTTTCAAGTGATCGATCATGGGATCGATTTGAAGCTCATCAACGATATGACTCGTTTGGCTCGTGAGTTCTTCGATCTGCCCGACGAAGAGAAGCTGAGGTTCGATATGTCTGGTGGGAAAAAAGGAGGTTTCATTGTTTCGAGTCACC
>CrV_91_6
AGCGGGACCACTAACCCTAACTTCGCTAGCGCTCGAAAAATCGCTGCATGAAAAGTTTATAAGGGACGAAGACGAAAGGCCTAACTTAGCATACGATCAATTTAGCAGTCAGATTCCATTGATCTCTCTCTCTGGGATTGACGATGACGACGATGAATGTAATAAGAGGAAAGATCTGTGCAAGAGAATAGCGCAAGCATGCGAAGATTGGGGTATTTTTCAAGTGATCGATCATGGGATCGATTTGAAGCTCATCAACGATATGACTCGTTTGGCTCGTGAGTTCTTCGATCTGCCCGACGAAGAGAAGCTGAGGTTCGATATGTCTGGTGGGAAAAAAGGAGGTTTCATTGTTTCGAGTCACC
>CrV_92_6
AGCAGGACCGCTAACCCTAACTTCGCTAGCGCTCGAAAAATCGCTGCATGAAAAGTTTATAAGGGACGAAGACGAAAGGCCTAACTTAGCATACGATCAATTTAGCAGTCAGATTCCATTGATCTCTCTCTCTGGGATTGACGATGACGACGATGAATGTAATAAGAGGAAAGATCTGTGCAAGAGAATAGCGCAAGCATGCGAAGATTGGGGTATTTTTCAAGTGATCGATCATGGGATCGATTTGAAGCTCATCAACGATATGACTCGTTTGGCTCGTGAGTTCTTCGATCTGCCCGACGAAGAGAAGCTGAGGTTCGATATGTCTGGTGGGAAAAAAGGAGGTTTCATTGTTTCGAGTCACC
>CrV_93_6
AGCAGGACCACTACCCTAACTTCGCTAGCGCTCGAAAAATCGCTGCATGAAAAGTTTATAAGGGACGAAGACGAAAGGCCTAACTTAGCATACGATCAATTTAGCAGTCAGATTCCATTGATCTCTCTCTCTGGGATTGACGATGACGACGATGAATGTAATAAGAGGAAAGATCTGTGCAAGAGAATAGCGCAAGCATGCGAAGATTGGGGTATTTTTCAAGTGATCGATCATGGGATCGATTTGAAGCTCATCAACGATATGACTCGTTTGGCTCGTGAGTTCTTCGATCTGCCCGACGAAGAGAAGCTGAGGTTCGATATGTCTGGTGGGAAAAAAGGAGGTTTCATTGTTTCGAGTCACC
>CrV_94_6
AGCAGGACCACTAACCCTAACTTCGCTAGTGCTCGAAAAATCGCTGCATGAAAAGTTTATAAGGGACGAAGACGAAAGGCCTAACTTAGCATACGATCAATTTAGCAGTCAGATTCCATTGATCTCTCTCTCTGGGATTGACGATGACGACGATGAATGTAATAAGAGGAAAGATCTGTGCAAGAGAATAGCGCAAGCATGCGAAGATTGGGGTATTTTTCAAGTGATCGATCATGGGATCGATTTGAAGCTCATCAACGATATGACTCGTTTGGCTCGTGAGTTCTTCGATCTGCCCGACGAAGAGAAGCTGAGGTTCGATATGTCTGGTGGGAAAAAAGGAGGTTTCATTGTTTCGAGTCACC
>CrV_95_6
AGCAGGACCACTAACCCTAACTTCGCTAGCGCTTGAAAAATCGCTGCATGAAAAGTTTATAAGGGACGAAGACGAAAGGCCTAACTTAGCATACGATCAATTTAGCAGTCAGATTCCATTGATCTCTCTCTCTGGGATTGACGATGACGACGATGAATGTAATAAGAGGAAAGATCTGTGCAAGAGAATAGCGCAAGCATGCGAAGATTGGGGTATTTTTCAAGTGATCGATCATGGGATCGATTTGAAGCTCATCAACGATATGACTCGTTTGGCTCGTGAGTTCTTCGATCTGCCCGACGAAGAGAAGCTGAGGTTCGATATGTCTGGTGGGAAAAAAGGAGGTTTCATTGTTTCGAGTCACC
>CrV_96_6
AGCAGGACCACTAACCCTAACTTCGCTAGCGCTCGAAAAATCGCTGCATGAAAAGTTTATAAGGGACGAGGACGAAAGGCCTAACTTAGCATACGATCAATTTAGCAGTCAGATTCCATTGATCTCTCTCTCTGGGATTGACGATGACGACGATGAATGTAATAAGAGGAAAGATCTGTGCAAGAGAATAGCGCAAGCATGCGAAGATTGGGGTATTTTTCAAGTGATCGATCATGGGATCGATTTGAAGCTCATCAACGATATGACTCGTTTGGCTCGTGAGTTCTTCGATCTGCCCGACGAAGAGAAGCTGAGGTTCGATATGTCTGGTGGGAAAAAAGGAGGTTTCATTGTTTCGAGTCACC
>CrV_97_6
AGCAGGACCACTAACCCTAACTTCGCTAGCGCTCGAAAAATCGCTGCATGAAAAGTTTATAAGGGACGAAGACGAAAGGTCTAACTTAGCATACGATCAATTTAGCAGTCAGATTCCATTGATCTCTCTCTCTGGGATTGACGATGACGACGATGAATGTAATAAGAGGAAAGATCTGTGCAAGAGAATAGCGCAAGCATGCGAAGATTGGGGTATTTTTCAAGTGATCGATCATGGGATCGATTTGAAGCTCATCAACGATATGACTCGTTTGGCTCGTGAGTTCTTCGATCTGCCCGACGAAGAGAAGCTGAGGTTCGATATGTCTGGTGGGAAAAAAGGAGGTTTCATTGTTTCGAGTCACC
>CrV_98_6
AGCAGGACCACTAACCCTAACTTCGCTAGCGCTCGAAAAATCGCTGCATGAAAAGTTTATAAGGGACGAAGACGAAAGGCCTAACTTAGCATACGATCAATTTAGCAGTCGGATTCCATTGATCTCTCTCTCTGGGATTGACGATGACGACGATGAATGTAATAAGAGGAAAGATCTGTGCAAGAGAATAGCGCAAGCATGCGAAGATTGGGGTATTTTTCAAGTGATCGATCATGGGATCGATTTGAAGCTCATCAACGATATGACTCGTTTGGCTCGTGAGTTCTTCGATCTGCCCGACGAAGAGAAGCTGAGGTTCGATATGTCTGGTGGGAAAAAAGGAGGTTTCATTGTTTCGAGTCACC
>CrV_99_6
AGCAGGACCACTAACCCTAACTTCGCTAGCGCTCGAAAAATCGCTGCATGAAAAGTTTATAAGGGACGAAGACGAAAGGCCTAACTTAGCATACGATCAATTTAGCAGTCAGATTCCATTGATCTCTCTCTCTGGGATTGACGATGACGACGATGGATGTAATAAGAGGAAAGATCTGTGCAAGAGAATAGCGCAAGCATGCGAAGATTGGGGTATTTTTCAAGTGATCGATCATGGGATCGATTTGAAGCTCATCAACGATATGACTCGTTTGGCTCGTGAGTTCTTCGATCTGCCCGACGAAGAGAAGCTGAGGTTCGATATGTCTGGTGGGAAAAAAGGAGGTTTCATTGTTTCGAGTCACC
>CrV_100_6
AGCAGGACCACTAACCCTAACTTCGCTAGCGCTCGAAAAATCGCTGCATGAAAAGTTTATAAGGGACGAAGACGAAAGGCCTAACTTAGCATACGATCAATTTAGCAGTCAGATTCCATTGATCTCTCTCTCTGGGATTGACGATGACGACGATGAGTGTAATAAGAGGAAAGATCTGTGCAAGAGAATAGCGCAAGCATGCGAAGATTGGGGTATTTTTCAAGTGATCGATCATGGGATCGATTTGAAGCTCATCAACGATATGACTCGTTTGGCTCGTGAGTTCTTCGATCTGCCCGACGAAGAGAAGCTGAGGTTCGATATGTCTGGTGGGAAAAAAGGAGGTTTCATTGTTTCGAGTCACC
>CrV_101_6
AGCAGGACCACTAACCCTAACTTCGCTAGCGCTCGAAAAATCGCTGCATGAAAAGTTTATAAGGGACGAAGACGAAAGGCCTAACTTAGCATACGATCAATTTAGCAGTCAGATTCCATTGATCTCTCTCTCTGGGATTGACGATGACGACGATGAATGTAATAAGAGGAAAGATCTGTGCAAGAGAATGGCGCAAGCATGCGAAGATTGGGGTATTTTTCAAGTGATCGATCATGGGATCGATTTGAAGCTCATCAACGATATGACTCGTTTGGCTCGTGAGTTCTTCGATCTGCCCGACGAAGAGAAGCTGAGGTTCGATATGTCTGGTGGGAAAAAAGGAGGTTTCATTGTTTCGAGTCACC
>CrV_102_6
AGCAGGACCACTAACCCTAACTTCGCTAGCGCTCGAAAAATCGCTGCATGAAAAGTTTATAAGGGACGAAGACGAAAGGCCTAACTTAGCATACGATCAATTTAGCAGTCAGATTCCATTGATCTCTCTCTCTGGGATTGACGATGACGACGATGAATGTAATAAGAGGAAAGATCTGTGCAAGAGAATAGCGCAAGCATGCGAAGATTGGGGTATTTTTCAAGTGATCGATCATGGGATCGATTTGAAGCTCATCAACGATATGACTCGTTTGGCTCGTGAGTTCTTCGATCTGCCCGACGAAGAGAAGCTGAGGTTCGATATGTTTGGTGGGAAAAAAGGAGGTTTCATTGTTTCGAGTCACC
>CrV_103_6
AGCAGGACCACTAACCCTAACTTCGCTAGCGCTCGAAAAATCGCTGCATGAAAAGTTTATAAGGGACGAAGACGAAAGGCCTAACTTAGCATACGATCAATTTAGCAGTCAGATTCCATTGATCTCTCTCTCTGGGATTGACGATGACGACGATGAATGTAATAAGAGGAAAGATCTGTGCAAGAGAATAGCGCAAGCATGCGAAGATTGGGGTATTTTTCAAGTGATCGATCATGGGATCGATTTGAAGCTCATCAACGATATGACTCGTTTGGCTCGTGAGTTCTTCGATCTGCCCGACGAAGAGAAGCTGAGGTTCGATATGTCTGGTGGGAAAAAAGGAGATTTCATTGTTTCGAGTCACC
>CrV_104_6
AGCAGGACCACTAACCCTAACTTCGCTAGCGCTCGAAAAATCGCTGCATGAAAAGTTTATAAGGGACGAAGACGAAAGGCCTAACTTAGCATACGATCAATTTAGCAGTCAGATTCCATTGATCTCTCTCTCTGGGATTGACGATGACGACGATGAATGTAATAAGAGGAAAGATCTGTGCAAGAGAATAGCGCAAGCATGCGAAGATTGGGGTATTTTTCAAGTGATCGATCATGGGATCGATTTGAAGCTCATCAACGATATGACTCGTTTGGCTCGTGAGTTCTTCGATCTGCCCGACGAAGAGAAGCTGAGGTTCGATATGTCTGGTGGAAAAAAAGGAGGTTTCATTGTTTCGAGTCACC
>CrV_105_6
AGCAGGACCACTAACCCTAACTTCGCTAGCGCTCGAAAAATCGCTGCATGAAAAGTTTATAAGGGACGAAGACGAAAGGCCTAACTTAGCATACGATCAATTTAGCAGTCAGATTCCATTGATCTCTCTCTCTGGGATTGACGATGACGACGATGAATGTAATAAGAGGAAAGATCTGTGCAAGAGAATAGCGCAAGCATGCGAAGATTGGGGTATTTTTCAAGTGATCGATCATGGGATCGATTTGAAGCTCATCAACAATATGACTCGTTTGGCTCGTGAGTTCTTCGATCTGCCCGACGAAGAGAAGCTGAGGTTCGATATGTCTGGTGGGAAAAAAGGAGGTTTCATTGTTTCGAGTCACC
>CrV_106_6
AGCAGGACCACTAACCCTAACTTCGCTAGCGCTCGAAAAATCGCTGCATGAAAAGTTTATAAGGGACGAAGACGAAAGGCCTAACTTAGCATACGATCAATTTAGCAGTCAGATTCCATTGATCTCTCTCTCTGGGATTGACGATGACGACGATGAATGTAATAAGAGGAAAGATCTGTGCAAGAGAATAGCGCAAGCATGCGAAGATTGGGGTATTTTTCAAGTGATCGATCATGGGATCAATTTGAAGCTCATCAACGATATGACTCGTTTGGCTCGTGAGTTCTTCGATCTGCCCGACGAAGAGAAGCTGAGGTTCGATATGTCTGGTGGGAAAAAAGGAGGTTTCATTGTTTCGAGTCACC
>CrV_107_6
AGCAGGACCACTAACCCTAACTTCGCTAGCGCTCGAAAAATCGCTGCATGAAAAGTTTATAAGGGACGAAGACGAAAGGCCTAACTTAGCATACGATCAATTTAGCAGTCAGATTCCATTGATCTCTCTCTCTGGGATTGACGATGACGACGATGAATGTAATAAGAGGAAAGATCTGTGCAAGAGAATAGCGCAAGCATGCGAAGATTGGGGTATTTTTCAAGTGATCGATCATAGGATCGATTTGAAGCTCATCAACGATATGACTCGTTTGGCTCGTGAGTTCTTCGATCTGCCCGACGAAGAGAAGCTGAGGTTCGATATGTCTGGTGGGAAAAAAGGAGGTTTCATTGTTTCGAGTCACC
>CrV_108_6
AGCAGGACCACTAACCCTAACTTCGCTAGCGCTCGAAAAATCGCTGCATGAAAAGTTTATAAGGGACGAAGACGAAAGGCCTAACTTAGCATACGATCAATTTAGCAGTCAGATTCCATTGATCTCTCTCTCTGGGATTGACGATGACGACGATGAATGTAATAAGAGGAAAGATCTGTACAAGAGAATAGCGCAAGCATGCGAAGATTGGGGTATTTTTCAAGTGATCGATCATGGGATCGATTTGAAGCTCATCAACGATATGACTCGTTTGGCTCGTGAGTTCTTCGATCTGCCCGACGAAGAGAAGCTGAGGTTCGATATGTCTGGTGGGAAAAAAGGAGGTTTCATTGTTTCGAGTCACC
>CrV_109_6
AGCAGGACCACTAACCCTAACTTCGCTAGCGCTCGAAAAATCGCTGCATGAAAAGTTTATAAGGGACGAAGACGAAAGGCCTAACTTAGCATACGATCAATTTAGCAGTCAGATTCCATTGATCTCCCTCTCTGGGATTGACGATGACGACGATGAATGTAATAAGAGGAAAGATCTGTGCAAGAGAATAGCGCAAGCATGCGAAGATTGGGGTATTTTTCAAGTGATCGATCATGGGATCGATTTGAAGCTCATCAACGATATGACTCGTTTGGCTCGTGAGTTCTTCGATCTGCCCGACGAAGAGAAGCTGAGGTTCGATATGTCTGGTGGGAAAAAAGGAGGTTTCATTGTTTCGAGTCACC
>CrV_110_6
AGCAGGACCACTAACCCTAACTTCGCTAGCGCTCGAAAAATCGCTGCATGAAAAGTTTATAAGGGACGAAGACGAAAGGCCTAACTTAGCATACGATCAATTTAGCAGTCAGATTCCATTAATCTCTCTCTCTGGGATTGACGATGACGACGATGAATGTAATAAGAGGAAAGATCTGTGCAAGAGAATAGCGCAAGCATGCGAAGATTGGGGTATTTTTCAAGTGATCGATCATGGGATCGATTTGAAGCTCATCAACGATATGACTCGTTTGGCTCGTGAGTTCTTCGATCTGCCCGACGAAGAGAAGCTGAGGTTCGATATGTCTGGTGGGAAAAAAGGAGGTTTCATTGTTTCGAGTCACC
>CrV_111_6
AGCAGGACCACTAACCCTAACTTCGCTAGCGCTCGAAAAATCGCTGCATGAAAAGTTTATAAGGGACGAAGACGAAAGGCCTAACGTAGCATACGATCAATTTAGCAGTCAGATTCCATTGATCTCTCTCTCTGGGATTGACGATGACGACGATGAATGTAATAAGAGGAAAGATCTGTGCAAGAGAATAGCGCAAGCATGCGAAGATTGGGGTATTTTTCAAGTGATCGATCATGGGATCGATTTGAAGCTCATCAACGATATGACTCGTTTGGCTCGTGAGTTCTTCGATCTGCCCGACGAAGAGAAGCTGAGGTTCGATATGTCTGGTGGGAAAAAAGGAGGTTTCATTGTTTCGAGTCACC
>CrV_112_6
AGCAGGACCACTAACCCTAACTTCGCTAGCGCTCGAAAAATCGCTGCATGAAAAGTTTATAAGGGACGAAGACGAAAGGCCCAACTTAGCATACGATCAATTTAGCAGTCAGATTCCATTGATCTCTCTCTCTGGGATTGACGATGACGACGATGAATGTAATAAGAGGAAAGATCTGTGCAAGAGAATAGCGCAAGCATGCGAAGATTGGGGTATTTTTCAAGTGATCGATCATGGGATCGATTTGAAGCTCATCAACGATATGACTCGTTTGGCTCGTGAGTTCTTCGATCTGCCCGACGAAGAGAAGCTGAGGTTCGATATGTCTGGTGGGAAAAAAGGAGGTTTCATTGTTTCGAGTCACC
>CrV_113_6
AGCAGGACCACTAACCCTAACTTCGCTAGCGCTCGAAAAATCGCTGCATGAAAAGTTTATAAGGGACGAAGACAAAAGGCCTAACTTAGCATACGATCAATTTAGCAGTCAGATTCCATTGATCTCTCTCTCTGGGATTGACGATGACGACGATGAATGTAATAAGAGGAAAGATCTGTGCAAGAGAATAGCGCAAGCATGCGAAGATTGGGGTATTTTTCAAGTGATCGATCATGGGATCGATTTGAAGCTCATCAACGATATGACTCGTTTGGCTCGTGAGTTCTTCGATCTGCCCGACGAAGAGAAGCTGAGGTTCGATATGTCTGGTGGGAAAAAAGGAGGTTTCATTGTTTCGAGTCACC
>CrV_114_6
AGCAGGACACTAACCCTAACTTCGCTAGCGCTCGAAAAATCGCTGCATGAAAAGTTTATAAGGGACGAAGACGAAAGGCCTAACTTAGCATACGATCAATTTAGCAGTCAGATTCCATTGATCTCTCTCTCTGGGATTGACGATGACGACGATGAATGTAATAAGAGGAAAGATCTGTGCAAGAGAATAGCGCAAGCATGCGAAGATTGGGGTATTTTTCAAGTGATCGATCATGGGATCGATTTGAAGCTCATCAACGATATGACTCGTTTGGCTCGTGAGTTCTTCGATCTGCCCGACGAAGAGAAGCTGAGGTTCGATATGTCTGGTGGGAAAAAAGGAGGTTTCATTGTTTCGAGTCACC
>CrV_115_6
AAGCAGGACCACTAACCCTAACTTCGCTAGCGCTCGAAAAATCGCTGCATGAAAAGTTTATAAGGGACGAAGACGAAAGGCCTAACTTAGCATACGATCAATTTAGCAGTCAGATTCCATTGATCTCTCTCTCTGGGATTGACGATGACGACGATGAATGTAATAAGAGGAAAGATCTGTGCAAGAGAATAGCGCAAGCATGCGAAGATTGGGGTATTTTTCAAGTGATCGATCATGGGATCGATTTGAAGCTCATCAACGATATGACTCGTTTGGCTCGTGAGTTCTTCGATCTGCCCGACGAAGAGAAGCTGAGGTTCGATATGTCTGGTGGGAAAAAAGGAGGTTTCATTGTTTCGAGTCACC
>CrV_116_5
AGCAGGACGACTAACCCTAACTTCGCTAGCGCTCGAAAAATCGCTGCATGAAAAGTTTATAAGGGACGAAGACGAAAGGCCTAACTTAGCATACGATCAATTTAGCAGTCAGATTCCATTGATCTCTCTCTCTGGGATTGACGATGACGACGATGAATGTAATAAGAGGAAAGATCTGTGCAAGAGAATAGCGCAAGCATGCGAAGATTGGGGTATTTTTCAAGTGATCGATCATGGGATCGATTTGAAGCTCATCAACGATATGACTCGTTTGGCTCGTGAGTTCTTCGATCTGCCCGACGAAGAGAAGCTGAGGTTCGATATGTCTGGTGGGAAAAAAGGAGGTTTCATTGTTTCGAGTCACC
>CrV_117_5
AGCAGGACCACTAACCCTAACTTCGCTAGCGCTCGAGAAATCGCTGCATGAAAAGTTTATAAGGGACGAAGACGAAAGGCCTAACTTAGCATACGATCAATTTAGCAGTCAGATTCCATTGATCTCTCTCTCTGGGATTGACGATGACGACGATGAATGTAATAAGAGGAAAGATCTGTGCAAGAGAATAGCGCAAGCATGCGAAGATTGGGGTATTTTTCAAGTGATCGATCATGGGATCGATTTGAAGCTCATCAACGATATGACTCGTTTGGCTCGTGAGTTCTTCGATCTGCCCGACGAAGAGAAGCTGAGGTTCGATATGTCTGGTGGGAAAAAAGGAGGTTTCATTGTTTCGAGTCACC
>CrV_118_5
AGCAGGACCACTAACCCTAACTTCGCTAGCGCTCGAAAAATCGCTGCGTGAAAAGTTTATAAGGGACGAAGACGAAAGGCCTAACTTAGCATACGATCAATTTAGCAGTCAGATTCCATTGATCTCTCTCTCTGGGATTGACGATGACGACGATGAATGTAATAAGAGGAAAGATCTGTGCAAGAGAATAGCGCAAGCATGCGAAGATTGGGGTATTTTTCAAGTGATCGATCATGGGATCGATTTGAAGCTCATCAACGATATGACTCGTTTGGCTCGTGAGTTCTTCGATCTGCCCGACGAAGAGAAGCTGAGGTTCGATATGTCTGGTGGGAAAAAAGGAGGTTTCATTGTTTCGAGTCACC
>CrV_119_5
AGCAGGACCACTAACCCTAACTTCGCTAGCGCTCGAAAAATCGCTGCATGAAAGTTTATAAGGGACGAAGACGAAAGGCCTAACTTAGCATACGATCAATTTAGCAGTCAGATTCCATTGATCTCTCTCTCTGGGATTGACGATGACGACGATGAATGTAATAAGAGGAAAGATCTGTGCAAGAGAATAGCGCAAGCATGCGAAGATTGGGGTATTTTTCAAGTGATCGATCATGGGATCGATTTGAAGCTCATCAACGATATGACTCGTTTGGCTCGTGAGTTCTTCGATCTGCCCGACGAAGAGAAGCTGAGGTTCGATATGTCTGGTGGGAAAAAAGGAGGTTTCATTGTTTCGAGTCACC
>CrV_120_5
AGCAGGACCACTAACCCTAACTTCGCTAGCGCTCGAAAAATCGCTGCATGAAAAGTTTATACGGGACGAAGACGAAAGGCCTAACTTAGCATACGATCAATTTAGCAGTCAGATTCCATTGATCTCTCTCTCTGGGATTGACGATGACGACGATGAATGTAATAAGAGGAAAGATCTGTGCAAGAGAATAGCGCAAGCATGCGAAGATTGGGGTATTTTTCAAGTGATCGATCATGGGATCGATTTGAAGCTCATCAACGATATGACTCGTTTGGCTCGTGAGTTCTTCGATCTGCCCGACGAAGAGAAGCTGAGGTTCGATATGTCTGGTGGGAAAAAAGGAGGTTTCATTGTTTCGAGTCACC
>CrV_121_5
AGCAGGACCACTAACCCTAACTTCGCTAGCGCTCGAAAAATCGCTGCATGAAAAGTTTATAAGGGACGAAGACGGAAGGCCTAACTTAGCATACGATCAATTTAGCAGTCAGATTCCATTGATCTCTCTCTCTGGGATTGACGATGACGACGATGAATGTAATAAGAGGAAAGATCTGTGCAAGAGAATAGCGCAAGCATGCGAAGATTGGGGTATTTTTCAAGTGATCGATCATGGGATCGATTTGAAGCTCATCAACGATATGACTCGTTTGGCTCGTGAGTTCTTCGATCTGCCCGACGAAGAGAAGCTGAGGTTCGATATGTCTGGTGGGAAAAAAGGAGGTTTCATTGTTTCGAGTCACC
>CrV_122_5
AGCAGGACCACTAACCCTAACTTCGCTAGCGCTCGAAAAATCGCTGCATGAAAAGTTTATAAGGGACGAAGACGAAAGGCCTAACTTGGCATACGATCAATTTAGCAGTCAGATTCCATTGATCTCTCTCTCTGGGATTGACGATGACGACGATGAATGTAATAAGAGGAAAGATCTGTGCAAGAGAATAGCGCAAGCATGCGAAGATTGGGGTATTTTTCAAGTGATCGATCATGGGATCGATTTGAAGCTCATCAACGATATGACTCGTTTGGCTCGTGAGTTCTTCGATCTGCCCGACGAAGAGAAGCTGAGGTTCGATATGTCTGGTGGGAAAAAAGGAGGTTTCATTGTTTCGAGTCACC
>CrV_123_5
AGCAGGACCACTAACCCTAACTTCGCTAGCGCTCGAAAAATCGCTGCATGAAAAGTTTATAAGGGACGAAGACGAAAGGCCTAACTTAGCATACGATCAATTTAGCAGTCAGATTCCATTGATCTCTCTCTCTGGGATTGACGATGACGACGATGAATGTAATAGAGGAAAGATCTGTGCAAGAGAATAGCGCAAGCATGCGAAGATTGGGGTATTTTTCAAGTGATCGATCATGGGATCGATTTGAAGCTCATCAACGATATGACTCGTTTGGCTCGTGAGTTCTTCGATCTGCCCGACGAAGAGAAGCTGAGGTTCGATATGTCTGGTGGGAAAAAAGGAGGTTTCATTGTTTCGAGTCACC
>CrV_124_5
AGCAGGACCACTAACCCTAACTTCGCTAGCGCTCGAAAAATCGCTGCATGAAAAGTTTATAAGGGACGAAGACGAAAGGCCTAACTTAGCATACGATCAATTTAGCAGTCAGATTCCATTGATCTCTCTCTCTGGGATTGACGATGACGACGATGAATGTAATAAGAGGAGAGATCTGTGCAAGAGAATAGCGCAAGCATGCGAAGATTGGGGTATTTTTCAAGTGATCGATCATGGGATCGATTTGAAGCTCATCAACGATATGACTCGTTTGGCTCGTGAGTTCTTCGATCTGCCCGACGAAGAGAAGCTGAGGTTCGATATGTCTGGTGGGAAAAAAGGAGGTTTCATTGTTTCGAGTCACC
>CrV_125_5
AGCAGGACCACTAACCCTAACTTCGCTAGCGCTCGAAAAATCGCTGCATGAAAAGTTTATAAGGGACGAAGACGAAAGGCCTAACTTAGCATACGATCAATTTAGCAGTCAGATTCCATTGATCTCTCTCTCTGGGATTGACGATGACGACGATGAATGTAATAAGAGGAAAGATCTGTGCGAGAGAATAGCGCAAGCATGCGAAGATTGGGGTATTTTTCAAGTGATCGATCATGGGATCGATTTGAAGCTCATCAACGATATGACTCGTTTGGCTCGTGAGTTCTTCGATCTGCCCGACGAAGAGAAGCTGAGGTTCGATATGTCTGGTGGGAAAAAAGGAGGTTTCATTGTTTCGAGTCACC
>CrV_126_5
AGCAGGACCACTAACCCTAACTTCGCTAGCGCTCGAAAAATCGCTGCATGAAAAGTTTATAAGGGACGAAGACGAAAGGCCTAACTTAGCATACGATCAATTTAGCAGTCAGATTCCATTGATCTCTCTCTCTGGGATTGACGATGACGACGATGAATGTAATAAGAGGAAAGATCTGTGCAAGAGAATAGCGCAGGCATGCGAAGATTGGGGTATTTTTCAAGTGATCGATCATGGGATCGATTTGAAGCTCATCAACGATATGACTCGTTTGGCTCGTGAGTTCTTCGATCTGCCCGACGAAGAGAAGCTGAGGTTCGATATGTCTGGTGGGAAAAAAGGAGGTTTCATTGTTTCGAGTCACC
>CrV_127_5
AGCAGGACCACTAACCCTAACTTCGCTAGCGCTCGAAAAATCGCTGCATGAAAAGTTTATAAGGGACGAAGACGAAAGGCCTAACTTAGCATACGATCAATTTAGCAGTCAGATTCCATTGATCTCTCTCTCTGGGATTGACGATGACGACGATGAATGTAATAAGAGGAAAGATCTGTGCAAGAGAATAGCGCAAGCATGCGAAGATTGGGGTATTTTTCAAGTGATCGATTATGGGATCGATTTGAAGCTCATCAACGATATGACTCGTTTGGCTCGTGAGTTCTTCGATCTGCCCGACGAAGAGAAGCTGAGGTTCGATATGTCTGGTGGGAAAAAAGGAGGTTTCATTGTTTCGAGTCACC
>CrV_128_5
AGCAGGACCACTAACCCTAACTTCGCTAGCGCTCGAAAAATCGCTGCATGAAAAGTTTATAAGGGACGAAGACGAAAGGCCTAACTTAGCATACGATCAATTTAGCAGTCAGATTCCATTGATCTCTCTCTCTGGGATTGACGATGACGACGATGAATGTAATAAGAGGAAAGATCTGTGCAAGAGAATAGCGCAAGCATGCGAAGATTGGGGTATTTTTCAAGTGATCGATCATGGGATCGATTTGGAGCTCATCAACGATATGACTCGTTTGGCTCGTGAGTTCTTCGATCTGCCCGACGAAGAGAAGCTGAGGTTCGATATGTCTGGTGGGAAAAAAGGAGGTTTCATTGTTTCGAGTCACC
>CrV_129_5
AGCAGGACCACTAACCCTAACTTCGCTAGCGCTCGAAAAATCGCTGCATGAAAAGTTTATAAGGGACGAAGACGAAAGGCCTAACTTAGCATACGATCAATTTAGCAGTCAGATTCCATTGATCTCTCTCTCTGGGATTGACGATGACGACGATGAATGTAATAAGAGGAAAGATCTGTGCAAGAGAATAGCGCAAGCATGCGAAGATTGGGGTATTTTTCAAGTGATCGATCATGGGATCGATTTGAAGCTCATCAATGATATGACTCGTTTGGCTCGTGAGTTCTTCGATCTGCCCGACGAAGAGAAGCTGAGGTTCGATATGTCTGGTGGGAAAAAAGGAGGTTTCATTGTTTCGAGTCACC
>CrV_130_5
AGCAGGACCACTAACCCTAACTTCGCTAGCGCTCGAAAAATCGCTGCATGAAAAGTTTATAAGGGACGAAGACGAAAGGCCTAACTTAGCATACGATCAATTTAGCAGTCAGATTCCATTGATCTCTCTCTCTGGGATTGACGATGACGACGATGAATGTAATAAGAGGAAAGATCTGTGCAAGAGAATAGCGCAAGCATGCGAAGATTGGGGTATTTTTCAAGTGATCGATCATGGGATCGATTTGAAGCTCATCAACGATATGACTCGTTTGGTTCGTGAGTTCTTCGATCTGCCCGACGAAGAGAAGCTGAGGTTCGATATGTCTGGTGGGAAAAAAGGAGGTTTCATTGTTTCGAGTCACC
>CrV_131_5
AGCAGGACCACTAACCCTAACTTCGCTAGCGCTCGAAAAATCGCTGCATGAAAAGTTTATAAGGGACGAAGACGAAAGGCCTAACTTAGCATACGATCAATTTAGCAGTCAGATTCCATTGATCTCTCTCTCTGGGATTGACGATGACGACGATGAATGTAATAAGAGGAAAGATCTGTGCAAGAGAATAGCGCAAGCATGCGAAGATTGGGGTATTTTTCAAGTGATCGATCATGGGATCGATTTGAAGCTCATCAACGATATGACTCGTTTGGCTCGTGAGTTCTTCGGTCTGCCCGACGAAGAGAAGCTGAGGTTCGATATGTCTGGTGGGAAAAAAGGAGGTTTCATTGTTTCGAGTCACC
>CrV_132_5
AGCAGGACCACTAACCCTAACTTCGCTAGCGCTCGAAAAATCGCTGCATGAAAAGTTTATAAGGGACGAAGACGAAAGGCCTAACTTAGCATACGATCAATTTAGCAGTCAGATTCCATTGATCTCTCTCTCTGGGATTGACGATGACGACGATGAATGTAATAAGAGGAAAGATCTGTGCAAGAGAATAGCGCAAGCATGCGAAGATTGGGGTATTTTTCAAGTGATCGATCATGGGATCGATTTGAAGCTCATCAACGATATGACTCGTTTGGCTCGTGAGTTCTTCGATCTGCCTGACGAAGAGAAGCTGAGGTTCGATATGTCTGGTGGGAAAAAAGGAGGTTTCATTGTTTCGAGTCACC
>CrV_133_5
AGCAGGACCACTAACCCTAACTTCGCTAGCGCTCGAAAAATCGCTGCATGAAAAGTTTATAAGGGACGAAGACGAAAGGCCTAACTTAGCATACGATCAATTTAGCAGTCAGATTCCATTGATCTCTCTCTCTGGGATTGACGATGACGACGATGAATGTAATAAGAGGAAAGATCTGTGCAAGAGAATAGCGCAAGCATGCGAAGATTGGGGTATTTTTCAAGTGATCGATCATGGGATCGATTTGAAGCTCATCAACGATATGACTCGTTTGGCTCGTGAGTTCTTCGATCTGCCGACGAAGAGAAGCTGAGGTTCGATATGTCTGGTGGGAAAAAAGGAGGTTTCATTGTTTCGAGTCACC
>CrV_134_5
AGCAGGACCACTAACCCTAACTTCGCTAGCGCTCGAAAAATCGCTGCATGAAAAGTTTATAAGGGACGAAGACGAAAGGCCTAACTTAGCATACGATCAATTTAGCAGTCAGATTCCATTGATCTCTCTCTCTGGGATTGACGATGACGACGATGAATGTAATAAGAGGAAAGATCTGTGCAAGAGAATAGCGCAAGCATGCGAAGATTGGGGTATTTTTCAAGTGATCGATCATGGGATCGATTTGAAGCTCATCAACGATATGACTCGTTTGGCTCGTGAGTTCTTCGATCTGCCCGACGAGGAGAAGCTGAGGTTCGATATGTCTGGTGGGAAAAAAGGAGGTTTCATTGTTTCGAGTCACC
>CrV_135_5
AGCAGGACCACTAACCCTAACTTCGCTAGCGCTCGAAAAATCGCTGCATGAAAAGTTTATAAGGGACGAAGACGAAAGGCCTAACTTAGCATACGATCAATTTAGCAGTCAGATTCCATTGATCTCTCTCTCTGGGATTGACGATGACGACGATGAATGTAATAAGAGGAAAGATCTGTGCAAGAGAATAGCGCAAGCATGCGAAGATTGGGGTATTTTTCAAGTGATCGATCATGGGATCGATTTGAAGCTCATCAACGATATGACTCGTTTGGCTCGTGAGTTCTTCGATCTGCCCGACGAAGAGAAGCTGAGGTTCGATGTGTCTGGTGGGAAAAAAGGAGGTTTCATTGTTTCGAGTCACC
>CrV_136_5
AGCAGGACCACTAACCCTAACTTCGCTAGCGCTCGAAAAATCGCTGCATGAAAAGTTTATAAGGGACGAAGACGAAAGGCCTAACTTAGCATACGATCAATTTAGCAGTCAGATTCCATTGATCTCTCTCTCTGGGATTGACGATGACGACGATGAATGTAATAAGAGGAAAGATCTGTGCAAGAGAATAGCGCAAGCATGCGAAGATTGGGGTATTTTTCAAGTGATCGATCATGGGATCGATTTGAAGCTCATCAACGATATGACTCGTTTGGCTCGTGAGTTCTTCGATCTGCCCGACGAAGAGAAGCTGAGGTTCGATATGTCTGGTGGGAAAAAAGGAGGTTTCATTTGTTTCGAGTCACC
>CrV_137_5
AGCAGGACCACTAACCCTAACTTCGCTAGCGCTCGAAAAATCGCTGCATGAAAAGTTTATAAGGGACGAAGACGAAAGGCCTAACTTAGCATACGATCAATTTAGCAGTCAGATTCCATTGATCTCTCTCTCTGGGATTGACGATGACGACGATGAATGTAATAAGAGGAAAGATCTGTGCAAGAGAATAGCGCAAGCATGCGAAGATTGGGGTATTTTTCAAGTGATCGATCATGGGATCGATTTGAAGCTCATCAACGATATGACTCGTTTGGCTCGTGAGTTCTTCGATCTGCCCGACGAAGAGAAGCTGAGGTTCGATATGTCTGGTGGGAAAAAAGGAGGTTTCATTGTTTCGAGTCCC
>CrV_138_5
AGCAGGACCACTAACCCTAACTTCGCTAGCGCTCGAAAAATCGCTGCATGAAAAGTTTATAAGGGACGAAGACGAAAGGCCTAACTTAGCATACGATCAATTTAGCAGTCAGATTCCATTGATCTCTCTCTCTGGGATTGACGATGACGACGATGAATGTAATAAGAGGAAAGATCTGTGCAAGAGAATAGCGCAAGCATGCGAAGATTGGGGTATTTTTCAAGTGATCGATCATGGGATCGATTTGAAGCTCATCAACGATATGACTCGTTTGGCTCGTGAGTTCTTCGATCTGCCCGACGAAGAGAAGCTGAGGTTCGATATGTCTGGTGGGAAAAAAGGAGGTTTCATTGTTTCGAGCCACC
>CrV_139_5
AGCAGGACCACTAACCCTAACTTCGCTAGCGCTCGAAAAATCGCTGCATGAAAAGTTTATAAGGGACGAAGACGAAAGGCCTAACTTAGCATACGATCAATTTAGCAGTCAGATTCCATTGATCTCTCTCTCTGGGATTGACGATGACGACGATGAATGTAATAAGAGGAAAGATCTGTGCAAGAGAATAGCGCAAGCATGCGAAGATTGGGGTATTTTTCAAGTGATCGATCATGGGATCGATTTGAAGCTCATCAACGATATGACTCGTTTGGCTCGTGAGTTCTTCGATCTGCCCGACGAAGAGAAGCTGAGGTTCGATATGTCTGGTGGGAAAAAAGGAGGTTTCATTGTTTCGAATCACC
>CrV_140_5
AGCAGGACCACTAACCCTAACTTCGCTAGCGCTCGAAAAATCGCTGCATGAAAAGTTTATAAGGGACGAAGACGAAAGGCCTAACTTAGCATACGATCAATTTAGCAGTCAGATTCCATTGATCTCTCTCTCTGGGATTGACGATGACGACGATGAATGTAATAAGAGGAAAGATCTGTGCAAGAGAATAGCGCAAGCATGCGAAGATTGGGGTATTTTTCAAGTGATCGATCATGGGATCGATTTGAAGCTCATCAACGATATGACTCGTTTGGCTCGTGAGTTCTTCGATCTGCCCGACGAAGAGAAGCTGAGGTTCGATATGTCTGGTGGGAAAAAAGGAGGTTCCATTGTTTCGAGTCACC
>CrV_141_5
AGCAGGACCACTAACCCTAACTTCGCTAGCGCTCGAAAAATCGCTGCATGAAAAGTTTATAAGGGACGAAGACGAAAGGCCTAACTTAGCATACGATCAATTTAGCAGTCAGATTCCATTGATCTCTCTCTCTGGGATTGACGATGACGACGATGAATGTAATAAGAGGAAAGATCTGTGCAAGAGAATAGCGCAAGCATGCGAAGATTGGGGTATTTTTCAAGTGATCGATCATGGGATCGATTTGAAGCTCATCAACGATATGACTCGTTTGGCTCGTGAGTTCTTCAATCTGCCCGACGAAGAGAAGCTGAGGTTCGATATGTCTGGTGGGAAAAAAGGAGGTTTCATTGTTTCGAGTCACC
>CrV_142_5
AGCAGGACCACTAACCCTAACTTCGCTAGCGCTCGAAAAATCGCTGCATGAAAAGTTTATAAGGGACGAAGACGAAAGGCCTAACTTAGCATACGATCAATTTAGCAGTCAGATTCCATTGATCTCTCTCTCTGGGATTGACGATGACGACGATGAATGTAATAAGAGGAAAGATCTGTGCAAGAGAATAGCGCAAGCATGCGAAGATTGGGGTATTTTTCAAGTGATCAATCATGGGATCGATTTGAAGCTCATCAACGATATGACTCGTTTGGCTCGTGAGTTCTTCGATCTGCCCGACGAAGAGAAGCTGAGGTTCGATATGTCTGGTGGGAAAAAAGGAGGTTTCATTGTTTCGAGTCACC
>CrV_143_5
AGCAGGACCACTAACCCTAACTTCGCTAGCGCTCGAAAAATCGCTGCATGAAAAGTTTATAAGGGACGAAGACGAAAGGCCTAACTTAGCATACGATCAATTTAGCAGTCAGATTCCATTGATCTCTCTCTCTGGGATTGACGATGACGACGATGAATGTAATAAGAGGAAAGATCTGTGCAAGAGAATAGCGCAAGCATGCGAAGATTGGGGCATTTTTCAAGTGATCGATCATGGGATCGATTTGAAGCTCATCAACGATATGACTCGTTTGGCTCGTGAGTTCTTCGATCTGCCCGACGAAGAGAAGCTGAGGTTCGATATGTCTGGTGGGAAAAAAGGAGGTTTCATTGTTTCGAGTCACC
>CrV_144_5
AGCAGGACCACTAACCCTAACTTCGCTAGCGCTCGAAAAATCGCTGCATGAAAAGTTTATAAGGGACGAAGACGAAAGGCCTAACTTAGCATACGATCAATTTAGCAGTCAGATTCCATTGATCTCTCTCTCTGGGATTGACGATGACGACGATGAATGTAATAAGAGGAAAGATCTGTGCAAGAGAATAGCGCAAGCATGCAAAGATTGGGGTATTTTTCAAGTGATCGATCATGGGATCGATTTGAAGCTCATCAACGATATGACTCGTTTGGCTCGTGAGTTCTTCGATCTGCCCGACGAAGAGAAGCTGAGGTTCGATATGTCTGGTGGGAAAAAAGGAGGTTTCATTGTTTCGAGTCACC
>CrV_145_5
AGCAGGACCACTAACCCTAACTTCGCTAGCGCTCGAAAAATCGCTGCATGAAAAGTTTATAAGGGACGAAGACGAAAGGCCTAACTTAGCATACGATCAATTTAGCAGTCAGATTCCATTGATCTCTCTCTCTGGGATTGACGATGACGACGATGAATGTAATAAGAGGAAAGATCCGTGCAAGAGAATAGCGCAAGCATGCGAAGATTGGGGTATTTTTCAAGTGATCGATCATGGGATCGATTTGAAGCTCATCAACGATATGACTCGTTTGGCTCGTGAGTTCTTCGATCTGCCCGACGAAGAGAAGCTGAGGTTCGATATGTCTGGTGGGAAAAAAGGAGGTTTCATTGTTTCGAGTCACC
>CrV_146_5
AGCAGGACCACTAACCCTAACTTCGCTAGCGCTCGAAAAATCGCTGCATGAAAAGTTTATAAGGGACGAAGACGAAAGGCCTAACTTAGCATACGATCAATTTAGCAGTCAGATTCCATTGATCTCTCTCTCTGGGATTGACGATGACGACGATGAATGTAATAAGAGAAAAGATCTGTGCAAGAGAATAGCGCAAGCATGCGAAGATTGGGGTATTTTTCAAGTGATCGATCATGGGATCGATTTGAAGCTCATCAACGATATGACTCGTTTGGCTCGTGAGTTCTTCGATCTGCCCGACGAAGAGAAGCTGAGGTTCGATATGTCTGGTGGGAAAAAAGGAGGTTTCATTGTTTCGAGTCACC
>CrV_147_5
AGCAGGACCACTAACCCTAACTTCGCTAGCGCTCGAAAAATCGCTGCATGAAAAGTTTATAAGGGACGAAGACGAAAGGCCTAACTTAGCATACGATCAATTTAGCAGTCAGATTCCATTGATCTCTCTCTCTGGGATTGACGATAACGACGATGAATGTAATAAGAGGAAAGATCTGTGCAAGAGAATAGCGCAAGCATGCGAAGATTGGGGTATTTTTCAAGTGATCGATCATGGGATCGATTTGAAGCTCATCAACGATATGACTCGTTTGGCTCGTGAGTTCTTCGATCTGCCCGACGAAGAGAAGCTGAGGTTCGATATGTCTGGTGGGAAAAAAGGAGGTTTCATTGTTTCGAGTCACC
>CrV_148_5
AGCAGGACCACTAACCCTAACTTCGCTAGCGCTCGAAAAATCGCTGCATGAAAAGTTTATAAGGGACGAAGACGAAAGGCCTAACTTAGCATACGATCAATTTAGCAGTCAGATTCCATTGATCTCTCTCTCTGGGATTAACGATGACGACGATGAATGTAATAAGAGGAAAGATCTGTGCAAGAGAATAGCGCAAGCATGCGAAGATTGGGGTATTTTTCAAGTGATCGATCATGGGATCGATTTGAAGCTCATCAACGATATGACTCGTTTGGCTCGTGAGTTCTTCGATCTGCCCGACGAAGAGAAGCTGAGGTTCGATATGTCTGGTGGGAAAAAAGGAGGTTTCATTGTTTCGAGTCACC
>CrV_149_5
AGCAGGACCACTAACCCTAACTTCGCTAGCGCTCGAAAAATCGCTGCATGAAAAGTTTATAAGGGACGAAGACGAAAGGCCTAACTTAGCATACGATCAATTTAGCAGTCAGATCCCATTGATCTCTCTCTCTGGGATTGACGATGACGACGATGAATGTAATAAGAGGAAAGATCTGTGCAAGAGAATAGCGCAAGCATGCGAAGATTGGGGTATTTTTCAAGTGATCGATCATGGGATCGATTTGAAGCTCATCAACGATATGACTCGTTTGGCTCGTGAGTTCTTCGATCTGCCCGACGAAGAGAAGCTGAGGTTCGATATGTCTGGTGGGAAAAAAGGAGGTTTCATTGTTTCGAGTCACC
>CrV_150_5
AGCAGGACCACTAACCCTAACTTCGCTAGCGCTCGAAAAATCGCTGCATGAAAAGCTTATAAGGGACGAAGACGAAAGGCCTAACTTAGCATACGATCAATTTAGCAGTCAGATTCCATTGATCTCTCTCTCTGGGATTGACGATGACGACGATGAATGTAATAAGAGGAAAGATCTGTGCAAGAGAATAGCGCAAGCATGCGAAGATTGGGGTATTTTTCAAGTGATCGATCATGGGATCGATTTGAAGCTCATCAACGATATGACTCGTTTGGCTCGTGAGTTCTTCGATCTGCCCGACGAAGAGAAGCTGAGGTTCGATATGTCTGGTGGGAAAAAAGGAGGTTTCATTGTTTCGAGTCACC
>CrV_151_5
AGCAGGACCACTAACCCTAACTTCGCTAGCGCTCGAAAAATCGCCGCATGAAAAGTTTATAAGGGACGAAGACGAAAGGCCTAACTTAGCATACGATCAATTTAGCAGTCAGATTCCATTGATCTCTCTCTCTGGGATTGACGATGACGACGATGAATGTAATAAGAGGAAAGATCTGTGCAAGAGAATAGCGCAAGCATGCGAAGATTGGGGTATTTTTCAAGTGATCGATCATGGGATCGATTTGAAGCTCATCAACGATATGACTCGTTTGGCTCGTGAGTTCTTCGATCTGCCCGACGAAGAGAAGCTGAGGTTCGATATGTCTGGTGGGAAAAAAGGAGGTTTCATTGTTTCGAGTCACC
>CrV_152_5
AGCAGGACCACTAACCCTAACTCCGCTAGCGCTCGAAAAATCGCTGCATGAAAAGTTTATAAGGGACGAAGACGAAAGGCCTAACTTAGCATACGATCAATTTAGCAGTCAGATTCCATTGATCTCTCTCTCTGGGATTGACGATGACGACGATGAATGTAATAAGAGGAAAGATCTGTGCAAGAGAATAGCGCAAGCATGCGAAGATTGGGGTATTTTTCAAGTGATCGATCATGGGATCGATTTGAAGCTCATCAACGATATGACTCGTTTGGCTCGTGAGTTCTTCGATCTGCCCGACGAAGAGAAGCTGAGGTTCGATATGTCTGGTGGGAAAAAAGGAGGTTTCATTGTTTCGAGTCACC
>CrV_153_5
AGCAGGACCACTAACCCTAACTCAGAATCATAAACTCTAAAACTGAGACACTAAACCCAAAATCTGACTTTAAATCCTAAAATTCCCACTTTGAACCACTGAATCATGGCTCTAAGTCGGAAAAAAATGTGAGTTTATTACGATGTGGTCCACATGGGAAGTTCATACCGTTGCTCGCAGCATAGCGTGACTCATTAAATATATATTATTTTATTACCAATAAATATCTCTGCATATTTATAATTTTGATTATCATGTTTCGGATCGTTGACTTTATCCATCACATCTTTAAAGGACTTTACTTTGTTCCAAACATCCTCAAGTCGAAGAGCAATCTACCTAAGAGTCGGCTCAAGGACCTTGGTCTTTCGAGCCCTACTTCGCCCTCTTGTTGTTACA…
>CrV_154_5
AGCAGGACCACTAACCCTAACCTCGCTAGCGCTCGAAAAATCGCTGCATGAAAAGTTTATAAGGGACGAAGACGAAAGGCCTAACTTAGCATACGATCAATTTAGCAGTCAGATTCCATTGATCTCTCTCTCTGGGATTGACGATGACGACGATGAATGTAATAAGAGGAAAGATCTGTGCAAGAGAATAGCGCAAGCATGCGAAGATTGGGGTATTTTTCAAGTGATCGATCATGGGATCGATTTGAAGCTCATCAACGATATGACTCGTTTGGCTCGTGAGTTCTTCGATCTGCCCGACGAAGAGAAGCTGAGGTTCGATATGTCTGGTGGGAAAAAAGGAGGTTTCATTGTTTCGAGTCACC
>CrV_155_4
TAGCAGGACCACTAACCCTAACTTCGCTAGCGCTCGAAAAATCGCTGCATGAAAAGTTTATAAGGGACGAAGACGAAAGGCCTAACTTAGCATACGATCAATTTAGCAGTCAGATTCCATTGATCTCTCTCTCTGGGATTGACGATGACGACGATGAATGTAATAAGAGGAAAGATCTGTGCAAGAGAATAGCGCAAGCATGCGAAGATTGGGGTATTTTTCAAGTGATCGATCATGGGATCGATTTGAAGCTCATCAACGATATGACTCGTTTGGCTCGTGAGTTCTTCGATCTGCCCGACGAAGAGAAGCTGAGGTTCGATATGTCTGGTGGGAAAAAAGGAGGTTTCATTGTTTCGAGTCACC
>CrV_156_4
AGCCAGGACCACTAACCCTAACTTCGCTAGCGCTCGAAAAATCGCTGCATGAAAAGTTTATAAGGGACGAAGACGAAAGGCCTAACTTAGCATACGATCAATTTAGCAGTCAGATTCCATTGATCTCTCTCTCTGGGATTGACGATGACGACGATGAATGTAATAAGAGGAAAGATCTGTGCAAGAGAATAGCGCAAGCATGCGAAGATTGGGGTATTTTTCAAGTGATCGATCATGGGATCGATTTGAAGCTCATCAACGATATGACTCGTTTGGCTCGTGAGTTCTTCGATCTGCCCGACGAAGAGAAGCTGAGGTTCGATATGTCTGGTGGGAAAAAAGGAGGTTTCATTGTTTCGAGTCACC
>CrV_157_4
AGCAGGTCCACTAACCCTAACTTCGCTAGCGCTCGAAAAATCGCTGCATGAAAAGTTTATAAGGGACGAAGACGAAAGGCCTAACTTAGCATACGATCAATTTAGCAGTCAGATTCCATTGATCTCTCTCTCTGGGATTGACGATGACGACGATGAATGTAATAAGAGGAAAGATCTGTGCAAGAGAATAGCGCAAGCATGCGAAGATTGGGGTATTTTTCAAGTGATCGATCATGGGATCGATTTGAAGCTCATCAACGATATGACTCGTTTGGCTCGTGAGTTCTTCGATCTGCCCGACGAAGAGAAGCTGAGGTTCGATATGTCTGGTGGGAAAAAAGGAGGTTTCATTGTTTCGAGTCACC
>CrV_158_4
AGCAGGACCCACTAACCCTAACTTCGCTAGCGCTCGAAAAATCGCTGCATGAAAAGTTTATAAGGGACGAAGACGAAAGGCCTAACTTAGCATACGATCAATTTAGCAGTCAGATTCCATTGATCTCTCTCTCTGGGATTGACGATGACGACGATGAATGTAATAAGAGGAAAGATCTGTGCAAGAGAATAGCGCAAGCATGCGAAGATTGGGGTATTTTTCAAGTGATCGATCATGGGATCGATTTGAAGCTCATCAACGATATGACTCGTTTGGCTCGTGAGTTCTTCGATCTGCCCGACGAAGAGAAGCTGAGGTTCGATATGTCTGGTGGGAAAAAAGGAGGTTTCATTGTTTCGAGTCACC
>CrV_159_4
AGCAGGACCACTAACCCTGACTTCGCTAGCGCTCGAAAAATCGCTGCATGAAAAGTTTATAAGGGACGAAGACGAAAGGCCTAACTTAGCATACGATCAATTTAGCAGTCAGATTCCATTGATCTCTCTCTCTGGGATTGACGATGACGACGATGAATGTAATAAGAGGAAAGATCTGTGCAAGAGAATAGCGCAAGCATGCGAAGATTGGGGTATTTTTCAAGTGATCGATCATGGGATCGATTTGAAGCTCATCAACGATATGACTCGTTTGGCTCGTGAGTTCTTCGATCTGCCCGACGAAGAGAAGCTGAGGTTCGATATGTCTGGTGGGAAAAAAGGAGGTTTCATTGTTTCGAGTCACC
>CrV_160_4
AGCAGGACCACTAACCCTAACTTTGCTAGCGCTCGAAAAATCGCTGCATGAAAAGTTTATAAGGGACGAAGACGAAAGGCCTAACTTAGCATACGATCAATTTAGCAGTCAGATTCCATTGATCTCTCTCTCTGGGATTGACGATGACGACGATGAATGTAATAAGAGGAAAGATCTGTGCAAGAGAATAGCGCAAGCATGCGAAGATTGGGGTATTTTTCAAGTGATCGATCATGGGATCGATTTGAAGCTCATCAACGATATGACTCGTTTGGCTCGTGAGTTCTTCGATCTGCCCGACGAAGAGAAGCTGAGGTTCGATATGTCTGGTGGGAAAAAAGGAGGTTTCATTGTTTCGAGTCACC
>CrV_161_4
AGCAGGACCACTAACCCTAACTTCGCTAGCGCTCGAAAAATCGTTGCATGAAAAGTTTATAAGGGACGAAGACGAAAGGCCTAACTTAGCATACGATCAATTTAGCAGTCAGATTCCATTGATCTCTCTCTCTGGGATTGACGATGACGACGATGAATGTAATAAGAGGAAAGATCTGTGCAAGAGAATAGCGCAAGCATGCGAAGATTGGGGTATTTTTCAAGTGATCGATCATGGGATCGATTTGAAGCTCATCAACGATATGACTCGTTTGGCTCGTGAGTTCTTCGATCTGCCCGACGAAGAGAAGCTGAGGTTCGATATGTCTGGTGGGAAAAAAGGAGGTTTCATTGTTTCGAGTCACC
>CrV_162_4
AGCAGGACCACTAACCCTAACTTCGCTAGCGCTCGAAAAATCGCTGCATGAAAAGTTTATAATGGACGAAGACGAAAGGCCTAACTTAGCATACGATCAATTTAGCAGTCAGATTCCATTGATCTCTCTCTCTGGGATTGACGATGACGACGATGAATGTAATAAGAGGAAAGATCTGTGCAAGAGAATAGCGCAAGCATGCGAAGATTGGGGTATTTTTCAAGTGATCGATCATGGGATCGATTTGAAGCTCATCAACGATATGACTCGTTTGGCTCGTGAGTTCTTCGATCTGCCCGACGAAGAGAAGCTGAGGTTCGATATGTCTGGTGGGAAAAAAGGAGGTTTCATTGTTTCGAGTCACC
>CrV_163_4
AGCAGGACCACTAACCCTAACTTCGCTAGCGCTCGAAAAATCGCTGCATGAAAAGTTTATAAGGGACGATGACGAAAGGCCTAACTTAGCATACGATCAATTTAGCAGTCAGATTCCATTGATCTCTCTCTCTGGGATTGACGATGACGACGATGAATGTAATAAGAGGAAAGATCTGTGCAAGAGAATAGCGCAAGCATGCGAAGATTGGGGTATTTTTCAAGTGATCGATCATGGGATCGATTTGAAGCTCATCAACGATATGACTCGTTTGGCTCGTGAGTTCTTCGATCTGCCCGACGAAGAGAAGCTGAGGTTCGATATGTCTGGTGGGAAAAAAGGAGGTTTCATTGTTTCGAGTCACC
>CrV_164_4
AGCAGGACCACTAACCCTAACTTCGCTAGCGCTCGAAAAATCGCTGCATGAAAAGTTTATAAGGGACGAAGACGAAGGCCTAACTTAGCATACGATCAATTTAGCAGTCAGATTCCATTGATCTCTCTCTCTGGGATTGACGATGACGACGATGAATGTAATAAGAGGAAAGATCTGTGCAAGAGAATAGCGCAAGCATGCGAAGATTGGGGTATTTTTCAAGTGATCGATCATGGGATCGATTTGAAGCTCATCAACGATATGACTCGTTTGGCTCGTGAGTTCTTCGATCTGCCCGACGAAGAGAAGCTGAGGTTCGATATGTCTGGTGGGAAAAAAGGAGGTTTCATTGTTTCGAGTCACC
>CrV_165_4
AGCAGGACCACTAACCCTAACTTCGCTAGCGCTCGAAAAATCGCTGCATGAAAAGTTTATAAGGGACGAAGACGAAAGGCCTGACTTAGCATACGATCAATTTAGCAGTCAGATTCCATTGATCTCTCTCTCTGGGATTGACGATGACGACGATGAATGTAATAAGAGGAAAGATCTGTGCAAGAGAATAGCGCAAGCATGCGAAGATTGGGGTATTTTTCAAGTGATCGATCATGGGATCGATTTGAAGCTCATCAACGATATGACTCGTTTGGCTCGTGAGTTCTTCGATCTGCCCGACGAAGAGAAGCTGAGGTTCGATATGTCTGGTGGGAAAAAAGGAGGTTTCATTGTTTCGAGTCACC
>CrV_166_4
AGCAGGACCACTAACCCTAACTTCGCTAGCGCTCGAAAAATCGCTGCATGAAAAGTTTATAAGGGACGAAGACGAAAGGCCTATCTTAGCATACGATCAATTTAGCAGTCAGATTCCATTGATCTCTCTCTCTGGGATTGACGATGACGACGATGAATGTAATAAGAGGAAAGATCTGTGCAAGAGAATAGCGCAAGCATGCGAAGATTGGGGTATTTTTCAAGTGATCGATCATGGGATCGATTTGAAGCTCATCAACGATATGACTCGTTTGGCTCGTGAGTTCTTCGATCTGCCCGACGAAGAGAAGCTGAGGTTCGATATGTCTGGTGGGAAAAAAGGAGGTTTCATTGTTTCGAGTCACC
>CrV_167_4
AGCAGGACCACTAACCCTAACTTCGCTAGCGCTCGAAAAATCGCTGCATGAAAAGTTTATAAGGGACGAAGACGAAAGGCCTAACTTAGCATACGATCGATTTAGCAGTCAGATTCCATTGATCTCTCTCTCTGGGATTGACGATGACGACGATGAATGTAATAAGAGGAAAGATCTGTGCAAGAGAATAGCGCAAGCATGCGAAGATTGGGGTATTTTTCAAGTGATCGATCATGGGATCGATTTGAAGCTCATCAACGATATGACTCGTTTGGCTCGTGAGTTCTTCGATCTGCCCGACGAAGAGAAGCTGAGGTTCGATATGTCTGGTGGGAAAAAAGGAGGTTTCATTGTTTCGAGTCACC
>CrV_168_4
AGCAGGACCACTAACCCTAACTTCGCTAGCGCTCGAAAAATCGCTGCATGAAAAGTTTATAAGGGACGAAGACGAAAGGCCTAACTTAGCATACGATCAATTTAGCAGTTAGATTCCATTGATCTCTCTCTCTGGGATTGACGATGACGACGATGAATGTAATAAGAGGAAAGATCTGTGCAAGAGAATAGCGCAAGCATGCGAAGATTGGGGTATTTTTCAAGTGATCGATCATGGGATCGATTTGAAGCTCATCAACGATATGACTCGTTTGGCTCGTGAGTTCTTCGATCTGCCCGACGAAGAGAAGCTGAGGTTCGATATGTCTGGTGGGAAAAAAGGAGGTTTCATTGTTTCGAGTCACC
>CrV_169_4
AGCAGGACCACTAACCCTAACTTCGCTAGCGCTCGAAAAATCGCTGCATGAAAAGTTTATAAGGGACGAAGACGAAAGGCCTAACTTAGCATACGATCAATTTAGCAGTCAGGTTCCATTGATCTCTCTCTCTGGGATTGACGATGACGACGATGAATGTAATAAGAGGAAAGATCTGTGCAAGAGAATAGCGCAAGCATGCGAAGATTGGGGTATTTTTCAAGTGATCGATCATGGGATCGATTTGAAGCTCATCAACGATATGACTCGTTTGGCTCGTGAGTTCTTCGATCTGCCCGACGAAGAGAAGCTGAGGTTCGATATGTCTGGTGGGAAAAAAGGAGGTTTCATTGTTTCGAGTCACC
>CrV_170_4
AGCAGGACCACTAACCCTAACTTCGCTAGCGCTCGAAAAATCGCTGCATGAAAAGTTTATAAGGGACGAAGACGAAAGGCCTAACTTAGCATACGATCAATTTAGCAGTCAGATTCCATTGATCTCTCTCTCTGGGATTGACGTTGACGACGATGAATGTAATAAGAGGAAAGATCTGTGCAAGAGAATAGCGCAAGCATGCGAAGATTGGGGTATTTTTCAAGTGATCGATCATGGGATCGATTTGAAGCTCATCAACGATATGACTCGTTTGGCTCGTGAGTTCTTCGATCTGCCCGACGAAGAGAAGCTGAGGTTCGATATGTCTGGTGGGAAAAAAGGAGGTTTCATTGTTTCGAGTCACC
>CrV_171_4
AGCAGGACCACTAACCCTAACTTCGCTAGCGCTCGAAAAATCGCTGCATGAAAAGTTTATAAGGGACGAAGACGAAAGGCCTAACTTAGCATACGATCAATTTAGCAGTCAGATTCCATTGATCTCTCTCTCTGGGATTGACGATGACGACGATGAATGTGATAAGAGGAAAGATCTGTGCAAGAGAATAGCGCAAGCATGCGAAGATTGGGGTATTTTTCAAGTGATCGATCATGGGATCGATTTGAAGCTCATCAACGATATGACTCGTTTGGCTCGTGAGTTCTTCGATCTGCCCGACGAAGAGAAGCTGAGGTTCGATATGTCTGGTGGGAAAAAAGGAGGTTTCATTGTTTCGAGTCACC
>CrV_172_4
AGCAGGACCACTAACCCTAACTTCGCTAGCGCTCGAAAAATCGCTGCATGAAAAGTTTATAAGGGACGAAGACGAAAGGCCTAACTTAGCATACGATCAATTTAGCAGTCAGATTCCATTGATCTCTCTCTCTGGGATTGACGATGACGACGATGAATGTAATAAGAGGAAAGATCTGTGCAAGGGAATAGCGCAAGCATGCGAAGATTGGGGTATTTTTCAAGTGATCGATCATGGGATCGATTTGAAGCTCATCAACGATATGACTCGTTTGGCTCGTGAGTTCTTCGATCTGCCCGACGAAGAGAAGCTGAGGTTCGATATGTCTGGTGGGAAAAAAGGAGGTTTCATTGTTTCGAGTCACC
>CrV_173_4
AGCAGGACCACTAACCCTAACTTCGCTAGCGCTCGAAAAATCGCTGCATGAAAAGTTTATAAGGGACGAAGACGAAAGGCCTAACTTAGCATACGATCAATTTAGCAGTCAGATTCCATTGATCTCTCTCTCTGGGATTGACGATGACGACGATGAATGTAATAAGAGGAAAGATCTGTGCAAGAGAATAGCGCGAGCATGCGAAGATTGGGGTATTTTTCAAGTGATCGATCATGGGATCGATTTGAAGCTCATCAACGATATGACTCGTTTGGCTCGTGAGTTCTTCGATCTGCCCGACGAAGAGAAGCTGAGGTTCGATATGTCTGGTGGGAAAAAAGGAGGTTTCATTGTTTCGAGTCACC
>CrV_174_4
AGCAGGACCACTAACCCTAACTTCGCTAGCGCTCGAAAAATCGCTGCATGAAAAGTTTATAAGGGACGAAGACGAAAGGCCTAACTTAGCATACGATCAATTTAGCAGTCAGATTCCATTGATCTCTCTCTCTGGGATTGACGATGACGACGATGAATGTAATAAGAGGAAAGATCTGTGCAAGAGAATAGCGCAAGCATGCGAAGATTGGGGTATTTTTCAAGTGATCGATCATGGGGTCGATTTGAAGCTCATCAACGATATGACTCGTTTGGCTCGTGAGTTCTTCGATCTGCCCGACGAAGAGAAGCTGAGGTTCGATATGTCTGGTGGGAAAAAAGGAGGTTTCATTGTTTCGAGTCACC
>CrV_175_4
AGCAGGACCACTAACCCTAACTTCGCTAGCGCTCGAAAAATCGCTGCATGAAAAGTTTATAAGGGACGAAGACGAAAGGCCTAACTTAGCATACGATCAATTTAGCAGTCAGATTCCATTGATCTCTCTCTCTGGGATTGACGATGACGACGATGAATGTAATAAGAGGAAAGATCTGTGCAAGAGAATAGCGCAAGCATGCGAAGATTGGGGTATTTTTCAAGTGATCGATCATGGGATCGATTTGTAGCTCATCAACGATATGACTCGTTTGGCTCGTGAGTTCTTCGATCTGCCCGACGAAGAGAAGCTGAGGTTCGATATGTCTGGTGGGAAAAAAGGAGGTTTCATTGTTTCGAGTCACC
>CrV_176_4
AGCAGGACCACTAACCCTAACTTCGCTAGCGCTCGAAAAATCGCTGCATGAAAAGTTTATAAGGGACGAAGACGAAAGGCCTAACTTAGCATACGATCAATTTAGCAGTCAGATTCCATTGATCTCTCTCTCTGGGATTGACGATGACGACGATGAATGTAATAAGAGGAAAGATCTGTGCAAGAGAATAGCGCAAGCATGCGAAGATTGGGGTATTTTTCAAGTGATCGATCATGGGATCGATTTGAGGCTCATCAACGATATGACTCGTTTGGCTCGTGAGTTCTTCGATCTGCCCGACGAAGAGAAGCTGAGGTTCGATATGTCTGGTGGGAAAAAAGGAGGTTTCATTGTTTCGAGTCACC
>CrV_177_4
AGCAGGACCACTAACCCTAACTTCGCTAGCGCTCGAAAAATCGCTGCATGAAAAGTTTATAAGGGACGAAGACGAAAGGCCTAACTTAGCATACGATCAATTTAGCAGTCAGATTCCATTGATCTCTCTCTCTGGGATTGACGATGACGACGATGAATGTAATAAGAGGAAAGATCTGTGCAAGAGAATAGCGCAAGCATGCGAAGATTGGGGTATTTTTCAAGTGATCGATCATGGGATCGATTTGAAGCTCATCAGCGATATGACTCGTTTGGCTCGTGAGTTCTTCGATCTGCCCGACGAAGAGAAGCTGAGGTTCGATATGTCTGGTGGGAAAAAAGGAGGTTTCATTGTTTCGAGTCACC
>CrV_178_4
AGCAGGACCACTAACCCTAACTTCGCTAGCGCTCGAAAAATCGCTGCATGAAAAGTTTATAAGGGACGAAGACGAAAGGCCTAACTTAGCATACGATCAATTTAGCAGTCAGATTCCATTGATCTCTCTCTCTGGGATTGACGATGACGACGATGAATGTAATAAGAGGAAAGATCTGTGCAAGAGAATAGCGCAAGCATGCGAAGATTGGGGTATTTTTCAAGTGATCGATCATGGGATCGATTTGAAGCTCATCAACGATATGACTCGTTTGGCTCGTGAGTTCTTCGATCTGCCCGACGAAGGGAAGCTGAGGTTCGATATGTCTGGTGGGAAAAAAGGAGGTTTCATTGTTTCGAGTCACC
>CrV_179_4
AGCAGGACCACTAACCCTAACTTCGCTAGCGCTCGAAAAATCGCTGCATGAAAAGTTTATAAGGGACGAAGACGAAAGGCCTAACTTAGCATACGATCAATTTAGCAGTCAGATTCCATTGATCTCTCTCTCTGGGATTGACGATGACGACGATGAATGTAATAAGAGGAAAGATCTGTGCAAGAGAATAGCGCAAGCATGCGAAGATTGGGGTATTTTTCAAGTGATCGATCATGGGATCGATTTGAAGCTCATCAACGATATGACTCGTTTGGCTCGTGAGTTCTTCGATCTGCCCGACGAAGAGAAGCTGAGGTTCGATATGTCTGGTGGGGAAAAAGGAGGTTTCATTGTTTCGAGTCACC
>CrV_180_4
AGCAGGACCACTAACCCTAACTTCGCTAGCGCTCGAAAAATCGCTGCATGAAAAGTTTATAAGGGACGAAGACGAAAGGCCTAACTTAGCATACGATCAATTTAGCAGTCAGATTCCATTGATCTCTCTCTCTGGGATTGACGATGACGACGATGAATGTAATAAGAGGAAAGATCTGTGCAAGAGAATAGCGCAAGCATGCGAAGATTGGGGTATTTTTCAAGTGATCGATCATGGGATCGATTTGAAGCTCATCAACGATATGACTCGTTTGGCTCGTGAGTTCTTCGATCTGCCCGACGAAGAGAAGCTGAGGTTCGATATGTCTGGTGGGAAAAAAGGAGGTTTCATTTTTCGAGTCACC
>CrV_181_4
AGCAGGACCACTAACCCTAACTTCGCTAGCGCTCGAAAAATCGCTGCATGAAAAGTTTATAAGGGACGAAGACGAAAGGCCTAACTTAGCATACGATCAATTTAGCAGTCAGATTCCATTGATCTCTCTCTCTGGGATTGACGATGACGACGATGAATGTAATAAGAGGAAAGATCTGTGCAAGAGAATAGCGCAAGCATGCGAAGATTGGGGTATTTTTCAAGTGATCGATCATGGGATCGATTTGAAGCTCATCAACGATATGACTCGTTTGGCTCGTGAGTTCTTCGATCTGCCCGACGAAGAGAAGCTGAGGTTCGATATGTCTGGTGGGAAAAAAGGAGGTTTCATTGTTTCGATCACC
>CrV_182_4
AGCAGGACCACTAACCCTAACTTCGCTAGCGCTCGAAAAATCGCTGCATGAAAAGTTTATAAGGGACGAAGACGAAAGGCCTAACTTAGCATACGATCAATTTAGCAGTCAGATTCCATTGATCTCTCTCTCTGGGATTGACGATGACGACGATGAATGTAATAAGAGGAAAGATCTGTGCAAGAGAATAGCGCAAGCATGCGAAGATTGGGGTATTTTTCAAGTGATCGATCATGGGATCGATTTGAAGCTCATCAACGATATGACTCGTTTGGCTCGTGAGTTCTTCGATCTGCCCGACGAAGAGAAGCTGAGGTTCGATATGTCTGGTGGGAAAAAAGGAGGTTTCATTGTTTCGAGTCTCC
>CrV_183_4
AGCAGGACCACTAACCCTAACTTCGCTAGCGCTCGAAAAATCGCTGCATGAAAAGTTTATAAGGGACGAAGACGAAAGGCCTAACTTAGCATACGATCAATTTAGCAGTCAGATTCCATTGATCTCTCTCTCTGGGATTGACGATGACGACGATGAATGTAATAAGAGGAAAGATCTGTGCAAGAGAATAGCGCAAGCATGCGAAGATTGGGGTATTTTTCAAGTGATCGATCATGGGATCGATTTGAAGCTCATCAACGATATGACTCGTTTGGCTCGTGAGTTCTTCGATCTGCCCGACGAAGAGAAGCTGAGGTTCGATATGTCTGGTGGGAAAAAAGGAGGTTTCATTGTTTCGAGTCACCC
>CrV_184_4
AGCAGGACCACTAACCCTAACTTCGCTAGCGCTCGAAAAATCGCTGCATGAAAAGTTTATAAGGGACGAAGACGAAAGGCCTAACTTAGCATACGATCAATTTAGCAGTCAGATTCCATTGATCTCTCTCTCTGGGATTGACGATGACGACGATGAATGTAATAAGAGGAAAGATCTGTGCAAGAGAATAGCGCAAGCATGCGAAGATTGGGGTATTTTTCAAGTGATCGATCATGGGATCGATTTGAAGCTCATCAACGATATGACTCGTTTGGCTCGTGAGTTCTTCGATCTGCCCGACGAAGAGAAGCTGAGGTTCGATATGTCTGGTGGGAAAAAAGGAGGTTTCATTATTTCGAGTCACC
>CrV_185_4
AGCAGGACCACTAACCCTAACTTCGCTAGCGCTCGAAAAATCGCTGCATGAAAAGTTTATAAGGGACGAAGACGAAAGGCCTAACTTAGCATACGATCAATTTAGCAGTCAGATTCCATTGATCTCTCTCTCTGGGATTGACGATGACGACGATGAATGTAATAAGAGGAAAGATCTGTGCAAGAGAATAGCGCAAGCATGCGAAGATTGGGGTATTTTTCAAGTGATCGATCATGGGATCGATTTGAAGCTCATCAACGATATGACTCGTTTGGCTCGTGAGTTCTTCGATCTGCCCGACGAAGAGAAGCTGAGGTTCGATATGTCCGGTGGGAAAAAAGGAGGTTTCATTGTTTCGAGTCACC
>CrV_186_4
AGCAGGACCACTAACCCTAACTTCGCTAGCGCTCGAAAAATCGCTGCATGAAAAGTTTATAAGGGACGAAGACGAAAGGCCTAACTTAGCATACGATCAATTTAGCAGTCAGATTCCATTGATCTCTCTCTCTGGGATTGACGATGACGACGATGAATGTAATAAGAGGAAAGATCTGTGCAAGAGAATAGCGCAAGCATGCGAAGATTGGGGTATTTTTCAAGTGATCGATCATGGGATCGATTTGAAGCTCATCAACGATATGACTCGTTTGGCTCGTGAGTTCTTCGATCTGCCCGACAAAGAGAAGCTGAGGTTCGATATGTCTGGTGGGAAAAAAGGAGGTTTCATTGTTTCGAGTCACC
>CrV_187_4
AGCAGGACCACTAACCCTAACTTCGCTAGCGCTCGAAAAATCGCTGCATGAAAAGTTTATAAGGGACGAAGACGAAAGGCCTAACTTAGCATACGATCAATTTAGCAGTCAGATTCCATTGATCTCTCTCTCTGGGATTGACGATGACGACGATGAATGTAATAAGAGGAAAGATCTGTGCAAGAGAATAGCGCAAGCATGCGAAGATTGGGGTATTTTTCAAGTGATCGATCATGGGATCGATTTGAAGCTCATCAACGATATGACTCGTTTGGCTCGTGAGTTCTTCGATCTGCACGACGAAGAGAAGCTGAGGTTCGATATGTCTGGTGGGAAAAAAGGAGGTTTCATTGTTTCGAGTCACC
>CrV_188_4
AGCAGGACCACTAACCCTAACTTCGCTAGCGCTCGAAAAATCGCTGCATGAAAAGTTTATAAGGGACGAAGACGAAAGGCCTAACTTAGCATACGATCAATTTAGCAGTCAGATTCCATTGATCTCTCTCTCTGGGATTGACGATGACGACGATGAATGTAATAAGAGGAAAGATCTGTGCAAGAGAATAGCGCAAGCATGCGAAGATTGGGGTATTTTTCAAGTGATCGATCATGGGATCGATTTGAAGCTCATCAACGATATGACTCGTTTGGCTCGTGAGTTCTTCGACCTGCCCGACGAAGAGAAGCTGAGGTTCGATATGTCTGGTGGGAAAAAAGGAGGTTTCATTGTTTCGAGTCACC
>CrV_189_4
AGCAGGACCACTAACCCTAACTTCGCTAGCGCTCGAAAAATCGCTGCATGAAAAGTTTATAAGGGACGAAGACGAAAGGCCTAACTTAGCATACGATCAATTTAGCAGTCAGATTCCATTGATCTCTCTCTCTGGGATTGACGATGACGACGATGAATGTAATAAGAGGAAAGATCTGTGCAAGAGAATAGCGCAAGCATGCGAAGATTGGGGTATTTTTCAAGTGATCGATCATGGGATCGATTTGAAGCTCATCAACGATATGACTCGTTTGGCTCGTGAGTTCTCCGATCTGCCCGACGAAGAGAAGCTGAGGTTCGATATGTCTGGTGGGAAAAAAGGAGGTTTCATTGTTTCGAGTCACC
>CrV_190_4
AGCAGGACCACTAACCCTAACTTCGCTAGCGCTCGAAAAATCGCTGCATGAAAAGTTTATAAGGGACGAAGACGAAAGGCCTAACTTAGCATACGATCAATTTAGCAGTCAGATTCCATTGATCTCTCTCTCTGGGATTGACGATGACGACGATGAATGTAATAAGAGGAAAGATCTGTGCAAGAGAATAGCGCAAGCATGCGAAGATTGGGGTATTTTTCAAGTGATCGATCATGGGATCGATTTGAAGCTCATCAACGATATGACTCGTTTGGCTCGTGAATTCTTCGATCTGCCCGACGAAGAGAAGCTGAGGTTCGATATGTCTGGTGGGAAAAAAGGAGGTTTCATTGTTTCGAGTCACC
>CrV_191_4
AGCAGGACCACTAACCCTAACTTCGCTAGCGCTCGAAAAATCGCTGCATGAAAAGTTTATAAGGGACGAAGACGAAAGGCCTAACTTAGCATACGATCAATTTAGCAGTCAGATTCCATTGATCTCTCTCTCTGGGATTGACGATGACGACGATGAATGTAATAAGAGGAAAGATCTGTGCAAGAGAATAGCGCAAGCATGCGAAGATTGGGGTATTTTTCAAGTGATCGATCATGGGATCGATTTGAAGCTCATCAACGATATGACTCGTTTAGCTCGTGAGTTCTTCGATCTGCCCGACGAAGAGAAGCTGAGGTTCGATATGTCTGGTGGGAAAAAAGGAGGTTTCATTGTTTCGAGTCACC
>CrV_192_4
AGCAGGACCACTAACCCTAACTTCGCTAGCGCTCGAAAAATCGCTGCATGAAAAGTTTATAAGGGACGAAGACGAAAGGCCTAACTTAGCATACGATCAATTTAGCAGTCAGATTCCATTGATCTCTCTCTCTGGGATTGACGATGACGACGATGAATGTAATAAGAGGAAAGATCTGTGCAAGAGAATAGCGCAAGCATGCGAAGATTGGGGTATTTTTCAAGTGATCGATCATGGGATCGATTTGAAGCACATCAACGATATGACTCGTTTGGCTCGTGAGTTCTTCGATCTGCCCGACGAAGAGAAGCTGAGGTTCGATATGTCTGGTGGGAAAAAAGGAGGTTTCATTGTTTCGAGTCACC
>CrV_193_4
AGCAGGACCACTAACCCTAACTTCGCTAGCGCTCGAAAAATCGCTGCATGAAAAGTTTATAAGGGACGAAGACGAAAGGCCTAACTTAGCATACGATCAATTTAGCAGTCAGATTCCATTGATCTCTCTCTCTGGGATTGACGATGACGACGATGAATGTAATAAGAGGAAAGATCTGTGCAAGAGAATAGCGCAAGCATGCGAAGATTGGGGTATTTTTCAAGTGATCGATCATGGGATCGACTTGAAGCTCATCAACGATATGACTCGTTTGGCTCGTGAGTTCTTCGATCTGCCCGACGAAGAGAAGCTGAGGTTCGATATGTCTGGTGGGAAAAAAGGAGGTTTCATTGTTTCGAGTCACC
>CrV_194_4
AGCAGGACCACTAACCCTAACTTCGCTAGCGCTCGAAAAATCGCTGCATGAAAAGTTTATAAGGGACGAAGACGAAAGGCCTAACTTAGCATACGATCAATTTAGCAGTCAGATTCCATTGATCTCTCTCTCTGGGATTGACGATGACGACGATGAATGTAATAAGAGGAAAGATCTGTGCAAGAGAATAGCGCAAGCATGCGAAGATTGGGGTATTTTTCAAGTGATCGATCACGGGATCGATTTGAAGCTCATCAACGATATGACTCGTTTGGCTCGTGAGTTCTTCGATCTGCCCGACGAAGAGAAGCTGAGGTTCGATATGTCTGGTGGGAAAAAAGGAGGTTTCATTGTTTCGAGTCACC
>CrV_195_4
AGCAGGACCACTAACCCTAACTTCGCTAGCGCTCGAAAAATCGCTGCATGAAAAGTTTATAAGGGACGAAGACGAAAGGCCTAACTTAGCATACGATCAATTTAGCAGTCAGATTCCATTGATCTCTCTCTCTGGGATTGACGATGACGACGATGAATGTAATAAGAGGAAAGATCTGTGCAAGAGAATAGCGCAAGCATGCGAAGATTGGGGTATTTTTCAAGTGACCGATCATGGGATCGATTTGAAGCTCATCAACGATATGACTCGTTTGGCTCGTGAGTTCTTCGATCTGCCCGACGAAGAGAAGCTGAGGTTCGATATGTCTGGTGGGAAAAAAGGAGGTTTCATTGTTTCGAGTCACC
>CrV_196_4
AGCAGGACCACTAACCCTAACTTCGCTAGCGCTCGAAAAATCGCTGCATGAAAAGTTTATAAGGGACGAAGACGAAAGGCCTAACTTAGCATACGATCAATTTAGCAGTCAGATTCCATTGATCTCTCTCTCTGGGATTGACGATGACGACGATGAATGTAATAAGAGGAAAGATCTGTGCAAGAGAATAGCGCAAGCATGCGAAGACTGGGGTATTTTTCAAGTGATCGATCATGGGATCGATTTGAAGCTCATCAACGATATGACTCGTTTGGCTCGTGAGTTCTTCGATCTGCCCGACGAAGAGAAGCTGAGGTTCGATATGTCTGGTGGGAAAAAAGGAGGTTTCATTGTTTCGAGTCACC
>CrV_197_4
AGCAGGACCACTAACCCTAACTTCGCTAGCGCTCGAAAAATCGCTGCATGAAAAGTTTATAAGGGACGAAGACGAAAGGCCTAACTTAGCATACGATCAATTTAGCAGTCAGATTCCATTGATCTCTCTCTCTGGGATTGACGATGACGACGATGAATGTAATAAGAGGAAAGATCTGTGCAAGAGAATAGCGCAAACATGCGAAGATTGGGGTATTTTTCAAGTGATCGATCATGGGATCGATTTGAAGCTCATCAACGATATGACTCGTTTGGCTCGTGAGTTCTTCGATCTGCCCGACGAAGAGAAGCTGAGGTTCGATATGTCTGGTGGGAAAAAAGGAGGTTTCATTGTTTCGAGTCACC
>CrV_198_4
AGCAGGACCACTAACCCTAACTTCGCTAGCGCTCGAAAAATCGCTGCATGAAAAGTTTATAAGGGACGAAGACGAAAGGCCTAACTTAGCATACGATCAATTTAGCAGTCAGATTCCATTGATCTCTCTCTCTGGGATTGACGATGACGACGATGAATGTAATAAGAGGAAAGATCTGTGCAAGAGAACAGCGCAAGCATGCGAAGATTGGGGTATTTTTCAAGTGATCGATCATGGGATCGATTTGAAGCTCATCAACGATATGACTCGTTTGGCTCGTGAGTTCTTCGATCTGCCCGACGAAGAGAAGCTGAGGTTCGATATGTCTGGTGGGAAAAAAGGAGGTTTCATTGTTTCGAGTCACC
>CrV_199_4
AGCAGGACCACTAACCCTAACTTCGCTAGCGCTCGAAAAATCGCTGCATGAAAAGTTTATAAGGGACGAAGACGAAAGGCCTAACTTAGCATACGATCAATTTAGCAGTCAGATTCCATTGATCTCTCTCTCTGGGATTGACGATGACGACGATGAATGTAATAAGAAGAAAGATCTGTGCAAGAGAATAGCGCAAGCATGCGAAGATTGGGGTATTTTTCAAGTGATCGATCATGGGATCGATTTGAAGCTCATCAACGATATGACTCGTTTGGCTCGTGAGTTCTTCGATCTGCCCGACGAAGAGAAGCTGAGGTTCGATATGTCTGGTGGGAAAAAAGGAGGTTTCATTGTTTCGAGTCACC
>CrV_200_4
AGCAGGACCACTAACCCTAACTTCGCTAGCGCTCGAAAAATCGCTGCATGAAAAGTTTATAAGGGACGAAGACGAAAGGCCTAACTTAGCATACGATCAATTTAGCAGTCAGATTCCATTGATCTCTCTCTCTGGGATTGACGATGACGACGATGAATATAATAAGAGGAAAGATCTGTGCAAGAGAATAGCGCAAGCATGCGAAGATTGGGGTATTTTTCAAGTGATCGATCATGGGATCGATTTGAAGCTCATCAACGATATGACTCGTTTGGCTCGTGAGTTCTTCGATCTGCCCGACGAAGAGAAGCTGAGGTTCGATATGTCTGGTGGGAAAAAAGGAGGTTTCATTGTTTCGAGTCACC
>CrV_201_4
AGCAGGACCACTAACCCTAACTTCGCTAGCGCTCGAAAAATCGCTGCATGAAAAGTTTATAAGGGACGAAGACGAAAGGCCTAACTTAGCATACGATCAATTTAGCAGTCAGATTCCATTGATCTCTCTCTCTGGGATCGACGATGACGACGATGAATGTAATAAGAGGAAAGATCTGTGCAAGAGAATAGCGCAAGCATGCGAAGATTGGGGTATTTTTCAAGTGATCGATCATGGGATCGATTTGAAGCTCATCAACGATATGACTCGTTTGGCTCGTGAGTTCTTCGATCTGCCCGACGAAGAGAAGCTGAGGTTCGATATGTCTGGTGGGAAAAAAGGAGGTTTCATTGTTTCGAGTCACC
>CrV_202_4
AGCAGGACCACTAACCCTAACTTCGCTAGCGCTCGAAAAATCGCTGCATGAAAAGTTTATAAGGGACGAAGACGAAAGGCCTAACTTAGCATACGATCAATTTAGCAGTCAGATTCCATTGATCTCTCTCTCCGGGATTGACGATGACGACGATGAATGTAATAAGAGGAAAGATCTGTGCAAGAGAATAGCGCAAGCATGCGAAGATTGGGGTATTTTTCAAGTGATCGATCATGGGATCGATTTGAAGCTCATCAACGATATGACTCGTTTGGCTCGTGAGTTCTTCGATCTGCCCGACGAAGAGAAGCTGAGGTTCGATATGTCTGGTGGGAAAAAAGGAGGTTTCATTGTTTCGAGTCACC
>CrV_203_4
AGCAGGACCACTAACCCTAACTTCGCTAGCGCTCGAAAAATCGCTGCATGAAAAGTTTATAAGGGACGAAGACGAAAGGCCTAACTTAGCATACGATCAATTTAGCAGTCAGATTCCATTGACCTCTCTCTCTGGGATTGACGATGACGACGATGAATGTAATAAGAGGAAAGATCTGTGCAAGAGAATAGCGCAAGCATGCGAAGATTGGGGTATTTTTCAAGTGATCGATCATGGGATCGATTTGAAGCTCATCAACGATATGACTCGTTTGGCTCGTGAGTTCTTCGATCTGCCCGACGAAGAGAAGCTGAGGTTCGATATGTCTGGTGGGAAAAAAGGAGGTTTCATTGTTTCGAGTCACC
>CrV_204_4
AGCAGGACCACTAACCCTAACTTCGCTAGCGCTCGAAAAATCGCTGCATGAAAAGTTTATAAGGGACGAAGACGAAAGGCCTAACTTAGCATACGATCAATTTAGCAGTCAAATTCCATTGATCTCTCTCTCTGGGATTGACGATGACGACGATGAATGTAATAAGAGGAAAGATCTGTGCAAGAGAATAGCGCAAGCATGCGAAGATTGGGGTATTTTTCAAGTGATCGATCATGGGATCGATTTGAAGCTCATCAACGATATGACTCGTTTGGCTCGTGAGTTCTTCGATCTGCCCGACGAAGAGAAGCTGAGGTTCGATATGTCTGGTGGGAAAAAAGGAGGTTTCATTGTTTCGAGTCACC
>CrV_205_4
AGCAGGACCACTAACCCTAACTTCGCTAGCGCTCGAAAAATCGCTGCATGAAAAGTTTATAAGGGACGAAGACGAAAGGCCTAACTTAGCATACGATCAATTCAGCAGTCAGATTCCATTGATCTCTCTCTCTGGGATTGACGATGACGACGATGAATGTAATAAGAGGAAAGATCTGTGCAAGAGAATAGCGCAAGCATGCGAAGATTGGGGTATTTTTCAAGTGATCGATCATGGGATCGATTTGAAGCTCATCAACGATATGACTCGTTTGGCTCGTGAGTTCTTCGATCTGCCCGACGAAGAGAAGCTGAGGTTCGATATGTCTGGTGGGAAAAAAGGAGGTTTCATTGTTTCGAGTCACC
>CrV_206_4
AGCAGGACCACTAACCCTAACTTCGCTAGCGCTCGAAAAATCGCTGCATGAAAAGTTTATAAGGGACGAAGACGAAAGGCCTAACTTAGCATACGATCAATCTAGCAGTCAGATTCCATTGATCTCTCTCTCTGGGATTGACGATGACGACGATGAATGTAATAAGAGGAAAGATCTGTGCAAGAGAATAGCGCAAGCATGCGAAGATTGGGGTATTTTTCAAGTGATCGATCATGGGATCGATTTGAAGCTCATCAACGATATGACTCGTTTGGCTCGTGAGTTCTTCGATCTGCCCGACGAAGAGAAGCTGAGGTTCGATATGTCTGGTGGGAAAAAAGGAGGTTTCATTGTTTCGAGTCACC
>CrV_207_4
AGCAGGACCACTAACCCTAACTTCGCTAGCGCTCGAAAAATCGCTGCATGAAAAGTTTATAAGGGACGAAGACGAAAGGCCTAACTTAGCATACGATCAAGTTAGCAGTCAGATTCCATTGATCTCTCTCTCTGGGATTGACGATGACGACGATGAATGTAATAAGAGGAAAGATCTGTGCAAGAGAATAGCGCAAGCATGCGAAGATTGGGGTATTTTTCAAGTGATCGATCATGGGATCGATTTGAAGCTCATCAACGATATGACTCGTTTGGCTCGTGAGTTCTTCGATCTGCCCGACGAAGAGAAGCTGAGGTTCGATATGTCTGGTGGGAAAAAAGGAGGTTTCATTGTTTCGAGTCACC
>CrV_208_4
AGCAGGACCACTAACCCTAACTTCGCTAGCGCTCGAAAAATCGCTGCATGAAAAGTTTATAAGGGACGAAGACGAAAGGCCTAACTTAGCATACGACCAATTTAGCAGTCAGATTCCATTGATCTCTCTCTCTGGGATTGACGATGACGACGATGAATGTAATAAGAGGAAAGATCTGTGCAAGAGAATAGCGCAAGCATGCGAAGATTGGGGTATTTTTCAAGTGATCGATCATGGGATCGATTTGAAGCTCATCAACGATATGACTCGTTTGGCTCGTGAGTTCTTCGATCTGCCCGACGAAGAGAAGCTGAGGTTCGATATGTCTGGTGGGAAAAAAGGAGGTTTCATTGTTTCGAGTCACC
>CrV_209_4
AGCAGGACCACTAACCCTAACTTCGCTAGCGCTCGAAAAATCGCTGCATGAAAAGTTTATAAGGGACGAAGACGAAAGGCCTAACTCAGCATACGATCAATTTAGCAGTCAGATTCCATTGATCTCTCTCTCTGGGATTGACGATGACGACGATGAATGTAATAAGAGGAAAGATCTGTGCAAGAGAATAGCGCAAGCATGCGAAGATTGGGGTATTTTTCAAGTGATCGATCATGGGATCGATTTGAAGCTCATCAACGATATGACTCGTTTGGCTCGTGAGTTCTTCGATCTGCCCGACGAAGAGAAGCTGAGGTTCGATATGTCTGGTGGGAAAAAAGGAGGTTTCATTGTTTCGAGTCACC
>CrV_210_4
AGCAGGACCACTAACCCTAACTTCGCTAGCGCTCGAAAAATCGCTGCATGAAAAGTTTATAAGAGACGAAGACGAAAGGCCTAACTTAGCATACGATCAATTTAGCAGTCAGATTCCATTGATCTCTCTCTCTGGGATTGACGATGACGACGATGAATGTAATAAGAGGAAAGATCTGTGCAAGAGAATAGCGCAAGCATGCGAAGATTGGGGTATTTTTCAAGTGATCGATCATGGGATCGATTTGAAGCTCATCAACGATATGACTCGTTTGGCTCGTGAGTTCTTCGATCTGCCCGACGAAGAGAAGCTGAGGTTCGATATGTCTGGTGGGAAAAAAGGAGGTTTCATTGTTTCGAGTCACC
>CrV_211_4
AGCAGGACCACTAACCCTAACTTCGCTAGCGCTCGAAAAATCGCTGCATGAAAAGTTATAAGGGACGAAGACGAAAGGCCTAACTTAGCATACGATCAATTTAGCAGTCAGATTCCATTGATCTCTCTCTCTGGGATTGACGATGACGACGATGAATGTAATAAGAGGAAAGATCTGTGCAAGAGAATAGCGCAAGCATGCGAAGATTGGGGTATTTTTCAAGTGATCGATCATGGGATCGATTTGAAGCTCATCAACGATATGACTCGTTTGGCTCGTGAGTTCTTCGATCTGCCCGACGAAGAGAAGCTGAGGTTCGATATGTCTGGTGGGAAAAAAGGAGGTTTCATTGTTTCGAGTCACC
>CrV_212_4
AGCAGGACCACTAACCCTAACTTCGCTAGCGCTCGAAAAATCGCTGCATGAAAAGGTTATAAGGGACGAAGACGAAAGGCCTAACTTAGCATACGATCAATTTAGCAGTCAGATTCCATTGATCTCTCTCTCTGGGATTGACGATGACGACGATGAATGTAATAAGAGGAAAGATCTGTGCAAGAGAATAGCGCAAGCATGCGAAGATTGGGGTATTTTTCAAGTGATCGATCATGGGATCGATTTGAAGCTCATCAACGATATGACTCGTTTGGCTCGTGAGTTCTTCGATCTGCCCGACGAAGAGAAGCTGAGGTTCGATATGTCTGGTGGGAAAAAAGGAGGTTTCATTGTTTCGAGTCACC
>CrV_213_4
AGCAGGACCACTAACCCTAACTTCGCTAGCGCCCGAAAAATCGCTGCATGAAAAGTTTATAAGGGACGAAGACGAAAGGCCTAACTTAGCATACGATCAATTTAGCAGTCAGATTCCATTGATCTCTCTCTCTGGGATTGACGATGACGACGATGAATGTAATAAGAGGAAAGATCTGTGCAAGAGAATAGCGCAAGCATGCGAAGATTGGGGTATTTTTCAAGTGATCGATCATGGGATCGATTTGAAGCTCATCAACGATATGACTCGTTTGGCTCGTGAGTTCTTCGATCTGCCCGACGAAGAGAAGCTGAGGTTCGATATGTCTGGTGGGAAAAAAGGAGGTTTCATTGTTTCGAGTCACC
>CrV_214_4
AGCAGGACCACTAACCCTAACTTCGCCAGCGCTCGAAAAATCGCTGCATGAAAAGTTTATAAGGGACGAAGACGAAAGGCCTAACTTAGCATACGATCAATTTAGCAGTCAGATTCCATTGATCTCTCTCTCTGGGATTGACGATGACGACGATGAATGTAATAAGAGGAAAGATCTGTGCAAGAGAATAGCGCAAGCATGCGAAGATTGGGGTATTTTTCAAGTGATCGATCATGGGATCGATTTGAAGCTCATCAACGATATGACTCGTTTGGCTCGTGAGTTCTTCGATCTGCCCGACGAAGAGAAGCTGAGGTTCGATATGTCTGGTGGGAAAAAAGGAGGTTTCATTGTTTCGAGTCACC
>CrV_215_4
AGCAGAACCACTAACCCTAACTTCGCTAGCGCTCGAAAAATCGCTGCATGAAAAGTTTATAAGGGACGAAGACGAAAGGCCTAACTTAGCATACGATCAATTTAGCAGTCAGATTCCATTGATCTCTCTCTCTGGGATTGACGATGACGACGATGAATGTAATAAGAGGAAAGATCTGTGCAAGAGAATAGCGCAAGCATGCGAAGATTGGGGTATTTTTCAAGTGATCGATCATGGGATCGATTTGAAGCTCATCAACGATATGACTCGTTTGGCTCGTGAGTTCTTCGATCTGCCCGACGAAGAGAAGCTGAGGTTCGATATGTCTGGTGGGAAAAAAGGAGGTTTCATTGTTTCGAGTCACC
>CrV_216_4
ACCAGGACCACTAACCCTAACTTCGCTAGCGCTCGAAAAATCGCTGCATGAAAAGTTTATAAGGGACGAAGACGAAAGGCCTAACTTAGCATACGATCAATTTAGCAGTCAGATTCCATTGATCTCTCTCTCTGGGATTGACGATGACGACGATGAATGTAATAAGAGGAAAGATCTGTGCAAGAGAATAGCGCAAGCATGCGAAGATTGGGGTATTTTTCAAGTGATCGATCATGGGATCGATTTGAAGCTCATCAACGATATGACTCGTTTGGCTCGTGAGTTCTTCGATCTGCCCGACGAAGAGAAGCTGAGGTTCGATATGTCTGGTGGGAAAAAAGGAGGTTTCATTGTTTCGAGTCACC
>CrV_217_4
AAGGACCACTAACCCTAACTTCGCTAGCGCTCGAAAAATCGCTGCATGAAAAGTTTATAAGGGACGAAGACGAAAGGCCTAACTTAGCATACGATCAATTTAGCAGTCAGATTCCATTGATCTCTCTCTCTGGGATTGACGATGACGACGATGAATGTAATAAGAGGAAAGATCTGTGCAAGAGAATAGCGCAAGCATGCGAAGATTGGGGTATTTTTCAAGTGATCGATCATGGGATCGATTTGAAGCTCATCAACGATATGACTCGTTTGGCTCGTGAGTTCTTCGATCTGCCCGACGAAGAGAAGCTGAGGTTCGATATGTCTGGTGGGAAAAAAGGAGGTTTCATTGTTTCGAGTCACC
>CrV_218_3
GGCAGGACCACTAACCCTAACTTCGCTAGCGCTCGAAAAATCGCTGCATGAAAAGTTTATAAGGGACGAAGACGAAAGGCCTAACTTAGCATACGATCAATTTAGCAGTCAGATTCCATTGATCTCTCTCTCTGGGATTGACGATGACGACGATGAATGTAATAAGAGGAAAGATCTGTGCAAGAGAATAGCGCAAGCATGCGAAGATTGGGGTATTTTTCAAGTGATCGATCATGGGATCGATTTGAAGCTCATCAACGATATGACTCGTTTGGCTCGTGAGTTCTTCGATCTGCCCGACGAAGAGAAGCTGAGGTTCGATATGTCTGGTGGGAAAAAAGGAGGTTTCATTGTTTCGAGTCACC
>CrV_219_3
CTCCTTCCCCCTCCCCCTAACTTCGCTAGCGCTCGAAAAATCGCTGCATGAAAAGTTTATAAGGGACGAAGACGAAAGGCCTAACTTAGCATACGATCAATTTAGCAGTCAGATTCCATTGATCTCTCTCTCTGGGATTGACGATGACGACGATGAATGTAATAAGAGGAAAGATCTGTGCAAGAGAATAGCGCAAGCATGCGAAGATTGGGGTATTTTTCAAGTGATCGATCATGGGATCGATTTGAAGCTCATCAACGATATGACTCGTTTGGCTCGTGAGTTCTTCGATCTGCCCGACGAAGAGAAGCTGAGGTTCGATATGTCTGGTGGGAAAAAAGGAGGTTTCATTGTTTCGAGTCACC
>CrV_220_3
ATCAGGACCACTAACCCTAACTTCGCTAGCGCTCGAAAAATCGCTGCATGAAAAGTTTATAAGGGACGAAGACGAAAGGCCTAACTTAGCATACGATCAATTTAGCAGTCAGATTCCATTGATCTCTCTCTCTGGGATTGACGATGACGACGATGAATGTAATAAGAGGAAAGATCTGTGCAAGAGAATAGCGCAAGCATGCGAAGATTGGGGTATTTTTCAAGTGATCGATCATGGGATCGATTTGAAGCTCATCAACGATATGACTCGTTTGGCTCGTGAGTTCTTCGATCTGCCCGACGAAGAGAAGCTGAGGTTCGATATGTCTGGTGGGAAAAAAGGAGGTTTCATTGTTTCGAGTCACC
>CrV_221_3
AGCTGGACCACTAACCCTAACTTCGCTAGCGCTCGAAAAATCGCTGCATGAAAAGTTTATAAGGGACGAAGACGAAAGGCCTAACTTAGCATACGATCAATTTAGCAGTCAGATTCCATTGATCTCTCTCTCTGGGATTGACGATGACGACGATGAATGTAATAAGAGGAAAGATCTGTGCAAGAGAATAGCGCAAGCATGCGAAGATTGGGGTATTTTTCAAGTGATCGATCATGGGATCGATTTGAAGCTCATCAACGATATGACTCGTTTGGCTCGTGAGTTCTTCGATCTGCCCGACGAAGAGAAGCTGAGGTTCGATATGTCTGGTGGGAAAAAAGGAGGTTTCATTGTTTCGAGTCACC
>CrV_222_3
AGCAGGATCACTAACCCTAACTTCGCTAGCGCTCGAAAAATCGCTGCATGAAAAGTTTATAAGGGACGAAGACGAAAGGCCTAACTTAGCATACGATCAATTTAGCAGTCAGATTCCATTGATCTCTCTCTCTGGGATTGACGATGACGACGATGAATGTAATAAGAGGAAAGATCTGTGCAAGAGAATAGCGCAAGCATGCGAAGATTGGGGTATTTTTCAAGTGATCGATCATGGGATCGATTTGAAGCTCATCAACGATATGACTCGTTTGGCTCGTGAGTTCTTCGATCTGCCCGACGAAGAGAAGCTGAGGTTCGATATGTCTGGTGGGAAAAAAGGAGGTTTCATTGTTTCGAGTCACC
>CrV_223_3
AGCAGGACTACTAACCCTAACTTCGCTAGCGCTCGAAAAATCGCTGCATGAAAAGTTTATAAGGGACGAAGACGAAAGGCCTAACTTAGCATACGATCAATTTAGCAGTCAGATTCCATTGATCTCTCTCTCTGGGATTGACGATGACGACGATGAATGTAATAAGAGGAAAGATCTGTGCAAGAGAATAGCGCAAGCATGCGAAGATTGGGGTATTTTTCAAGTGATCGATCATGGGATCGATTTGAAGCTCATCAACGATATGACTCGTTTGGCTCGTGAGTTCTTCGATCTGCCCGACGAAGAGAAGCTGAGGTTCGATATGTCTGGTGGGAAAAAAGGAGGTTTCATTGTTTCGAGTCACC
>CrV_224_3
AGCAGGACCATAACCCTAACTTCGCTAGCGCTCGAAAAATCGCTGCATGAAAAGTTTATAAGGGACGAAGACGAAAGGCCTAACTTAGCATACGATCAATTTAGCAGTCAGATTCCATTGATCTCTCTCTCTGGGATTGACGATGACGACGATGAATGTAATAAGAGGAAAGATCTGTGCAAGAGAATAGCGCAAGCATGCGAAGATTGGGGTATTTTTCAAGTGATCGATCATGGGATCGATTTGAAGCTCATCAACGATATGACTCGTTTGGCTCGTGAGTTCTTCGATCTGCCCGACGAAGAGAAGCTGAGGTTCGATATGTCTGGTGGGAAAAAAGGAGGTTTCATTGTTTCGAGTCACC
>CrV_225_3
AGCAGGACCACTAACCCTACTTCGCTAGCGCTCGAAAAATCGCTGCATGAAAAGTTTATAAGGGACGAAGACGAAAGGCCTAACTTAGCATACGATCAATTTAGCAGTCAGATTCCATTGATCTCTCTCTCTGGGATTGACGATGACGACGATGAATGTAATAAGAGGAAAGATCTGTGCAAGAGAATAGCGCAAGCATGCGAAGATTGGGGTATTTTTCAAGTGATCGATCATGGGATCGATTTGAAGCTCATCAACGATATGACTCGTTTGGCTCGTGAGTTCTTCGATCTGCCCGACGAAGAGAAGCTGAGGTTCGATATGTCTGGTGGGAAAAAAGGAGGTTTCATTGTTTCGAGTCACC
>CrV_226_3
AGCAGGACCACTAACCCTAACTTCGTTAGCGCTCGAAAAATCGCTGCATGAAAAGTTTATAAGGGACGAAGACGAAAGGCCTAACTTAGCATACGATCAATTTAGCAGTCAGATTCCATTGATCTCTCTCTCTGGGATTGACGATGACGACGATGAATGTAATAAGAGGAAAGATCTGTGCAAGAGAATAGCGCAAGCATGCGAAGATTGGGGTATTTTTCAAGTGATCGATCATGGGATCGATTTGAAGCTCATCAACGATATGACTCGTTTGGCTCGTGAGTTCTTCGATCTGCCCGACGAAGAGAAGCTGAGGTTCGATATGTCTGGTGGGAAAAAAGGAGGTTTCATTGTTTCGAGTCACC
>CrV_227_3
AGCAGGACCACTAACCCTAACTTCGCTAGCGTTCGAAAAATCGCTGCATGAAAAGTTTATAAGGGACGAAGACGAAAGGCCTAACTTAGCATACGATCAATTTAGCAGTCAGATTCCATTGATCTCTCTCTCTGGGATTGACGATGACGACGATGAATGTAATAAGAGGAAAGATCTGTGCAAGAGAATAGCGCAAGCATGCGAAGATTGGGGTATTTTTCAAGTGATCGATCATGGGATCGATTTGAAGCTCATCAACGATATGACTCGTTTGGCTCGTGAGTTCTTCGATCTGCCCGACGAAGAGAAGCTGAGGTTCGATATGTCTGGTGGGAAAAAAGGAGGTTTCATTGTTTCGAGTCACC
>CrV_228_3
AGCAGGACCACTAACCCTAACTTCGCTAGCGCTCGAAAAATCGCTGCATGAAGAGTTTATAAGGGACGAAGACGAAAGGCCTAACTTAGCATACGATCAATTTAGCAGTCAGATTCCATTGATCTCTCTCTCTGGGATTGACGATGACGACGATGAATGTAATAAGAGGAAAGATCTGTGCAAGAGAATAGCGCAAGCATGCGAAGATTGGGGTATTTTTCAAGTGATCGATCATGGGATCGATTTGAAGCTCATCAACGATATGACTCGTTTGGCTCGTGAGTTCTTCGATCTGCCCGACGAAGAGAAGCTGAGGTTCGATATGTCTGGTGGGAAAAAAGGAGGTTTCATTGTTTCGAGTCACC
>CrV_229_3
AGCAGGACCACTAACCCTAACTTCGCTAGCGCTCGAAAAATCGCTGCATGAAAAGTTTGTAAGGGACGAAGACGAAAGGCCTAACTTAGCATACGATCAATTTAGCAGTCAGATTCCATTGATCTCTCTCTCTGGGATTGACGATGACGACGATGAATGTAATAAGAGGAAAGATCTGTGCAAGAGAATAGCGCAAGCATGCGAAGATTGGGGTATTTTTCAAGTGATCGATCATGGGATCGATTTGAAGCTCATCAACGATATGACTCGTTTGGCTCGTGAGTTCTTCGATCTGCCCGACGAAGAGAAGCTGAGGTTCGATATGTCTGGTGGGAAAAAAGGAGGTTTCATTGTTTCGAGTCACC
>CrV_230_3
AGCAGGACCACTAACCCTAACTTCGCTAGCGCTCGAAAAATCGCTGCATGAAAAGTTTATGAGGGACGAAGACGAAAGGCCTAACTTAGCATACGATCAATTTAGCAGTCAGATTCCATTGATCTCTCTCTCTGGGATTGACGATGACGACGATGAATGTAATAAGAGGAAAGATCTGTGCAAGAGAATAGCGCAAGCATGCGAAGATTGGGGTATTTTTCAAGTGATCGATCATGGGATCGATTTGAAGCTCATCAACGATATGACTCGTTTGGCTCGTGAGTTCTTCGATCTGCCCGACGAAGAGAAGCTGAGGTTCGATATGTCTGGTGGGAAAAAAGGAGGTTTCATTGTTTCGAGTCACC
>CrV_231_3
AGCAGGACCACTAACCCTAACTTCGCTAGCGCTCGAAAAATCGCTGCATGAAAAGTTTATAGGGACGAAGACGAAAGGCCTAACTTAGCATACGATCAATTTAGCAGTCAGATTCCATTGATCTCTCTCTCTGGGATTGACGATGACGACGATGAATGTAATAAGAGGAAAGATCTGTGCAAGAGAATAGCGCAAGCATGCGAAGATTGGGGTATTTTTCAAGTGATCGATCATGGGATCGATTTGAAGCTCATCAACGATATGACTCGTTTGGCTCGTGAGTTCTTCGATCTGCCCGACGAAGAGAAGCTGAGGTTCGATATGTCTGGTGGGAAAAAAGGAGGTTTCATTGTTTCGAGTCACC
>CrV_232_3
AGCAGGACCACTAACCCTAACTTCGCTAGCGCTCGAAAAATCGCTGCATGAAAAGTTTATAAGGGGCGAAGACGAAAGGCCTAACTTAGCATACGATCAATTTAGCAGTCAGATTCCATTGATCTCTCTCTCTGGGATTGACGATGACGACGATGAATGTAATAAGAGGAAAGATCTGTGCAAGAGAATAGCGCAAGCATGCGAAGATTGGGGTATTTTTCAAGTGATCGATCATGGGATCGATTTGAAGCTCATCAACGATATGACTCGTTTGGCTCGTGAGTTCTTCGATCTGCCCGACGAAGAGAAGCTGAGGTTCGATATGTCTGGTGGGAAAAAAGGAGGTTTCATTGTTTCGAGTCACC
>CrV_233_3
AGCAGGACCACTAACCCTAACTTCGCTAGCGCTCGAAAAATCGCTGCATGAAAAGTTTATAAGGGACGTAGACGAAAGGCCTAACTTAGCATACGATCAATTTAGCAGTCAGATTCCATTGATCTCTCTCTCTGGGATTGACGATGACGACGATGAATGTAATAAGAGGAAAGATCTGTGCAAGAGAATAGCGCAAGCATGCGAAGATTGGGGTATTTTTCAAGTGATCGATCATGGGATCGATTTGAAGCTCATCAACGATATGACTCGTTTGGCTCGTGAGTTCTTCGATCTGCCCGACGAAGAGAAGCTGAGGTTCGATATGTCTGGTGGGAAAAAAGGAGGTTTCATTGTTTCGAGTCACC
>CrV_234_3
AGCAGGACCACTAACCCTAACTTCGCTAGCGCTCGAAAAATCGCTGCATGAAAAGTTTATAAGGGACGAAGACGAATGGCCTAACTTAGCATACGATCAATTTAGCAGTCAGATTCCATTGATCTCTCTCTCTGGGATTGACGATGACGACGATGAATGTAATAAGAGGAAAGATCTGTGCAAGAGAATAGCGCAAGCATGCGAAGATTGGGGTATTTTTCAAGTGATCGATCATGGGATCGATTTGAAGCTCATCAACGATATGACTCGTTTGGCTCGTGAGTTCTTCGATCTGCCCGACGAAGAGAAGCTGAGGTTCGATATGTCTGGTGGGAAAAAAGGAGGTTTCATTGTTTCGAGTCACC
>CrV_235_3
AGCAGGACCACTAACCCTAACTTCGCTAGCGCTCGAAAAATCGCTGCATGAAAAGTTTATAAGGGACGAAGACGAACGGCCTAACTTAGCATACGATCAATTTAGCAGTCAGATTCCATTGATCTCTCTCTCTGGGATTGACGATGACGACGATGAATGTAATAAGAGGAAAGATCTGTGCAAGAGAATAGCGCAAGCATGCGAAGATTGGGGTATTTTTCAAGTGATCGATCATGGGATCGATTTGAAGCTCATCAACGATATGACTCGTTTGGCTCGTGAGTTCTTCGATCTGCCCGACGAAGAGAAGCTGAGGTTCGATATGTCTGGTGGGAAAAAAGGAGGTTTCATTGTTTCGAGTCACC
>CrV_236_3
AGCAGGACCACTAACCCTAACTTCGCTAGCGCTCGAAAAATCGCTGCATGAAAAGTTTATAAGGGACGAAGACGAAAGGCCTAACTTAGCGTACGATCAATTTAGCAGTCAGATTCCATTGATCTCTCTCTCTGGGATTGACGATGACGACGATGAATGTAATAAGAGGAAAGATCTGTGCAAGAGAATAGCGCAAGCATGCGAAGATTGGGGTATTTTTCAAGTGATCGATCATGGGATCGATTTGAAGCTCATCAACGATATGACTCGTTTGGCTCGTGAGTTCTTCGATCTGCCCGACGAAGAGAAGCTGAGGTTCGATATGTCTGGTGGGAAAAAAGGAGGTTTCATTGTTTCGAGTCACC
>CrV_237_3
AGCAGGACCACTAACCCTAACTTCGCTAGCGCTCGAAAAATCGCTGCATGAAAAGTTTATAAGGGACGAAGACGAAAGGCCTAACTTAGCATACGATCAATTTGGCAGTCAGATTCCATTGATCTCTCTCTCTGGGATTGACGATGACGACGATGAATGTAATAAGAGGAAAGATCTGTGCAAGAGAATAGCGCAAGCATGCGAAGATTGGGGTATTTTTCAAGTGATCGATCATGGGATCGATTTGAAGCTCATCAACGATATGACTCGTTTGGCTCGTGAGTTCTTCGATCTGCCCGACGAAGAGAAGCTGAGGTTCGATATGTCTGGTGGGAAAAAAGGAGGTTTCATTGTTTCGAGTCACC
>CrV_238_3
AGCAGGACCACTAACCCTAACTTCGCTAGCGCTCGAAAAATCGCTGCATGAAAAGTTTATAAGGGACGAAGACGAAAGGCCTAACTTAGCATACGATCAATTTAGCGGTCAGATTCCATTGATCTCTCTCTCTGGGATTGACGATGACGACGATGAATGTAATAAGAGGAAAGATCTGTGCAAGAGAATAGCGCAAGCATGCGAAGATTGGGGTATTTTTCAAGTGATCGATCATGGGATCGATTTGAAGCTCATCAACGATATGACTCGTTTGGCTCGTGAGTTCTTCGATCTGCCCGACGAAGAGAAGCTGAGGTTCGATATGTCTGGTGGGAAAAAAGGAGGTTTCATTGTTTCGAGTCACC
>CrV_239_3
AGCAGGACCACTAACCCTAACTTCGCTAGCGCTCGAAAAATCGCTGCATGAAAAGTTTATAAGGGACGAAGACGAAAGGCCTAACTTAGCATACGATCAATTTAGCAGTCAGATTCCATTGATCTCTCTCTCTGGGATTGGCGATGACGACGATGAATGTAATAAGAGGAAAGATCTGTGCAAGAGAATAGCGCAAGCATGCGAAGATTGGGGTATTTTTCAAGTGATCGATCATGGGATCGATTTGAAGCTCATCAACGATATGACTCGTTTGGCTCGTGAGTTCTTCGATCTGCCCGACGAAGAGAAGCTGAGGTTCGATATGTCTGGTGGGAAAAAAGGAGGTTTCATTGTTTCGAGTCACC
>CrV_240_3
AGCAGGACCACTAACCCTAACTTCGCTAGCGCTCGAAAAATCGCTGCATGAAAAGTTTATAAGGGACGAAGACGAAAGGCCTAACTTAGCATACGATCAATTTAGCAGTCAGATTCCATTGATCTCTCTCTCTGGGATTGACGATGACGTCGATGAATGTAATAAGAGGAAAGATCTGTGCAAGAGAATAGCGCAAGCATGCGAAGATTGGGGTATTTTTCAAGTGATCGATCATGGGATCGATTTGAAGCTCATCAACGATATGACTCGTTTGGCTCGTGAGTTCTTCGATCTGCCCGACGAAGAGAAGCTGAGGTTCGATATGTCTGGTGGGAAAAAAGGAGGTTTCATTGTTTCGAGTCACC
>CrV_241_3
AGCAGGACCACTAACCCTAACTTCGCTAGCGCTCGAAAAATCGCTGCATGAAAAGTTTATAAGGGACGAAGACGAAAGGCCTAACTTAGCATACGATCAATTTAGCAGTCAGATTCCATTGATCTCTCTCTCTGGGATTGACGATGACGACGATGAATGTATTAAGAGGAAAGATCTGTGCAAGAGAATAGCGCAAGCATGCGAAGATTGGGGTATTTTTCAAGTGATCGATCATGGGATCGATTTGAAGCTCATCAACGATATGACTCGTTTGGCTCGTGAGTTCTTCGATCTGCCCGACGAAGAGAAGCTGAGGTTCGATATGTCTGGTGGGAAAAAAGGAGGTTTCATTGTTTCGAGTCACC
>CrV_242_3
AGCAGGACCACTAACCCTAACTTCGCTAGCGCTCGAAAAATCGCTGCATGAAAAGTTTATAAGGGACGAAGACGAAAGGCCTAACTTAGCATACGATCAATTTAGCAGTCAGATTCCATTGATCTCTCTCTCTGGGATTGACGATGACGACGATGAATGTAATAGGAGGAAAGATCTGTGCAAGAGAATAGCGCAAGCATGCGAAGATTGGGGTATTTTTCAAGTGATCGATCATGGGATCGATTTGAAGCTCATCAACGATATGACTCGTTTGGCTCGTGAGTTCTTCGATCTGCCCGACGAAGAGAAGCTGAGGTTCGATATGTCTGGTGGGAAAAAAGGAGGTTTCATTGTTTCGAGTCACC
>CrV_243_3
AGCAGGACCACTAACCCTAACTTCGCTAGCGCTCGAAAAATCGCTGCATGAAAAGTTTATAAGGGACGAAGACGAAAGGCCTAACTTAGCATACGATCAATTTAGCAGTCAGATTCCATTGATCTCTCTCTCTGGGATTGACGATGACGACGATGAATGTAATAAGAGGAAGGATCTGTGCAAGAGAATAGCGCAAGCATGCGAAGATTGGGGTATTTTTCAAGTGATCGATCATGGGATCGATTTGAAGCTCATCAACGATATGACTCGTTTGGCTCGTGAGTTCTTCGATCTGCCCGACGAAGAGAAGCTGAGGTTCGATATGTCTGGTGGGAAAAAAGGAGGTTTCATTGTTTCGAGTCACC
>CrV_244_3
AGCAGGACCACTAACCCTAACTTCGCTAGCGCTCGAAAAATCGCTGCATGAAAAGTTTATAAGGGACGAAGACGAAAGGCCTAACTTAGCATACGATCAATTTAGCAGTCAGATTCCATTGATCTCTCTCTCTGGGATTGACGATGACGACGATGAATGTAATAAGAGGAAAGATCTGTGCAGGAGAATAGCGCAAGCATGCGAAGATTGGGGTATTTTTCAAGTGATCGATCATGGGATCGATTTGAAGCTCATCAACGATATGACTCGTTTGGCTCGTGAGTTCTTCGATCTGCCCGACGAAGAGAAGCTGAGGTTCGATATGTCTGGTGGGAAAAAAGGAGGTTTCATTGTTTCGAGTCACC
>CrV_245_3
AGCAGGACCACTAACCCTAACTTCGCTAGCGCTCGAAAAATCGCTGCATGAAAAGTTTATAAGGGACGAAGACGAAAGGCCTAACTTAGCATACGATCAATTTAGCAGTCAGATTCCATTGATCTCTCTCTCTGGGATTGACGATGACGACGATGAATGTAATAAGAGGAAAGATCTGTGCAAGAGAATAGCGCAAGCATGCGAAGATTGGGTATTTTTCAAGTGATCGATCATGGGATCGATTTGAAGCTCATCAACGATATGACTCGTTTGGCTCGTGAGTTCTTCGATCTGCCCGACGAAGAGAAGCTGAGGTTCGATATGTCTGGTGGGAAAAAAGGAGGTTTCATTGTTTCGAGTCACC
>CrV_246_3
AGCAGGACCACTAACCCTAACTTCGCTAGCGCTCGAAAAATCGCTGCATGAAAAGTTTATAAGGGACGAAGACGAAAGGCCTAACTTAGCATACGATCAATTTAGCAGTCAGATTCCATTGATCTCTCTCTCTGGGATTGACGATGACGACGATGAATGTAATAAGAGGAAAGATCTGTGCAAGAGAATAGCGCAAGCATGCGAAGATTGGGGTATTTTTCTAGTGATCGATCATGGGATCGATTTGAAGCTCATCAACGATATGACTCGTTTGGCTCGTGAGTTCTTCGATCTGCCCGACGAAGAGAAGCTGAGGTTCGATATGTCTGGTGGGAAAAAAGGAGGTTTCATTGTTTCGAGTCACC
>CrV_247_3
AGCAGGACCACTAACCCTAACTTCGCTAGCGCTCGAAAAATCGCTGCATGAAAAGTTTATAAGGGACGAAGACGAAAGGCCTAACTTAGCATACGATCAATTTAGCAGTCAGATTCCATTGATCTCTCTCTCTGGGATTGACGATGACGACGATGAATGTAATAAGAGGAAAGATCTGTGCAAGAGAATAGCGCAAGCATGCGAAGATTGGGGTATTTTTCAAGTGTTCGATCATGGGATCGATTTGAAGCTCATCAACGATATGACTCGTTTGGCTCGTGAGTTCTTCGATCTGCCCGACGAAGAGAAGCTGAGGTTCGATATGTCTGGTGGGAAAAAAGGAGGTTTCATTGTTTCGAGTCACC
>CrV_248_3
AGCAGGACCACTAACCCTAACTTCGCTAGCGCTCGAAAAATCGCTGCATGAAAAGTTTATAAGGGACGAAGACGAAAGGCCTAACTTAGCATACGATCAATTTAGCAGTCAGATTCCATTGATCTCTCTCTCTGGGATTGACGATGACGACGATGAATGTAATAAGAGGAAAGATCTGTGCAAGAGAATAGCGCAAGCATGCGAAGATTGGGGTATTTTTCAAGTGATCGATCGTGGGATCGATTTGAAGCTCATCAACGATATGACTCGTTTGGCTCGTGAGTTCTTCGATCTGCCCGACGAAGAGAAGCTGAGGTTCGATATGTCTGGTGGGAAAAAAGGAGGTTTCATTGTTTCGAGTCACC
>CrV_249_3
AGCAGGACCACTAACCCTAACTTCGCTAGCGCTCGAAAAATCGCTGCATGAAAAGTTTATAAGGGACGAAGACGAAAGGCCTAACTTAGCATACGATCAATTTAGCAGTCAGATTCCATTGATCTCTCTCTCTGGGATTGACGATGACGACGATGAATGTAATAAGAGGAAAGATCTGTGCAAGAGAATAGCGCAAGCATGCGAAGATTGGGGTATTTTTCAAGTGATCGATCATGGGTTCGATTTGAAGCTCATCAACGATATGACTCGTTTGGCTCGTGAGTTCTTCGATCTGCCCGACGAAGAGAAGCTGAGGTTCGATATGTCTGGTGGGAAAAAAGGAGGTTTCATTGTTTCGAGTCACC
>CrV_250_3
AGCAGGACCACTAACCCTAACTTCGCTAGCGCTCGAAAAATCGCTGCATGAAAAGTTTATAAGGGACGAAGACGAAAGGCCTAACTTAGCATACGATCAATTTAGCAGTCAGATTCCATTGATCTCTCTCTCTGGGATTGACGATGACGACGATGAATGTAATAAGAGGAAAGATCTGTGCAAGAGAATAGCGCAAGCATGCGAAGATTGGGGTATTTTTCAAGTGATCGATCATGGGATCGATTTGAAGCTCATTAACGATATGACTCGTTTGGCTCGTGAGTTCTTCGATCTGCCCGACGAAGAGAAGCTGAGGTTCGATATGTCTGGTGGGAAAAAAGGAGGTTTCATTGTTTCGAGTCACC
>CrV_251_3
AGCAGGACCACTAACCCTAACTTCGCTAGCGCTCGAAAAATCGCTGCATGAAAAGTTTATAAGGGACGAAGACGAAAGGCCTAACTTAGCATACGATCAATTTAGCAGTCAGATTCCATTGATCTCTCTCTCTGGGATTGACGATGACGACGATGAATGTAATAAGAGGAAAGATCTGTGCAAGAGAATAGCGCAAGCATGCGAAGATTGGGGTATTTTTCAAGTGATCGATCATGGGATCGATTTGAAGCTCATCAACGGTATGACTCGTTTGGCTCGTGAGTTCTTCGATCTGCCCGACGAAGAGAAGCTGAGGTTCGATATGTCTGGTGGGAAAAAAGGAGGTTTCATTGTTTCGAGTCACC
>CrV_252_3
AGCAGGACCACTAACCCTAACTTCGCTAGCGCTCGAAAAATCGCTGCATGAAAAGTTTATAAGGGACGAAGACGAAAGGCCTAACTTAGCATACGATCAATTTAGCAGTCAGATTCCATTGATCTCTCTCTCTGGGATTGACGATGACGACGATGAATGTAATAAGAGGAAAGATCTGTGCAAGAGAATAGCGCAAGCATGCGAAGATTGGGGTATTTTTCAAGTGATCGATCATGGGATCGATTTGAAGCTCATCAACGATATGTCTCGTTTGGCTCGTGAGTTCTTCGATCTGCCCGACGAAGAGAAGCTGAGGTTCGATATGTCTGGTGGGAAAAAAGGAGGTTTCATTGTTTCGAGTCACC
>CrV_253_3
AGCAGGACCACTAACCCTAACTTCGCTAGCGCTCGAAAAATCGCTGCATGAAAAGTTTATAAGGGACGAAGACGAAAGGCCTAACTTAGCATACGATCAATTTAGCAGTCAGATTCCATTGATCTCTCTCTCTGGGATTGACGATGACGACGATGAATGTAATAAGAGGAAAGATCTGTGCAAGAGAATAGCGCAAGCATGCGAAGATTGGGGTATTTTTCAAGTGATCGATCATGGGATCGATTTGAAGCTCATCAACGATATGACTCGTTTGGCTTGTGAGTTCTTCGATCTGCCCGACGAAGAGAAGCTGAGGTTCGATATGTCTGGTGGGAAAAAAGGAGGTTTCATTGTTTCGAGTCACC
>CrV_254_3
AGCAGGACCACTAACCCTAACTTCGCTAGCGCTCGAAAAATCGCTGCATGAAAAGTTTATAAGGGACGAAGACGAAAGGCCTAACTTAGCATACGATCAATTTAGCAGTCAGATTCCATTGATCTCTCTCTCTGGGATTGACGATGACGACGATGAATGTAATAAGAGGAAAGATCTGTGCAAGAGAATAGCGCAAGCATGCGAAGATTGGGGTATTTTTCAAGTGATCGATCATGGGATCGATTTGAAGCTCATCAACGATATGACTCGTTTGGCTCGTGAGTTTTTCGATCTGCCCGACGAAGAGAAGCTGAGGTTCGATATGTCTGGTGGGAAAAAAGGAGGTTTCATTGTTTCGAGTCACC
>CrV_255_3
AGCAGGACCACTAACCCTAACTTCGCTAGCGCTCGAAAAATCGCTGCATGAAAAGTTTATAAGGGACGAAGACGAAAGGCCTAACTTAGCATACGATCAATTTAGCAGTCAGATTCCATTGATCTCTCTCTCTGGGATTGACGATGACGACGATGAATGTAATAAGAGGAAAGATCTGTGCAAGAGAATAGCGCAAGCATGCGAAGATTGGGGTATTTTTCAAGTGATCGATCATGGGATCGATTTGAAGCTCATCAACGATATGACTCGTTTGGCTCGTGAGTTCTTCGATCTGCCCGGCGAAGAGAAGCTGAGGTTCGATATGTCTGGTGGGAAAAAAGGAGGTTTCATTGTTTCGAGTCACC
>CrV_256_3
AGCAGGACCACTAACCCTAACTTCGCTAGCGCTCGAAAAATCGCTGCATGAAAAGTTTATAAGGGACGAAGACGAAAGGCCTAACTTAGCATACGATCAATTTAGCAGTCAGATTCCATTGATCTCTCTCTCTGGGATTGACGATGACGACGATGAATGTAATAAGAGGAAAGATCTGTGCAAGAGAATAGCGCAAGCATGCGAAGATTGGGGTATTTTTCAAGTGATCGATCATGGGATCGATTTGAAGCTCATCAACGATATGACTCGTTTGGCTCGTGAGTTCTTCGATCTGCCCGACGAAGAGGAGCTGAGGTTCGATATGTCTGGTGGGAAAAAAGGAGGTTTCATTGTTTCGAGTCACC
>CrV_257_3
AGCAGGACCACTAACCCTAACTTCGCTAGCGCTCGAAAAATCGCTGCATGAAAAGTTTATAAGGGACGAAGACGAAAGGCCTAACTTAGCATACGATCAATTTAGCAGTCAGATTCCATTGATCTCTCTCTCTGGGATTGACGATGACGACGATGAATGTAATAAGAGGAAAGATCTGTGCAAGAGAATAGCGCAAGCATGCGAAGATTGGGGTATTTTTCAAGTGATCGATCATGGGATCGATTTGAAGCTCATCAACGATATGACTCGTTTGGCTCGTGAGTTCTTCGATCTGCCCGACGAAGAGAAGCTGGGGTTCGATATGTCTGGTGGGAAAAAAGGAGGTTTCATTGTTTCGAGTCACC
>CrV_258_3
AGCAGGACCACTAACCCTAACTTCGCTAGCGCTCGAAAAATCGCTGCATGAAAAGTTTATAAGGGACGAAGACGAAAGGCCTAACTTAGCATACGATCAATTTAGCAGTCAGATTCCATTGATCTCTCTCTCTGGGATTGACGATGACGACGATGAATGTAATAAGAGGAAAGATCTGTGCAAGAGAATAGCGCAAGCATGCGAAGATTGGGGTATTTTTCAAGTGATCGATCATGGGATCGATTTGAAGCTCATCAACGATATGACTCGTTTGGCTCGTGAGTTCTTCGATCTGCCCGACGAAGAGAAGCTGAGGTTCGATATGTCTGGTGGGAAGAAAGGAGGTTTCATTGTTTCGAGTCACC
>CrV_259_3
AGCAGGACCACTAACCCTAACTTCGCTAGCGCTCGAAAAATCGCTGCATGAAAAGTTTATAAGGGACGAAGACGAAAGGCCTAACTTAGCATACGATCAATTTAGCAGTCAGATTCCATTGATCTCTCTCTCTGGGATTGACGATGACGACGATGAATGTAATAAGAGGAAAGATCTGTGCAAGAGAATAGCGCAAGCATGCGAAGATTGGGGTATTTTTCAAGTGATCGATCATGGGATCGATTTGAAGCTCATCAACGATATGACTCGTTTGGCTCGTGAGTTCTTCGATCTGCCCGACGAAGAGAAGCTGAGGTTCGATATGTCTGGTGGGAAAAGAGGAGGTTTCATTGTTTCGAGTCACC
>CrV_260_3
AGCAGGACCACTAACCCTAACTTCGCTAGCGCTCGAAAAATCGCTGCATGAAAAGTTTATAAGGGACGAAGACGAAAGGCCTAACTTAGCATACGATCAATTTAGCAGTCAGATTCCATTGATCTCTCTCTCTGGGATTGACGATGACGACGATGAATGTAATAAGAGGAAAGATCTGTGCAAGAGAATAGCGCAAGCATGCGAAGATTGGGGTATTTTTCAAGTGATCGATCATGGGATCGATTTGAAGCTCATCAACGATATGACTCGTTTGGCTCGTGAGTTCTTCGATCTGCCCGACGAAGAGAAGCTGAGGTTCGATATGTCTGGTGGGAAAAAAGGTGGTTTCATTGTTTCGAGTCACC
>CrV_261_3
AGCAGGACCACTAACCCTAACTTCGCTAGCGCTCGAAAAATCGCTGCATGAAAAGTTTATAAGGGACGAAGACGAAAGGCCTAACTTAGCATACGATCAATTTAGCAGTCAGATTCCATTGATCTCTCTCTCTGGGATTGACGATGACGACGATGAATGTAATAAGAGGAAAGATCTGTGCAAGAGAATAGCGCAAGCATGCGAAGATTGGGGTATTTTTCAAGTGATCGATCATGGGATCGATTTGAAGCTCATCAACGATATGACTCGTTTGGCTCGTGAGTTCTTCGATCTGCCCGACGAAGAGAAGCTGAGGTTCGATATGTCTGGTGGGAAAAAAGGAGGTTTCCATTGTTTCGAGTCACC
>CrV_262_3
AGCAGGACCACTAACCCTAACTTCGCTAGCGCTCGAAAAATCGCTGCATGAAAAGTTTATAAGGGACGAAGACGAAAGGCCTAACTTAGCATACGATCAATTTAGCAGTCAGATTCCATTGATCTCTCTCTCTGGGATTGACGATGACGACGATGAATGTAATAAGAGGAAAGATCTGTGCAAGAGAATAGCGCAAGCATGCGAAGATTGGGGTATTTTTCAAGTGATCGATCATGGGATCGATTTGAAGCTCATCAACGATATGACTCGTTTGGCTCGTGAGTTCTTCGATCTGCCCGACGAAGAGAAGCTGAGGTTCGATATGTCTGGTGGGAAAAAAGGAGGTTTCATTGTTTGAGTCACC
>CrV_263_3
AGCAGGACCACTAACCCTAACTTCGCTAGCGCTCGAAAAATCGCTGCATGAAAAGTTTATAAGGGACGAAGACGAAAGGCCTAACTTAGCATACGATCAATTTAGCAGTCAGATTCCATTGATCTCTCTCTCTGGGATTGACGATGACGACGATGAATGTAATAAGAGGAAAGATCTGTGCAAGAGAATAGCGCAAGCATGCGAAGATTGGGGTATTTTTCAAGTGATCGATCATGGGATCGATTTGAAGCTCATCAACGATATGACTCGTTTGGCTCGTGAGTTCTTCGATCTGCCCGACGAAGAGAAGCTGAGGTTCGATATGTCTGGTGGGAAAAAAGGAGGTTTCATTGTTTCGAGTCCCC
>CrV_264_3
AGCAGGACCACTAACCCTAACTTCGCTAGCGCTCGAAAAATCGCTGCATGAAAAGTTTATAAGGGACGAAGACGAAAGGCCTAACTTAGCATACGATCAATTTAGCAGTCAGATTCCATTGATCTCTCTCTCTGGGATTGACGATGACGACGATGAATGTAATAAGAGGAAAGATCTGTGCAAGAGAATAGCGCAAGCATGCGAAGATTGGGGTATTTTTCAAGTGATCGATCATGGGATCGATTTGAAGCTCATCAACGATATGACTCGTTTGGCTCGTGAGTTCTTCGATCTGCCCGACGAAGAGAAGCTGAGGTTCGATATGTCTGGTGGGAAAAAAGGAGGTTTCATTGTTTCGAGTCCACC
>CrV_265_3
AGCAGGACCACTAACCCTAACTTCGCTAGCGCTCGAAAAATCGCTGCATGAAAAGTTTATAAGGGACGAAGACGAAAGGCCTAACTTAGCATACGATCAATTTAGCAGTCAGATTCCATTGATCTCTCTCTCTGGGATTGACGATGACGACGATGAATGTAATAAGAGGAAAGATCTGTGCAAGAGAATAGCGCAAGCATGCGAAGATTGGGGTATTTTTCAAGTGATCGATCATGGGATCGATTTGAAGCTCATCAACGATATGACTCGTTTGGCTCGTGAGTTCTTCGATCTGCCCGACGAAGAGAAGCTGAGGTTCGATATGTCTGGTGGGAAAAAAGGAGGTTTCATTGTTTCGAGACACC
>CrV_266_3
AGCAGGACCACTAACCCTAACTTCGCTAGCGCTCGAAAAATCGCTGCATGAAAAGTTTATAAGGGACGAAGACGAAAGGCCTAACTTAGCATACGATCAATTTAGCAGTCAGATTCCATTGATCTCTCTCTCTGGGATTGACGATGACGACGATGAATGTAATAAGAGGAAAGATCTGTGCAAGAGAATAGCGCAAGCATGCGAAGATTGGGGTATTTTTCAAGTGATCGATCATGGGATCGATTTGAAGCTCATCAACGATATGACTCGTTTGGCTCGTGAGTTCTTCGATCTGCCCGACGAAGAGAAGCTGAGGTTCGATATGTCTGGTGGGAAAAAAGGAGGTTTCATTGTTTCCAGTCACC
>CrV_267_3
AGCAGGACCACTAACCCTAACTTCGCTAGCGCTCGAAAAATCGCTGCATGAAAAGTTTATAAGGGACGAAGACGAAAGGCCTAACTTAGCATACGATCAATTTAGCAGTCAGATTCCATTGATCTCTCTCTCTGGGATTGACGATGACGACGATGAATGTAATAAGAGGAAAGATCTGTGCAAGAGAATAGCGCAAGCATGCGAAGATTGGGGTATTTTTCAAGTGATCGATCATGGGATCGATTTGAAGCTCATCAACGATATGACTCGTTTGGCTCGTGAGTTCTTCGATCTGCCCGACGAAGAGAAGCTGAGGTTCGATATGTCTGGTGGGAAAAAAGGAGGTTTCATTGTTTAGAGTCACC
>CrV_268_3
AGCAGGACCACTAACCCTAACTTCGCTAGCGCTCGAAAAATCGCTGCATGAAAAGTTTATAAGGGACGAAGACGAAAGGCCTAACTTAGCATACGATCAATTTAGCAGTCAGATTCCATTGATCTCTCTCTCTGGGATTGACGATGACGACGATGAATGTAATAAGAGGAAAGATCTGTGCAAGAGAATAGCGCAAGCATGCGAAGATTGGGGTATTTTTCAAGTGATCGATCATGGGATCGATTTGAAGCTCATCAACGATATGACTCGTTTGGCTCGTGAGTTCTTCGATCTGCCCGACGAAGAGAAGCTGAGGTTCGATATGTCTGGTGGGAAAAAAGGAGGTTTCATTGTTACGAGTCACC
>CrV_269_3
AGCAGGACCACTAACCCTAACTTCGCTAGCGCTCGAAAAATCGCTGCATGAAAAGTTTATAAGGGACGAAGACGAAAGGCCTAACTTAGCATACGATCAATTTAGCAGTCAGATTCCATTGATCTCTCTCTCTGGGATTGACGATGACGACGATGAATGTAATAAGAGGAAAGATCTGTGCAAGAGAATAGCGCAAGCATGCGAAGATTGGGGTATTTTTCAAGTGATCGATCATGGGATCGATTTGAAGCTCATCAACGATATGACTCGTTTGGCTCGTGAGTTCTTCGATCTGCCCGACGAAGAGAAGCTGAGGTTCGATATGTCTGGTGGGAAAAAAGGAGGTTTCATTGCTTCGAGTCACC
>CrV_270_3
AGCAGGACCACTAACCCTAACTTCGCTAGCGCTCGAAAAATCGCTGCATGAAAAGTTTATAAGGGACGAAGACGAAAGGCCTAACTTAGCATACGATCAATTTAGCAGTCAGATTCCATTGATCTCTCTCTCTGGGATTGACGATGACGACGATGAATGTAATAAGAGGAAAGATCTGTGCAAGAGAATAGCGCAAGCATGCGAAGATTGGGGTATTTTTCAAGTGATCGATCATGGGATCGATTTGAAGCTCATCAACGATATGACTCGTTTGGCTCGTGAGTTCTTCGATCTGCCCGACGAAGAGAAGCTGAGGTTCGATATGTCTGGTGGGAAAAAAGGAGGTTTCACTGTTTCGAGTCACC
>CrV_271_3
AGCAGGACCACTAACCCTAACTTCGCTAGCGCTCGAAAAATCGCTGCATGAAAAGTTTATAAGGGACGAAGACGAAAGGCCTAACTTAGCATACGATCAATTTAGCAGTCAGATTCCATTGATCTCTCTCTCTGGGATTGACGATGACGACGATGAATGTAATAAGAGGAAAGATCTGTGCAAGAGAATAGCGCAAGCATGCGAAGATTGGGGTATTTTTCAAGTGATCGATCATGGGATCGATTTGAAGCTCATCAACGATATGACTCGTTTGGCTCGTGAGTTCTTCGATCTGCCCGACGAAGAGAAGCTGAGGTTCGATATGTCTGGTGGGAAAAAAGGAGGTCTCATTGTTTCGAGTCACC
>CrV_272_3
AGCAGGACCACTAACCCTAACTTCGCTAGCGCTCGAAAAATCGCTGCATGAAAAGTTTATAAGGGACGAAGACGAAAGGCCTAACTTAGCATACGATCAATTTAGCAGTCAGATTCCATTGATCTCTCTCTCTGGGATTGACGATGACGACGATGAATGTAATAAGAGGAAAGATCTGTGCAAGAGAATAGCGCAAGCATGCGAAGATTGGGGTATTTTTCAAGTGATCGATCATGGGATCGATTTGAAGCTCATCAACGATATGACTCGTTTGGCTCGTGAGTTCTTCGATCTGCCCGACGAAGAGAAGCTGAGGTTCGATATGTCTGGTGGGAAAAAAGGAGGCTTCATTGTTTCGAGTCACC
>CrV_273_3
AGCAGGACCACTAACCCTAACTTCGCTAGCGCTCGAAAAATCGCTGCATGAAAAGTTTATAAGGGACGAAGACGAAAGGCCTAACTTAGCATACGATCAATTTAGCAGTCAGATTCCATTGATCTCTCTCTCTGGGATTGACGATGACGACGATGAATGTAATAAGAGGAAAGATCTGTGCAAGAGAATAGCGCAAGCATGCGAAGATTGGGGTATTTTTCAAGTGATCGATCATGGGATCGATTTGAAGCTCATCAACGATATGACTCGTTTGGCTCGTGAGTTCTTCGATCTGCCCGACGAAGAGAAGCTGAGGTTCGATATGTCTGGTGGGAAAAAAGGAGGATTCATTGTTTCGAGTCACC
>CrV_274_3
AGCAGGACCACTAACCCTAACTTCGCTAGCGCTCGAAAAATCGCTGCATGAAAAGTTTATAAGGGACGAAGACGAAAGGCCTAACTTAGCATACGATCAATTTAGCAGTCAGATTCCATTGATCTCTCTCTCTGGGATTGACGATGACGACGATGAATGTAATAAGAGGAAAGATCTGTGCAAGAGAATAGCGCAAGCATGCGAAGATTGGGGTATTTTTCAAGTGATCGATCATGGGATCGATTTGAAGCTCATCAACGATATGACTCGTTTGGCTCGTGAGTTCTTCGATCTGCCCGACGAAGAGAAGCTGAGGTTCGATATGTCTGGTGAGAAAAAAGGAGGTTTCATTGTTTCGAGTCACC
>CrV_275_3
AGCAGGACCACTAACCCTAACTTCGCTAGCGCTCGAAAAATCGCTGCATGAAAAGTTTATAAGGGACGAAGACGAAAGGCCTAACTTAGCATACGATCAATTTAGCAGTCAGATTCCATTGATCTCTCTCTCTGGGATTGACGATGACGACGATGAATGTAATAAGAGGAAAGATCTGTGCAAGAGAATAGCGCAAGCATGCGAAGATTGGGGTATTTTTCAAGTGATCGATCATGGGATCGATTTGAAGCTCATCAACGATATGACTCGTTTGGCTCGTGAGTTCTTCGATCTGCCCGACGAAGAGAAGCTGAGGTTCGATATGTCTGATGGGAAAAAAGGAGGTTTCATTGTTTCGAGTCACC
>CrV_276_3
AGCAGGACCACTAACCCTAACTTCGCTAGCGCTCGAAAAATCGCTGCATGAAAAGTTTATAAGGGACGAAGACGAAAGGCCTAACTTAGCATACGATCAATTTAGCAGTCAGATTCCATTGATCTCTCTCTCTGGGATTGACGATGACGACGATGAATGTAATAAGAGGAAAGATCTGTGCAAGAGAATAGCGCAAGCATGCGAAGATTGGGGTATTTTTCAAGTGATCGATCATGGGATCGATTTGAAGCTCATCAACGATATGACTCGTTTGGCTCGTGAGTTCTTCGATCTGCCCGACGAAGAGAAGCTGAGGTTCGATATGTCTAGTGGGAAAAAAGGAGGTTTCATTGTTTCGAGTCACC
>CrV_277_3
AGCAGGACCACTAACCCTAACTTCGCTAGCGCTCGAAAAATCGCTGCATGAAAAGTTTATAAGGGACGAAGACGAAAGGCCTAACTTAGCATACGATCAATTTAGCAGTCAGATTCCATTGATCTCTCTCTCTGGGATTGACGATGACGACGATGAATGTAATAAGAGGAAAGATCTGTGCAAGAGAATAGCGCAAGCATGCGAAGATTGGGGTATTTTTCAAGTGATCGATCATGGGATCGATTTGAAGCTCATCAACGATATGACTCGTTTGGCTCGTGAGTTCTTCGATCTGCCCGACGAAGAGAAGCTGAGGTTCGATATGCCTGGTGGGAAAAAAGGAGGTTTCATTGTTTCGAGTCACC
>CrV_278_3
AGCAGGACCACTAACCCTAACTTCGCTAGCGCTCGAAAAATCGCTGCATGAAAAGTTTATAAGGGACGAAGACGAAAGGCCTAACTTAGCATACGATCAATTTAGCAGTCAGATTCCATTGATCTCTCTCTCTGGGATTGACGATGACGACGATGAATGTAATAAGAGGAAAGATCTGTGCAAGAGAATAGCGCAAGCATGCGAAGATTGGGGTATTTTTCAAGTGATCGATCATGGGATCGATTTGAAGCTCATCAACGATATGACTCGTTTGGCTCGTGAGTTCTTCGATCTGCCCGACGAAGAGAAGCTGAGGCTCGATATGTCTGGTGGGAAAAAAGGAGGTTTCATTGTTTCGAGTCACC
>CrV_279_3
AGCAGGACCACTAACCCTAACTTCGCTAGCGCTCGAAAAATCGCTGCATGAAAAGTTTATAAGGGACGAAGACGAAAGGCCTAACTTAGCATACGATCAATTTAGCAGTCAGATTCCATTGATCTCTCTCTCTGGGATTGACGATGACGACGATGAATGTAATAAGAGGAAAGATCTGTGCAAGAGAATAGCGCAAGCATGCGAAGATTGGGGTATTTTTCAAGTGATCGATCATGGGATCGATTTGAAGCTCATCAACGATATGACTCGTTTGGCTCGTGAGTTCTTCGATCTGCCCGAAGAAGAGAAGCTGAGGTTCGATATGTCTGGTGGGAAAAAAGGAGGTTTCATTGTTTCGAGTCACC
>CrV_280_3
AGCAGGACCACTAACCCTAACTTCGCTAGCGCTCGAAAAATCGCTGCATGAAAAGTTTATAAGGGACGAAGACGAAAGGCCTAACTTAGCATACGATCAATTTAGCAGTCAGATTCCATTGATCTCTCTCTCTGGGATTGACGATGACGACGATGAATGTAATAAGAGGAAAGATCTGTGCAAGAGAATAGCGCAAGCATGCGAAGATTGGGGTATTTTTCAAGTGATCGATCATGGGATCGATTTGAAGCTCATCAACGATATGACTCGTTTGGCTCGTGAGTTCTTCGATCTGACCGACGAAGAGAAGCTGAGGTTCGATATGTCTGGTGGGAAAAAAGGAGGTTTCATTGTTTCGAGTCACC
>CrV_281_3
AGCAGGACCACTAACCCTAACTTCGCTAGCGCTCGAAAAATCGCTGCATGAAAAGTTTATAAGGGACGAAGACGAAAGGCCTAACTTAGCATACGATCAATTTAGCAGTCAGATTCCATTGATCTCTCTCTCTGGGATTGACGATGACGACGATGAATGTAATAAGAGGAAAGATCTGTGCAAGAGAATAGCGCAAGCATGCGAAGATTGGGGTATTTTTCAAGTGATCGATCATGGGATCGATTTGAAGCTCATCAACGATATGACTCGTTTGGCTCGCGAGTTCTTCGATCTGCCCGACGAAGAGAAGCTGAGGTTCGATATGTCTGGTGGGAAAAAAGGAGGTTTCATTGTTTCGAGTCACC
>CrV_282_3
AGCAGGACCACTAACCCTAACTTCGCTAGCGCTCGAAAAATCGCTGCATGAAAAGTTTATAAGGGACGAAGACGAAAGGCCTAACTTAGCATACGATCAATTTAGCAGTCAGATTCCATTGATCTCTCTCTCTGGGATTGACGATGACGACGATGAATGTAATAAGAGGAAAGATCTGTGCAAGAGAATAGCGCAAGCATGCGAAGATTGGGGTATTTTTCAAGTGATCGATCATGGGATCGATTTGAAGCTCATCAACGATATGACTCGTTCGGCTCGTGAGTTCTTCGATCTGCCCGACGAAGAGAAGCTGAGGTTCGATATGTCTGGTGGGAAAAAAGGAGGTTTCATTGTTTCGAGTCACC
>CrV_283_3
AGCAGGACCACTAACCCTAACTTCGCTAGCGCTCGAAAAATCGCTGCATGAAAAGTTTATAAGGGACGAAGACGAAAGGCCTAACTTAGCATACGATCAATTTAGCAGTCAGATTCCATTGATCTCTCTCTCTGGGATTGACGATGACGACGATGAATGTAATAAGAGGAAAGATCTGTGCAAGAGAATAGCGCAAGCATGCGAAGATTGGGGTATTTTTCAAGTGATCGATCATGGGATCGATTTGAAGCTCATCAACGATATGACTCATTTGGCTCGTGAGTTCTTCGATCTGCCCGACGAAGAGAAGCTGAGGTTCGATATGTCTGGTGGGAAAAAAGGAGGTTTCATTGTTTCGAGTCACC
>CrV_284_3
AGCAGGACCACTAACCCTAACTTCGCTAGCGCTCGAAAAATCGCTGCATGAAAAGTTTATAAGGGACGAAGACGAAAGGCCTAACTTAGCATACGATCAATTTAGCAGTCAGATTCCATTGATCTCTCTCTCTGGGATTGACGATGACGACGATGAATGTAATAAGAGGAAAGATCTGTGCAAGAGAATAGCGCAAGCATGCGAAGATTGGGGTATTTTTCAAGTGATCGATCATGGGATCGATTTGAAGCTCATCAACGATATGACCCGTTTGGCTCGTGAGTTCTTCGATCTGCCCGACGAAGAGAAGCTGAGGTTCGATATGTCTGGTGGGAAAAAAGGAGGTTTCATTGTTTCGAGTCACC
>CrV_285_3
AGCAGGACCACTAACCCTAACTTCGCTAGCGCTCGAAAAATCGCTGCATGAAAAGTTTATAAGGGACGAAGACGAAAGGCCTAACTTAGCATACGATCAATTTAGCAGTCAGATTCCATTGATCTCTCTCTCTGGGATTGACGATGACGACGATGAATGTAATAAGAGGAAAGATCTGTGCAAGAGAATAGCGCAAGCATGCGAAGATTGGGGTATTTTTCAAGTGATCGATCATGGGATCGATTTGAAGCTCATCAACGATATGACACGTTTGGCTCGTGAGTTCTTCGATCTGCCCGACGAAGAGAAGCTGAGGTTCGATATGTCTGGTGGGAAAAAAGGAGGTTTCATTGTTTCGAGTCACC
>CrV_286_3
AGCAGGACCACTAACCCTAACTTCGCTAGCGCTCGAAAAATCGCTGCATGAAAAGTTTATAAGGGACGAAGACGAAAGGCCTAACTTAGCATACGATCAATTTAGCAGTCAGATTCCATTGATCTCTCTCTCTGGGATTGACGATGACGACGATGAATGTAATAAGAGGAAAGATCTGTGCAAGAGAATAGCGCAAGCATGCGAAGATTGGGGTATTTTTCAAGTGATCGATCATGGGATCGATTTGAAGCTCATCAACGATACGACTCGTTTGGCTCGTGAGTTCTTCGATCTGCCCGACGAAGAGAAGCTGAGGTTCGATATGTCTGGTGGGAAAAAAGGAGGTTTCATTGTTTCGAGTCACC
>CrV_287_3
AGCAGGACCACTAACCCTAACTTCGCTAGCGCTCGAAAAATCGCTGCATGAAAAGTTTATAAGGGACGAAGACGAAAGGCCTAACTTAGCATACGATCAATTTAGCAGTCAGATTCCATTGATCTCTCTCTCTGGGATTGACGATGACGACGATGAATGTAATAAGAGGAAAGATCTGTGCAAGAGAATAGCGCAAGCATGCGAAGATTGGGGTATTTTTCAAGTGATCGATCATGGGATCGATTTGAAGCTCATCAACGACATGACTCGTTTGGCTCGTGAGTTCTTCGATCTGCCCGACGAAGAGAAGCTGAGGTTCGATATGTCTGGTGGGAAAAAAGGAGGTTTCATTGTTTCGAGTCACC
>CrV_288_3
AGCAGGACCACTAACCCTAACTTCGCTAGCGCTCGAAAAATCGCTGCATGAAAAGTTTATAAGGGACGAAGACGAAAGGCCTAACTTAGCATACGATCAATTTAGCAGTCAGATTCCATTGATCTCTCTCTCTGGGATTGACGATGACGACGATGAATGTAATAAGAGGAAAGATCTGTGCAAGAGAATAGCGCAAGCATGCGAAGATTGGGGTATTTTTCAAGTGATCGATCATGGGATCGATTCGAAGCTCATCAACGATATGACTCGTTTGGCTCGTGAGTTCTTCGATCTGCCCGACGAAGAGAAGCTGAGGTTCGATATGTCTGGTGGGAAAAAAGGAGGTTTCATTGTTTCGAGTCACC
>CrV_289_3
AGCAGGACCACTAACCCTAACTTCGCTAGCGCTCGAAAAATCGCTGCATGAAAAGTTTATAAGGGACGAAGACGAAAGGCCTAACTTAGCATACGATCAATTTAGCAGTCAGATTCCATTGATCTCTCTCTCTGGGATTGACGATGACGACGATGAATGTAATAAGAGGAAAGATCTGTGCAAGAGAATAGCGCAAGCATGCGAAGATTGGGGTATTTTTCAAGCGATCGATCATGGGATCGATTTGAAGCTCATCAACGATATGACTCGTTTGGCTCGTGAGTTCTTCGATCTGCCCGACGAAGAGAAGCTGAGGTTCGATATGTCTGGTGGGAAAAAAGGAGGTTTCATTGTTTCGAGTCACC
>CrV_290_3
AGCAGGACCACTAACCCTAACTTCGCTAGCGCTCGAAAAATCGCTGCATGAAAAGTTTATAAGGGACGAAGACGAAAGGCCTAACTTAGCATACGATCAATTTAGCAGTCAGATTCCATTGATCTCTCTCTCTGGGATTGACGATGACGACGATGAATGTAATAAGAGGAAAGATCTGTGCAAGAGAATAGCGCAAGCATGCGAAGATTGGGGTATTTTCAAGTGATCGATCATGGGATCGATTTGAAGCTCATCAACGATATGACTCGTTTGGCTCGTGAGTTCTTCGATCTGCCCGACGAAGAGAAGCTGAGGTTCGATATGTCTGGTGGGAAAAAAGGAGGTTTCATTGTTTCGAGTCACC
>CrV_291_3
AGCAGGACCACTAACCCTAACTTCGCTAGCGCTCGAAAAATCGCTGCATGAAAAGTTTATAAGGGACGAAGACGAAAGGCCTAACTTAGCATACGATCAATTTAGCAGTCAGATTCCATTGATCTCTCTCTCTGGGATTGACGATGACGACGATGAATGTAATAAGAGGAAAGATCTGTGCAAGAGAATAGCGCAAGCATGCGAAGATTAGGGTATTTTTCAAGTGATCGATCATGGGATCGATTTGAAGCTCATCAACGATATGACTCGTTTGGCTCGTGAGTTCTTCGATCTGCCCGACGAAGAGAAGCTGAGGTTCGATATGTCTGGTGGGAAAAAAGGAGGTTTCATTGTTTCGAGTCACC
>CrV_292_3
AGCAGGACCACTAACCCTAACTTCGCTAGCGCTCGAAAAATCGCTGCATGAAAAGTTTATAAGGGACGAAGACGAAAGGCCTAACTTAGCATACGATCAATTTAGCAGTCAGATTCCATTGATCTCTCTCTCTGGGATTGACGATGACGACGATGAATGTAATAAGAGGAAAGATCTGTGCAAGAGAATAGCGCAAGCACGCGAAGATTGGGGTATTTTTCAAGTGATCGATCATGGGATCGATTTGAAGCTCATCAACGATATGACTCGTTTGGCTCGTGAGTTCTTCGATCTGCCCGACGAAGAGAAGCTGAGGTTCGATATGTCTGGTGGGAAAAAAGGAGGTTTCATTGTTTCGAGTCACC
>CrV_293_3
AGCAGGACCACTAACCCTAACTTCGCTAGCGCTCGAAAAATCGCTGCATGAAAAGTTTATAAGGGACGAAGACGAAAGGCCTAACTTAGCATACGATCAATTTAGCAGTCAGATTCCATTGATCTCTCTCTCTGGGATTGACGATGACGACGATGAATGTAATAAGAGGAAAGATCTGTGCAAAAGAATAGCGCAAGCATGCGAAGATTGGGGTATTTTTCAAGTGATCGATCATGGGATCGATTTGAAGCTCATCAACGATATGACTCGTTTGGCTCGTGAGTTCTTCGATCTGCCCGACGAAGAGAAGCTGAGGTTCGATATGTCTGGTGGGAAAAAAGGAGGTTTCATTGTTTCGAGTCACC
>CrV_294_3
AGCAGGACCACTAACCCTAACTTCGCTAGCGCTCGAAAAATCGCTGCATGAAAAGTTTATAAGGGACGAAGACGAAAGGCCTAACTTAGCATACGATCAATTTAGCAGTCAGATTCCATTGATCTCTCTCTCTGGGATTGACGATGACGACGATGAATGTAATAAGAGGAAAGATCTGAGCAAGAGAATAGCGCAAGCATGCGAAGATTGGGGTATTTTTCAAGTGATCGATCATGGGATCGATTTGAAGCTCATCAACGATATGACTCGTTTGGCTCGTGAGTTCTTCGATCTGCCCGACGAAGAGAAGCTGAGGTTCGATATGTCTGGTGGGAAAAAAGGAGGTTTCATTGTTTCGAGTCACC
>CrV_295_3
AGCAGGACCACTAACCCTAACTTCGCTAGCGCTCGAAAAATCGCTGCATGAAAAGTTTATAAGGGACGAAGACGAAAGGCCTAACTTAGCATACGATCAATTTAGCAGTCAGATTCCATTGATCTCTCTCTCTGGGATTGACGATGACGACGATGAACGTAATAAGAGGAAAGATCTGTGCAAGAGAATAGCGCAAGCATGCGAAGATTGGGGTATTTTTCAAGTGATCGATCATGGGATCGATTTGAAGCTCATCAACGATATGACTCGTTTGGCTCGTGAGTTCTTCGATCTGCCCGACGAAGAGAAGCTGAGGTTCGATATGTCTGGTGGGAAAAAAGGAGGTTTCATTGTTTCGAGTCACC
>CrV_296_3
AGCAGGACCACTAACCCTAACTTCGCTAGCGCTCGAAAAATCGCTGCATGAAAAGTTTATAAGGGACGAAGACGAAAGGCCTAACTTAGCATACGATCAATTTAGCAGTCAGATTCCATTGATCTCTCTCTCTGGGATTGACGATGACGACGATAAATGTAATAAGAGGAAAGATCTGTGCAAGAGAATAGCGCAAGCATGCGAAGATTGGGGTATTTTTCAAGTGATCGATCATGGGATCGATTTGAAGCTCATCAACGATATGACTCGTTTGGCTCGTGAGTTCTTCGATCTGCCCGACGAAGAGAAGCTGAGGTTCGATATGTCTGGTGGGAAAAAAGGAGGTTTCATTGTTTCGAGTCACC
>CrV_297_3
AGCAGGACCACTAACCCTAACTTCGCTAGCGCTCGAAAAATCGCTGCATGAAAAGTTTATAAGGGACGAAGACGAAAGGCCTAACTTAGCATACGATCAATTTAGCAGTCAGATTCCATTGATCTCTCTCTCTGGGATTGACGATGACGACGACGAATGTAATAAGAGGAAAGATCTGTGCAAGAGAATAGCGCAAGCATGCGAAGATTGGGGTATTTTTCAAGTGATCGATCATGGGATCGATTTGAAGCTCATCAACGATATGACTCGTTTGGCTCGTGAGTTCTTCGATCTGCCCGACGAAGAGAAGCTGAGGTTCGATATGTCTGGTGGGAAAAAAGGAGGTTTCATTGTTTCGAGTCACC
>CrV_298_3
AGCAGGACCACTAACCCTAACTTCGCTAGCGCTCGAAAAATCGCTGCATGAAAAGTTTATAAGGGACGAAGACGAAAGGCCTAACTTAGCATACGATCAATTTAGCAGTCAGATTCCATTGATCTCTCTCTCGGGGATTGACGATGACGACGATGAATGTAATAAGAGGAAAGATCTGTGCAAGAGAATAGCGCAAGCATGCGAAGATTGGGGTATTTTTCAAGTGATCGATCATGGGATCGATTTGAAGCTCATCAACGATATGACTCGTTTGGCTCGTGAGTTCTTCGATCTGCCCGACGAAGAGAAGCTGAGGTTCGATATGTCTGGTGGGAAAAAAGGAGGTTTCATTGTTTCGAGTCACC
>CrV_299_3
AGCAGGACCACTAACCCTAACTTCGCTAGCGCTCGAAAAATCGCTGCATGAAAAGTTTATAAGGGACGAAGACGAAAGGCCTAACTTAGCATACGATCAATTTAGCAGTCAGATTCCATTGATCTCTCCCTCTGGGATTGACGATGACGACGATGAATGTAATAAGAGGAAAGATCTGTGCAAGAGAATAGCGCAAGCATGCGAAGATTGGGGTATTTTTCAAGTGATCGATCATGGGATCGATTTGAAGCTCATCAACGATATGACTCGTTTGGCTCGTGAGTTCTTCGATCTGCCCGACGAAGAGAAGCTGAGGTTCGATATGTCTGGTGGGAAAAAAGGAGGTTTCATTGTTTCGAGTCACC
>CrV_300_3
AGCAGGACCACTAACCCTAACTTCGCTAGCGCTCGAAAAATCGCTGCATGAAAAGTTTATAAGGGACGAAGACGAAAGGCCTAACTTAGCATACGATCAATTTAGCAGTCAGATTCCATTGATCACTCTCTCTGGGATTGACGATGACGACGATGAATGTAATAAGAGGAAAGATCTGTGCAAGAGAATAGCGCAAGCATGCGAAGATTGGGGTATTTTTCAAGTGATCGATCATGGGATCGATTTGAAGCTCATCAACGATATGACTCGTTTGGCTCGTGAGTTCTTCGATCTGCCCGACGAAGAGAAGCTGAGGTTCGATATGTCTGGTGGGAAAAAAGGAGGTTTCATTGTTTCGAGTCACC
>CrV_301_3
AGCAGGACCACTAACCCTAACTTCGCTAGCGCTCGAAAAATCGCTGCATGAAAAGTTTATAAGGGACGAAGACGAAAGGCCTAACTTAGCATACGATCAATTTAGCAGTCAGATTCCATCGATCTCTCTCTCTGGGATTGACGATGACGACGATGAATGTAATAAGAGGAAAGATCTGTGCAAGAGAATAGCGCAAGCATGCGAAGATTGGGGTATTTTTCAAGTGATCGATCATGGGATCGATTTGAAGCTCATCAACGATATGACTCGTTTGGCTCGTGAGTTCTTCGATCTGCCCGACGAAGAGAAGCTGAGGTTCGATATGTCTGGTGGGAAAAAAGGAGGTTTCATTGTTTCGAGTCACC
>CrV_302_3
AGCAGGACCACTAACCCTAACTTCGCTAGCGCTCGAAAAATCGCTGCATGAAAAGTTTATAAGGGACGAAGACGAAAGGCCTAACTTAGCATACGATCAATTTAGCAGTCAGATTCCAGTGATCTCTCTCTCTGGGATTGACGATGACGACGATGAATGTAATAAGAGGAAAGATCTGTGCAAGAGAATAGCGCAAGCATGCGAAGATTGGGGTATTTTTCAAGTGATCGATCATGGGATCGATTTGAAGCTCATCAACGATATGACTCGTTTGGCTCGTGAGTTCTTCGATCTGCCCGACGAAGAGAAGCTGAGGTTCGATATGTCTGGTGGGAAAAAAGGAGGTTTCATTGTTTCGAGTCACC
>CrV_303_3
AGCAGGACCACTAACCCTAACTTCGCTAGCGCTCGAAAAATCGCTGCATGAAAAGTTTATAAGGGACGAAGACGAAAGGCCTAACTTAGCATACGATCAATTTAGCAGTAAGATTCCATTGATCTCTCTCTCTGGGATTGACGATGACGACGATGAATGTAATAAGAGGAAAGATCTGTGCAAGAGAATAGCGCAAGCATGCGAAGATTGGGGTATTTTTCAAGTGATCGATCATGGGATCGATTTGAAGCTCATCAACGATATGACTCGTTTGGCTCGTGAGTTCTTCGATCTGCCCGACGAAGAGAAGCTGAGGTTCGATATGTCTGGTGGGAAAAAAGGAGGTTTCATTGTTTCGAGTCACC
>CrV_304_3
AGCAGGACCACTAACCCTAACTTCGCTAGCGCTCGAAAAATCGCTGCATGAAAAGTTTATAAGGGACGAAGACGAAAGGCCTAACTTAGCATACGATCAATGTAGCAGTCAGATTCCATTGATCTCTCTCTCTGGGATTGACGATGACGACGATGAATGTAATAAGAGGAAAGATCTGTGCAAGAGAATAGCGCAAGCATGCGAAGATTGGGGTATTTTTCAAGTGATCGATCATGGGATCGATTTGAAGCTCATCAACGATATGACTCGTTTGGCTCGTGAGTTCTTCGATCTGCCCGACGAAGAGAAGCTGAGGTTCGATATGTCTGGTGGGAAAAAAGGAGGTTTCATTGTTTCGAGTCACC
>CrV_305_3
AGCAGGACCACTAACCCTAACTTCGCTAGCGCTCGAAAAATCGCTGCATGAAAAGTTTATAAGGGACGAAGACGAAAGGCCTAACTAGCATACGATCAATTTAGCAGTCAGATTCCATTGATCTCTCTCTCTGGGATTGACGATGACGACGATGAATGTAATAAGAGGAAAGATCTGTGCAAGAGAATAGCGCAAGCATGCGAAGATTGGGGTATTTTTCAAGTGATCGATCATGGGATCGATTTGAAGCTCATCAACGATATGACTCGTTTGGCTCGTGAGTTCTTCGATCTGCCCGACGAAGAGAAGCTGAGGTTCGATATGTCTGGTGGGAAAAAAGGAGGTTTCATTGTTTCGAGTCACC
>CrV_306_3
AGCAGGACCACTAACCCTAACTTCGCTAGCGCTCGAAAAATCGCTGCATGAAAAGTTTATAAGGAACGAAGACGAAAGGCCTAACTTAGCATACGATCAATTTAGCAGTCAGATTCCATTGATCTCTCTCTCTGGGATTGACGATGACGACGATGAATGTAATAAGAGGAAAGATCTGTGCAAGAGAATAGCGCAAGCATGCGAAGATTGGGGTATTTTTCAAGTGATCGATCATGGGATCGATTTGAAGCTCATCAACGATATGACTCGTTTGGCTCGTGAGTTCTTCGATCTGCCCGACGAAGAGAAGCTGAGGTTCGATATGTCTGGTGGGAAAAAAGGAGGTTTCATTGTTTCGAGTCACC
>CrV_307_3
AGCAGGACCACTAACCCTAACTTCGCTAGCGCTCGAAAAATCGCTGCATGAAAAGTCTATAAGGGACGAAGACGAAAGGCCTAACTTAGCATACGATCAATTTAGCAGTCAGATTCCATTGATCTCTCTCTCTGGGATTGACGATGACGACGATGAATGTAATAAGAGGAAAGATCTGTGCAAGAGAATAGCGCAAGCATGCGAAGATTGGGGTATTTTTCAAGTGATCGATCATGGGATCGATTTGAAGCTCATCAACGATATGACTCGTTTGGCTCGTGAGTTCTTCGATCTGCCCGACGAAGAGAAGCTGAGGTTCGATATGTCTGGTGGGAAAAAAGGAGGTTTCATTGTTTCGAGTCACC
>CrV_308_3
AGCAGGACCACTAACCCTAACTTCGCTAACGCTCGAAAAATCGCTGCATGAAAAGTTTATAAGGGACGAAGACGAAAGGCCTAACTTAGCATACGATCAATTTAGCAGTCAGATTCCATTGATCTCTCTCTCTGGGATTGACGATGACGACGATGAATGTAATAAGAGGAAAGATCTGTGCAAGAGAATAGCGCAAGCATGCGAAGATTGGGGTATTTTTCAAGTGATCGATCATGGGATCGATTTGAAGCTCATCAACGATATGACTCGTTTGGCTCGTGAGTTCTTCGATCTGCCCGACGAAGAGAAGCTGAGGTTCGATATGTCTGGTGGGAAAAAAGGAGGTTTCATTGTTTCGAGTCACC
>CrV_309_3
AGCAGGACCACTAACCCTAACTCAGAATCATAAACCCTAAAACTGAGACACTAAACCCGAAATCTGACCTTAAATCCTAAAATTCCGACTTTGAAACACTGAATCATGACTCAAAATCGAAAAAAATGTGAGTTTATTACGATGTGGTCCACATGGGAAGTTCATACCGTTGCTCGCAGCATAGTGTGACTCATTAAATATATATTATTTTGTTACCAATAAAATCTCCGCATATTTATAATTTTGATTATCTCTCCATCACATCTTTAAAGGACTTTACTTTATTCCAAACATCCTCAAGTCGAAGAGCAATCTACCTAAGAGTCGGCTCAAGGACCTTGGTCTTTCGAGCCCTACTTCGCCCTCTTGTTGTTACATCTCTTCAGTCATGTTGGAGGT…
>CrV_310_3
AGCAGGACCACTAACCCCTAACTTCGCTAGCGCTCGAAAAATCGCTGCATGAAAAGTTTATAAGGGACGAAGACGAAAGGCCTAACTTAGCATACGATCAATTTAGCAGTCAGATTCCATTGATCTCTCTCTCTGGGATTGACGATGACGACGATGAATGTAATAAGAGGAAAGATCTGTGCAAGAGAATAGCGCAAGCATGCGAAGATTGGGGTATTTTTCAAGTGATCGATCATGGGATCGATTTGAAGCTCATCAACGATATGACTCGTTTGGCTCGTGAGTTCTTCGATCTGCCCGACGAAGAGAAGCTGAGGTTCGATATGTCTGGTGGGAAAAAAGGAGGTTTCATTGTTTCGAGTCACC
>CrV_311_3
AGCAGGACCACCAACCCTAACTTCGCTAGCGCTCGAAAAATCGCTGCATGAAAAGTTTATAAGGGACGAAGACGAAAGGCCTAACTTAGCATACGATCAATTTAGCAGTCAGATTCCATTGATCTCTCTCTCTGGGATTGACGATGACGACGATGAATGTAATAAGAGGAAAGATCTGTGCAAGAGAATAGCGCAAGCATGCGAAGATTGGGGTATTTTTCAAGTGATCGATCATGGGATCGATTTGAAGCTCATCAACGATATGACTCGTTTGGCTCGTGAGTTCTTCGATCTGCCCGACGAAGAGAAGCTGAGGTTCGATATGTCTGGTGGGAAAAAAGGAGGTTTCATTGTTTCGAGTCACC
>CrV_312_3
AGCAGGAACCACTAACCCTAACTTCGCTAGCGCTCGAAAAATCGCTGCATGAAAAGTTTATAAGGGACGAAGACGAAAGGCCTAACTTAGCATACGATCAATTTAGCAGTCAGATTCCATTGATCTCTCTCTCTGGGATTGACGATGACGACGATGAATGTAATAAGAGGAAAGATCTGTGCAAGAGAATAGCGCAAGCATGCGAAGATTGGGGTATTTTTCAAGTGATCGATCATGGGATCGATTTGAAGCTCATCAACGATATGACTCGTTTGGCTCGTGAGTTCTTCGATCTGCCCGACGAAGAGAAGCTGAGGTTCGATATGTCTGGTGGGAAAAAAGGAGGTTTCATTGTTTCGAGTCACC
>CrV_313_3
AGCACGACCACTAACCCTAACTTCGCTAGCGCTCGAAAAATCGCTGCATGAAAAGTTTATAAGGGACGAAGACGAAAGGCCTAACTTAGCATACGATCAATTTAGCAGTCAGATTCCATTGATCTCTCTCTCTGGGATTGACGATGACGACGATGAATGTAATAAGAGGAAAGATCTGTGCAAGAGAATAGCGCAAGCATGCGAAGATTGGGGTATTTTTCAAGTGATCGATCATGGGATCGATTTGAAGCTCATCAACGATATGACTCGTTTGGCTCGTGAGTTCTTCGATCTGCCCGACGAAGAGAAGCTGAGGTTCGATATGTCTGGTGGGAAAAAAGGAGGTTTCATTGTTTCGAGTCACC
>CrV_314_3
AGCAAGACCACTAACCCTAACTTCGCTAGCGCTCGAAAAATCGCTGCATGAAAAGTTTATAAGGGACGAAGACGAAAGGCCTAACTTAGCATACGATCAATTTAGCAGTCAGATTCCATTGATCTCTCTCTCTGGGATTGACGATGACGACGATGAATGTAATAAGAGGAAAGATCTGTGCAAGAGAATAGCGCAAGCATGCGAAGATTGGGGTATTTTTCAAGTGATCGATCATGGGATCGATTTGAAGCTCATCAACGATATGACTCGTTTGGCTCGTGAGTTCTTCGATCTGCCCGACGAAGAGAAGCTGAGGTTCGATATGTCTGGTGGGAAAAAAGGAGGTTTCATTGTTTCGAGTCACC
>CrV_315_2
TGCAGGACCACTAACCCTAACTTCGCTAGCGCTCGAAAAATCGCTGCATGAAAAGTTTATAAGGGACGAAGACGAAAGGCCTAACTTAGCATACGATCAATTTAGCAGTCAGATTCCATTGATCTCTCTCTCTGGGATTGACGATGACGACGATGAATGTAATAAGAGGAAAGATCTGTGCAAGAGAATAGCGCAAGCATGCGAAGATTGGGGTATTTTTCAAGTGATCGATCATGGGATCGATTTGAAGCTCATCAACGATATGACTCGTTTGGCTCGTGAGTTCTTCGATCTGCCCGACGAAGAGAAGCTGAGGTTCGATATGTCTGGTGGGAAAAAAGGAGGTTTCATTGTTTCGAGTCACC
>CrV_316_2
CTCCTTCCCCCTCCCCCTCCCTTCGCTAGCGCTCGAAAAATCGCTGCATGAAAAGTTTATAAGGGACGAAGACGAAAGGCCTAACTTAGCATACGATCAATTTAGCAGTCAGATTCCATTGATCTCTCTCTCTGGGATTGACGATGACGACGATGAATGTAATAAGAGGAAAGATCTGTGCAAGAGAATAGCGCAAGCATGCGAAGATTGGGGTATTTTTCAAGTGATCGATCATGGGATCGATTTGAAGCTCATCAACGATATGACTCGTTTGGCTCGTGAGTTCTTCGATCTGCCCGACGAAGAGAAGCTGAGGTTCGATATGTCTGGTGGGAAAAAAGGAGGTTTCATTGTTTCGAGTCACC
>CrV_317_2
CTCCTTCCCACTAACCCTAACTTCGCTAGCGCTCGAAAAATCGCTGCATGAAAAGTTTATAAGGGACGAAGACGAAAGGCCTAACTTAGCATACGATCAATTTAGCAGTCAGATTCCATTGATCTCTCTCTCTGGGATTGACGATGACGACGATGAATGTAATAAGAGGAAAGATCTGTGCAAGAGAATAGCGCAAGCATGCGAAGATTGGGGTATTTTTCAAGTGATCGATCATGGGATCGATTTGAAGCTCATCAACGATATGACTCGTTTGGCTCGTGAGTTCTTCGATCTGCCCGACGAAGAGAAGCTGAGGTTCGATATGTCTGGTGGGAAAAAAGGAGGTTTCATTGTTTCGAGTCACC
>CrV_318_2
ATAAGATGCAGTCCCTTCTGTTTTACGACTTTCCGTACCCAAGAACACATTTCTTGGACACTGTTATCCCTAATCTTAAGGCCTCTTTCTCTAAAACACTACGTTCCGCTTAGCGGAAATTTGTTAATGCCGATCAAATCGGGCGAAATGCCGAAGTTTCAGTACTCCCGTGATGAGGGCGACTCGATAACTTTGATCGTTGCGGAGTCTGACCAGGATTTTGACTACCTTAAAGGTCATCAACTGGTAGATTCCAATGATTTGCATGGCCTTTTTTATGTTATGCCACGGGTTATAAGGACCATGTAGCCGTGCAAGTAACCGTTTTTCCTAACCATGGCATAGCCGTGGCTCTGACGGCACATCATTCAATTGC
>CrV_319_2
AGCATGACCACTAACCCTAACTTCGCTAGCGCTCGAAAAATCGCTGCATGAAAAGTTTATAAGGGACGAAGACGAAAGGCCTAACTTAGCATACGATCAATTTAGCAGTCAGATTCCATTGATCTCTCTCTCTGGGATTGACGATGACGACGATGAATGTAATAAGAGGAAAGATCTGTGCAAGAGAATAGCGCAAGCATGCGAAGATTGGGGTATTTTTCAAGTGATCGATCATGGGATCGATTTGAAGCTCATCAACGATATGACTCGTTTGGCTCGTGAGTTCTTCGATCTGCCCGACGAAGAGAAGCTGAGGTTCGATATGTCTGGTGGGAAAAAAGGAGGTTTCATTGTTTCGAGTCACC
>CrV_320_2
AGCAGTACCACTAACCCTAACTTCGCTAGCGCTCGAAAAATCGCTGCATGAAAAGTTTATAAGGGACGAAGACGAAAGGCCTAACTTAGCATACGATCAATTTAGCAGTCAGATTCCATTGATCTCTCTCTCTGGGATTGACGATGACGACGATGAATGTAATAAGAGGAAAGATCTGTGCAAGAGAATAGCGCAAGCATGCGAAGATTGGGGTATTTTTCAAGTGATCGATCATGGGATCGATTTGAAGCTCATCAACGATATGACTCGTTTGGCTCGTGAGTTCTTCGATCTGCCCGACGAAGAGAAGCTGAGGTTCGATATGTCTGGTGGGAAAAAAGGAGGTTTCATTGTTTCGAGTCACC
>CrV_321_2
AGCAGGGCCACTAACCCTAACTTCGCTAGCGCTCGAAAAATCGCTGCATGAAAAGTTTATAAGGGACGAAGACGAAAGGCCTAACTTAGCATACGATCAATTTAGCAGTCAGATTCCATTGATCTCTCTCTCTGGGATTGACGATGACGACGATGAATGTAATAAGAGGAAAGATCTGTGCAAGAGAATAGCGCAAGCATGCGAAGATTGGGGTATTTTTCAAGTGATCGATCATGGGATCGATTTGAAGCTCATCAACGATATGACTCGTTTGGCTCGTGAGTTCTTCGATCTGCCCGACGAAGAGAAGCTGAGGTTCGATATGTCTGGTGGGAAAAAAGGAGGTTTCATTGTTTCGAGTCACC
>CrV_322_2
AGCAGGCCACTAACCCTAACTTCGCTAGCGCTCGAAAAATCGCTGCATGAAAAGTTTATAAGGGACGAAGACGAAAGGCCTAACTTAGCATACGATCAATTTAGCAGTCAGATTCCATTGATCTCTCTCTCTGGGATTGACGATGACGACGATGAATGTAATAAGAGGAAAGATCTGTGCAAGAGAATAGCGCAAGCATGCGAAGATTGGGGTATTTTTCAAGTGATCGATCATGGGATCGATTTGAAGCTCATCAACGATATGACTCGTTTGGCTCGTGAGTTCTTCGATCTGCCCGACGAAGAGAAGCTGAGGTTCGATATGTCTGGTGGGAAAAAAGGAGGTTTCATTGTTTCGAGTCACC
>CrV_323_2
AGCAGGACCTCTAACCCTAACTTCGCTAGCGCTCGAAAAATCGCTGCATGAAAAGTTTATAAGGGACGAAGACGAAAGGCCTAACTTAGCATACGATCAATTTAGCAGTCAGATTCCATTGATCTCTCTCTCTGGGATTGACGATGACGACGATGAATGTAATAAGAGGAAAGATCTGTGCAAGAGAATAGCGCAAGCATGCGAAGATTGGGGTATTTTTCAAGTGATCGATCATGGGATCGATTTGAAGCTCATCAACGATATGACTCGTTTGGCTCGTGAGTTCTTCGATCTGCCCGACGAAGAGAAGCTGAGGTTCGATATGTCTGGTGGGAAAAAAGGAGGTTTCATTGTTTCGAGTCACC
>CrV_324_2
AGCAGGACCCTAACCCTAACTTCGCTAGCGCTCGAAAAATCGCTGCATGAAAAGTTTATAAGGGACGAAGACGAAAGGCCTAACTTAGCATACGATCAATTTAGCAGTCAGATTCCATTGATCTCTCTCTCTGGGATTGACGATGACGACGATGAATGTAATAAGAGGAAAGATCTGTGCAAGAGAATAGCGCAAGCATGCGAAGATTGGGGTATTTTTCAAGTGATCGATCATGGGATCGATTTGAAGCTCATCAACGATATGACTCGTTTGGCTCGTGAGTTCTTCGATCTGCCCGACGAAGAGAAGCTGAGGTTCGATATGTCTGGTGGGAAAAAAGGAGGTTTCATTGTTTCGAGTCACC
>CrV_325_2
AGCAGGACCACTAGCCCTAACTTCGCTAGCGCTCGAAAAATCGCTGCATGAAAAGTTTATAAGGGACGAAGACGAAAGGCCTAACTTAGCATACGATCAATTTAGCAGTCAGATTCCATTGATCTCTCTCTCTGGGATTGACGATGACGACGATGAATGTAATAAGAGGAAAGATCTGTGCAAGAGAATAGCGCAAGCATGCGAAGATTGGGGTATTTTTCAAGTGATCGATCATGGGATCGATTTGAAGCTCATCAACGATATGACTCGTTTGGCTCGTGAGTTCTTCGATCTGCCCGACGAAGAGAAGCTGAGGTTCGATATGTCTGGTGGGAAAAAAGGAGGTTTCATTGTTTCGAGTCACC
>CrV_326_2
AGCAGGACCACTAACTCTAACTTCGCTAGCGCTCGAAAAATCGCTGCATGAAAAGTTTATAAGGGACGAAGACGAAAGGCCTAACTTAGCATACGATCAATTTAGCAGTCAGATTCCATTGATCTCTCTCTCTGGGATTGACGATGACGACGATGAATGTAATAAGAGGAAAGATCTGTGCAAGAGAATAGCGCAAGCATGCGAAGATTGGGGTATTTTTCAAGTGATCGATCATGGGATCGATTTGAAGCTCATCAACGATATGACTCGTTTGGCTCGTGAGTTCTTCGATCTGCCCGACGAAGAGAAGCTGAGGTTCGATATGTCTGGTGGGAAAAAAGGAGGTTTCATTGTTTCGAGTCACC
>CrV_327_2
AGCAGGACCACTAACCTTAACTTCGCTAGCGCTCGAAAAATCGCTGCATGAAAAGTTTATAAGGGACGAAGACGAAAGGCCTAACTTAGCATACGATCAATTTAGCAGTCAGATTCCATTGATCTCTCTCTCTGGGATTGACGATGACGACGATGAATGTAATAAGAGGAAAGATCTGTGCAAGAGAATAGCGCAAGCATGCGAAGATTGGGGTATTTTTCAAGTGATCGATCATGGGATCGATTTGAAGCTCATCAACGATATGACTCGTTTGGCTCGTGAGTTCTTCGATCTGCCCGACGAAGAGAAGCTGAGGTTCGATATGTCTGGTGGGAAAAAAGGAGGTTTCATTGTTTCGAGTCACC
>CrV_328_2
AGCAGGACCACTAACCCTAATTTCGCTAGCGCTCGAAAAATCGCTGCATGAAAAGTTTATAAGGGACGAAGACGAAAGGCCTAACTTAGCATACGATCAATTTAGCAGTCAGATTCCATTGATCTCTCTCTCTGGGATTGACGATGACGACGATGAATGTAATAAGAGGAAAGATCTGTGCAAGAGAATAGCGCAAGCATGCGAAGATTGGGGTATTTTTCAAGTGATCGATCATGGGATCGATTTGAAGCTCATCAACGATATGACTCGTTTGGCTCGTGAGTTCTTCGATCTGCCCGACGAAGAGAAGCTGAGGTTCGATATGTCTGGTGGGAAAAAAGGAGGTTTCATTGTTTCGAGTCACC
>CrV_329_2
AGCAGGACCACTAACCCTAACTTCGCTAGCGCTGGAAAAATCGCTGCATGAAAAGTTTATAAGGGACGAAGACGAAAGGCCTAACTTAGCATACGATCAATTTAGCAGTCAGATTCCATTGATCTCTCTCTCTGGGATTGACGATGACGACGATGAATGTAATAAGAGGAAAGATCTGTGCAAGAGAATAGCGCAAGCATGCGAAGATTGGGGTATTTTTCAAGTGATCGATCATGGGATCGATTTGAAGCTCATCAACGATATGACTCGTTTGGCTCGTGAGTTCTTCGATCTGCCCGACGAAGAGAAGCTGAGGTTCGATATGTCTGGTGGGAAAAAAGGAGGTTTCATTGTTTCGAGTCACC
>CrV_330_2
AGCAGGACCACTAACCCTAACTTCGCTAGCGCTCGACAAATCGCTGCATGAAAAGTTTATAAGGGACGAAGACGAAAGGCCTAACTTAGCATACGATCAATTTAGCAGTCAGATTCCATTGATCTCTCTCTCTGGGATTGACGATGACGACGATGAATGTAATAAGAGGAAAGATCTGTGCAAGAGAATAGCGCAAGCATGCGAAGATTGGGGTATTTTTCAAGTGATCGATCATGGGATCGATTTGAAGCTCATCAACGATATGACTCGTTTGGCTCGTGAGTTCTTCGATCTGCCCGACGAAGAGAAGCTGAGGTTCGATATGTCTGGTGGGAAAAAAGGAGGTTTCATTGTTTCGAGTCACC
>CrV_331_2
AGCAGGACCACTAACCCTAACTTCGCTAGCGCTCGAAAAGTCGCTGCATGAAAAGTTTATAAGGGACGAAGACGAAAGGCCTAACTTAGCATACGATCAATTTAGCAGTCAGATTCCATTGATCTCTCTCTCTGGGATTGACGATGACGACGATGAATGTAATAAGAGGAAAGATCTGTGCAAGAGAATAGCGCAAGCATGCGAAGATTGGGGTATTTTTCAAGTGATCGATCATGGGATCGATTTGAAGCTCATCAACGATATGACTCGTTTGGCTCGTGAGTTCTTCGATCTGCCCGACGAAGAGAAGCTGAGGTTCGATATGTCTGGTGGGAAAAAAGGAGGTTTCATTGTTTCGAGTCACC
>CrV_332_2
AGCAGGACCACTAACCCTAACTTCGCTAGCGCTCGAAAAATCGCTGCTTGAAAAGTTTATAAGGGACGAAGACGAAAGGCCTAACTTAGCATACGATCAATTTAGCAGTCAGATTCCATTGATCTCTCTCTCTGGGATTGACGATGACGACGATGAATGTAATAAGAGGAAAGATCTGTGCAAGAGAATAGCGCAAGCATGCGAAGATTGGGGTATTTTTCAAGTGATCGATCATGGGATCGATTTGAAGCTCATCAACGATATGACTCGTTTGGCTCGTGAGTTCTTCGATCTGCCCGACGAAGAGAAGCTGAGGTTCGATATGTCTGGTGGGAAAAAAGGAGGTTTCATTGTTTCGAGTCACC
>CrV_333_2
AGCAGGACCACTAACCCTAACTTCGCTAGCGCTCGAAAAATCGCTGCATGAACAGTTTATAAGGGACGAAGACGAAAGGCCTAACTTAGCATACGATCAATTTAGCAGTCAGATTCCATTGATCTCTCTCTCTGGGATTGACGATGACGACGATGAATGTAATAAGAGGAAAGATCTGTGCAAGAGAATAGCGCAAGCATGCGAAGATTGGGGTATTTTTCAAGTGATCGATCATGGGATCGATTTGAAGCTCATCAACGATATGACTCGTTTGGCTCGTGAGTTCTTCGATCTGCCCGACGAAGAGAAGCTGAGGTTCGATATGTCTGGTGGGAAAAAAGGAGGTTTCATTGTTTCGAGTCACC
>CrV_334_2
AGCAGGACCACTAACCCTAACTTCGCTAGCGCTCGAAAAATCGCTGCATGAAAAGTTTATAAGGGACGACGACGAAAGGCCTAACTTAGCATACGATCAATTTAGCAGTCAGATTCCATTGATCTCTCTCTCTGGGATTGACGATGACGACGATGAATGTAATAAGAGGAAAGATCTGTGCAAGAGAATAGCGCAAGCATGCGAAGATTGGGGTATTTTTCAAGTGATCGATCATGGGATCGATTTGAAGCTCATCAACGATATGACTCGTTTGGCTCGTGAGTTCTTCGATCTGCCCGACGAAGAGAAGCTGAGGTTCGATATGTCTGGTGGGAAAAAAGGAGGTTTCATTGTTTCGAGTCACC
>CrV_335_2
AGCAGGACCACTAACCCTAACTTCGCTAGCGCTCGAAAAATCGCTGCATGAAAAGTTTATAAGGGACGAAGACGATAGGCCTAACTTAGCATACGATCAATTTAGCAGTCAGATTCCATTGATCTCTCTCTCTGGGATTGACGATGACGACGATGAATGTAATAAGAGGAAAGATCTGTGCAAGAGAATAGCGCAAGCATGCGAAGATTGGGGTATTTTTCAAGTGATCGATCATGGGATCGATTTGAAGCTCATCAACGATATGACTCGTTTGGCTCGTGAGTTCTTCGATCTGCCCGACGAAGAGAAGCTGAGGTTCGATATGTCTGGTGGGAAAAAAGGAGGTTTCATTGTTTCGAGTCACC
>CrV_336_2
AGCAGGACCACTAACCCTAACTTCGCTAGCGCTCGAAAAATCGCTGCATGAAAAGTTTATAAGGGACGAAGACGAGAGGCCTAACTTAGCATACGATCAATTTAGCAGTCAGATTCCATTGATCTCTCTCTCTGGGATTGACGATGACGACGATGAATGTAATAAGAGGAAAGATCTGTGCAAGAGAATAGCGCAAGCATGCGAAGATTGGGGTATTTTTCAAGTGATCGATCATGGGATCGATTTGAAGCTCATCAACGATATGACTCGTTTGGCTCGTGAGTTCTTCGATCTGCCCGACGAAGAGAAGCTGAGGTTCGATATGTCTGGTGGGAAAAAAGGAGGTTTCATTGTTTCGAGTCACC
>CrV_337_2
AGCAGGACCACTAACCCTAACTTCGCTAGCGCTCGAAAAATCGCTGCATGAAAAGTTTATAAGGGACGAAGACGAAATGCCTAACTTAGCATACGATCAATTTAGCAGTCAGATTCCATTGATCTCTCTCTCTGGGATTGACGATGACGACGATGAATGTAATAAGAGGAAAGATCTGTGCAAGAGAATAGCGCAAGCATGCGAAGATTGGGGTATTTTTCAAGTGATCGATCATGGGATCGATTTGAAGCTCATCAACGATATGACTCGTTTGGCTCGTGAGTTCTTCGATCTGCCCGACGAAGAGAAGCTGAGGTTCGATATGTCTGGTGGGAAAAAAGGAGGTTTCATTGTTTCGAGTCACC
>CrV_338_2
AGCAGGACCACTAACCCTAACTTCGCTAGCGCTCGAAAAATCGCTGCATGAAAAGTTTATAAGGGACGAAGACGAAAGGCCTAGCTTAGCATACGATCAATTTAGCAGTCAGATTCCATTGATCTCTCTCTCTGGGATTGACGATGACGACGATGAATGTAATAAGAGGAAAGATCTGTGCAAGAGAATAGCGCAAGCATGCGAAGATTGGGGTATTTTTCAAGTGATCGATCATGGGATCGATTTGAAGCTCATCAACGATATGACTCGTTTGGCTCGTGAGTTCTTCGATCTGCCCGACGAAGAGAAGCTGAGGTTCGATATGTCTGGTGGGAAAAAAGGAGGTTTCATTGTTTCGAGTCACC
>CrV_339_2
AGCAGGACCACTAACCCTAACTTCGCTAGCGCTCGAAAAATCGCTGCATGAAAAGTTTATAAGGGACGAAGACGAAAGGCCTAACTTAGCTTACGATCAATTTAGCAGTCAGATTCCATTGATCTCTCTCTCTGGGATTGACGATGACGACGATGAATGTAATAAGAGGAAAGATCTGTGCAAGAGAATAGCGCAAGCATGCGAAGATTGGGGTATTTTTCAAGTGATCGATCATGGGATCGATTTGAAGCTCATCAACGATATGACTCGTTTGGCTCGTGAGTTCTTCGATCTGCCCGACGAAGAGAAGCTGAGGTTCGATATGTCTGGTGGGAAAAAAGGAGGTTTCATTGTTTCGAGTCACC
>CrV_340_2
AGCAGGACCACTAACCCTAACTTCGCTAGCGCTCGAAAAATCGCTGCATGAAAAGTTTATAAGGGACGAAGACGAAAGGCCTAACTTAGCATGCGATCAATTTAGCAGTCAGATTCCATTGATCTCTCTCTCTGGGATTGACGATGACGACGATGAATGTAATAAGAGGAAAGATCTGTGCAAGAGAATAGCGCAAGCATGCGAAGATTGGGGTATTTTTCAAGTGATCGATCATGGGATCGATTTGAAGCTCATCAACGATATGACTCGTTTGGCTCGTGAGTTCTTCGATCTGCCCGACGAAGAGAAGCTGAGGTTCGATATGTCTGGTGGGAAAAAAGGAGGTTTCATTGTTTCGAGTCACC
>CrV_341_2
AGCAGGACCACTAACCCTAACTTCGCTAGCGCTCGAAAAATCGCTGCATGAAAAGTTTATAAGGGACGAAGACGAAAGGCCTAACTTAGCATACGATCAGTTTAGCAGTCAGATTCCATTGATCTCTCTCTCTGGGATTGACGATGACGACGATGAATGTAATAAGAGGAAAGATCTGTGCAAGAGAATAGCGCAAGCATGCGAAGATTGGGGTATTTTTCAAGTGATCGATCATGGGATCGATTTGAAGCTCATCAACGATATGACTCGTTTGGCTCGTGAGTTCTTCGATCTGCCCGACGAAGAGAAGCTGAGGTTCGATATGTCTGGTGGGAAAAAAGGAGGTTTCATTGTTTCGAGTCACC
>CrV_342_2
AGCAGGACCACTAACCCTAACTTCGCTAGCGCTCGAAAAATCGCTGCATGAAAAGTTTATAAGGGACGAAGACGAAAGGCCTAACTTAGCATACGATCAATTTAGCAGTCTGATTCCATTGATCTCTCTCTCTGGGATTGACGATGACGACGATGAATGTAATAAGAGGAAAGATCTGTGCAAGAGAATAGCGCAAGCATGCGAAGATTGGGGTATTTTTCAAGTGATCGATCATGGGATCGATTTGAAGCTCATCAACGATATGACTCGTTTGGCTCGTGAGTTCTTCGATCTGCCCGACGAAGAGAAGCTGAGGTTCGATATGTCTGGTGGGAAAAAAGGAGGTTTCATTGTTTCGAGTCACC
>CrV_343_2
AGCAGGACCACTAACCCTAACTTCGCTAGCGCTCGAAAAATCGCTGCATGAAAAGTTTATAAGGGACGAAGACGAAAGGCCTAACTTAGCATACGATCAATTTAGCAGTCAGATTTCATTGATCTCTCTCTCTGGGATTGACGATGACGACGATGAATGTAATAAGAGGAAAGATCTGTGCAAGAGAATAGCGCAAGCATGCGAAGATTGGGGTATTTTTCAAGTGATCGATCATGGGATCGATTTGAAGCTCATCAACGATATGACTCGTTTGGCTCGTGAGTTCTTCGATCTGCCCGACGAAGAGAAGCTGAGGTTCGATATGTCTGGTGGGAAAAAAGGAGGTTTCATTGTTTCGAGTCACC
>CrV_344_2
AGCAGGACCACTAACCCTAACTTCGCTAGCGCTCGAAAAATCGCTGCATGAAAAGTTTATAAGGGACGAAGACGAAAGGCCTAACTTAGCATACGATCAATTTAGCAGTCAGATTCTATTGATCTCTCTCTCTGGGATTGACGATGACGACGATGAATGTAATAAGAGGAAAGATCTGTGCAAGAGAATAGCGCAAGCATGCGAAGATTGGGGTATTTTTCAAGTGATCGATCATGGGATCGATTTGAAGCTCATCAACGATATGACTCGTTTGGCTCGTGAGTTCTTCGATCTGCCCGACGAAGAGAAGCTGAGGTTCGATATGTCTGGTGGGAAAAAAGGAGGTTTCATTGTTTCGAGTCACC
>CrV_345_2
AGCAGGACCACTAACCCTAACTTCGCTAGCGCTCGAAAAATCGCTGCATGAAAAGTTTATAAGGGACGAAGACGAAAGGCCTAACTTAGCATACGATCAATTTAGCAGTCAGATTCCTTTGATCTCTCTCTCTGGGATTGACGATGACGACGATGAATGTAATAAGAGGAAAGATCTGTGCAAGAGAATAGCGCAAGCATGCGAAGATTGGGGTATTTTTCAAGTGATCGATCATGGGATCGATTTGAAGCTCATCAACGATATGACTCGTTTGGCTCGTGAGTTCTTCGATCTGCCCGACGAAGAGAAGCTGAGGTTCGATATGTCTGGTGGGAAAAAAGGAGGTTTCATTGTTTCGAGTCACC
>CrV_346_2
AGCAGGACCACTAACCCTAACTTCGCTAGCGCTCGAAAAATCGCTGCATGAAAAGTTTATAAGGGACGAAGACGAAAGGCCTAACTTAGCATACGATCAATTTAGCAGTCAGATTCCATTGGTCTCTCTCTCTGGGATTGACGATGACGACGATGAATGTAATAAGAGGAAAGATCTGTGCAAGAGAATAGCGCAAGCATGCGAAGATTGGGGTATTTTTCAAGTGATCGATCATGGGATCGATTTGAAGCTCATCAACGATATGACTCGTTTGGCTCGTGAGTTCTTCGATCTGCCCGACGAAGAGAAGCTGAGGTTCGATATGTCTGGTGGGAAAAAAGGAGGTTTCATTGTTTCGAGTCACC
>CrV_347_2
AGCAGGACCACTAACCCTAACTTCGCTAGCGCTCGAAAAATCGCTGCATGAAAAGTTTATAAGGGACGAAGACGAAAGGCCTAACTTAGCATACGATCAATTTAGCAGTCAGATTCCATTGATCTCTTTCTCTGGGATTGACGATGACGACGATGAATGTAATAAGAGGAAAGATCTGTGCAAGAGAATAGCGCAAGCATGCGAAGATTGGGGTATTTTTCAAGTGATCGATCATGGGATCGATTTGAAGCTCATCAACGATATGACTCGTTTGGCTCGTGAGTTCTTCGATCTGCCCGACGAAGAGAAGCTGAGGTTCGATATGTCTGGTGGGAAAAAAGGAGGTTTCATTGTTTCGAGTCACC
>CrV_348_2
AGCAGGACCACTAACCCTAACTTCGCTAGCGCTCGAAAAATCGCTGCATGAAAAGTTTATAAGGGACGAAGACGAAAGGCCTAACTTAGCATACGATCAATTTAGCAGTCAGATTCCATTGATCTCTCTCTCTGGGGTTGACGATGACGACGATGAATGTAATAAGAGGAAAGATCTGTGCAAGAGAATAGCGCAAGCATGCGAAGATTGGGGTATTTTTCAAGTGATCGATCATGGGATCGATTTGAAGCTCATCAACGATATGACTCGTTTGGCTCGTGAGTTCTTCGATCTGCCCGACGAAGAGAAGCTGAGGTTCGATATGTCTGGTGGGAAAAAAGGAGGTTTCATTGTTTCGAGTCACC
>CrV_349_2
AGCAGGACCACTAACCCTAACTTCGCTAGCGCTCGAAAAATCGCTGCATGAAAAGTTTATAAGGGACGAAGACGAAAGGCCTAACTTAGCATACGATCAATTTAGCAGTCAGATTCCATTGATCTCTCTCTCTGGGATTGACGATGTCGACGATGAATGTAATAAGAGGAAAGATCTGTGCAAGAGAATAGCGCAAGCATGCGAAGATTGGGGTATTTTTCAAGTGATCGATCATGGGATCGATTTGAAGCTCATCAACGATATGACTCGTTTGGCTCGTGAGTTCTTCGATCTGCCCGACGAAGAGAAGCTGAGGTTCGATATGTCTGGTGGGAAAAAAGGAGGTTTCATTGTTTCGAGTCACC
>CrV_350_2
AGCAGGACCACTAACCCTAACTTCGCTAGCGCTCGAAAAATCGCTGCATGAAAAGTTTATAAGGGACGAAGACGAAAGGCCTAACTTAGCATACGATCAATTTAGCAGTCAGATTCCATTGATCTCTCTCTCTGGGATTGACGATGACGACTATGAATGTAATAAGAGGAAAGATCTGTGCAAGAGAATAGCGCAAGCATGCGAAGATTGGGGTATTTTTCAAGTGATCGATCATGGGATCGATTTGAAGCTCATCAACGATATGACTCGTTTGGCTCGTGAGTTCTTCGATCTGCCCGACGAAGAGAAGCTGAGGTTCGATATGTCTGGTGGGAAAAAAGGAGGTTTCATTGTTTCGAGTCACC
>CrV_351_2
AGCAGGACCACTAACCCTAACTTCGCTAGCGCTCGAAAAATCGCTGCATGAAAAGTTTATAAGGGACGAAGACGAAAGGCCTAACTTAGCATACGATCAATTTAGCAGTCAGATTCCATTGATCTCTCTCTCTGGGATTGACGATGACGACGATGAATGTAGTAAGAGGAAAGATCTGTGCAAGAGAATAGCGCAAGCATGCGAAGATTGGGGTATTTTTCAAGTGATCGATCATGGGATCGATTTGAAGCTCATCAACGATATGACTCGTTTGGCTCGTGAGTTCTTCGATCTGCCCGACGAAGAGAAGCTGAGGTTCGATATGTCTGGTGGGAAAAAAGGAGGTTTCATTGTTTCGAGTCACC
>CrV_352_2
AGCAGGACCACTAACCCTAACTTCGCTAGCGCTCGAAAAATCGCTGCATGAAAAGTTTATAAGGGACGAAGACGAAAGGCCTAACTTAGCATACGATCAATTTAGCAGTCAGATTCCATTGATCTCTCTCTCTGGGATTGACGATGACGACGATGAATGTAATGAGAGGAAAGATCTGTGCAAGAGAATAGCGCAAGCATGCGAAGATTGGGGTATTTTTCAAGTGATCGATCATGGGATCGATTTGAAGCTCATCAACGATATGACTCGTTTGGCTCGTGAGTTCTTCGATCTGCCCGACGAAGAGAAGCTGAGGTTCGATATGTCTGGTGGGAAAAAAGGAGGTTTCATTGTTTCGAGTCACC
>CrV_353_2
AGCAGGACCACTAACCCTAACTTCGCTAGCGCTCGAAAAATCGCTGCATGAAAAGTTTATAAGGGACGAAGACGAAAGGCCTAACTTAGCATACGATCAATTTAGCAGTCAGATTCCATTGATCTCTCTCTCTGGGATTGACGATGACGACGATGAATGTAATATGAGGAAAGATCTGTGCAAGAGAATAGCGCAAGCATGCGAAGATTGGGGTATTTTTCAAGTGATCGATCATGGGATCGATTTGAAGCTCATCAACGATATGACTCGTTTGGCTCGTGAGTTCTTCGATCTGCCCGACGAAGAGAAGCTGAGGTTCGATATGTCTGGTGGGAAAAAAGGAGGTTTCATTGTTTCGAGTCACC
>CrV_354_2
AGCAGGACCACTAACCCTAACTTCGCTAGCGCTCGAAAAATCGCTGCATGAAAAGTTTATAAGGGACGAAGACGAAAGGCCTAACTTAGCATACGATCAATTTAGCAGTCAGATTCCATTGATCTCTCTCTCTGGGATTGACGATGACGACGATGAATGTAATAAGAGGAAGATCTGTGCAAGAGAATAGCGCAAGCATGCGAAGATTGGGGTATTTTTCAAGTGATCGATCATGGGATCGATTTGAAGCTCATCAACGATATGACTCGTTTGGCTCGTGAGTTCTTCGATCTGCCCGACGAAGAGAAGCTGAGGTTCGATATGTCTGGTGGGAAAAAAGGAGGTTTCATTGTTTCGAGTCACC
>CrV_355_2
AGCAGGACCACTAACCCTAACTTCGCTAGCGCTCGAAAAATCGCTGCATGAAAAGTTTATAAGGGACGAAGACGAAAGGCCTAACTTAGCATACGATCAATTTAGCAGTCAGATTCCATTGATCTCTCTCTCTGGGATTGACGATGACGACGATGAATGTAATAAGAGGAAAGATCTGTGCAAGTGAATAGCGCAAGCATGCGAAGATTGGGGTATTTTTCAAGTGATCGATCATGGGATCGATTTGAAGCTCATCAACGATATGACTCGTTTGGCTCGTGAGTTCTTCGATCTGCCCGACGAAGAGAAGCTGAGGTTCGATATGTCTGGTGGGAAAAAAGGAGGTTTCATTGTTTCGAGTCACC
>CrV_356_2
AGCAGGACCACTAACCCTAACTTCGCTAGCGCTCGAAAAATCGCTGCATGAAAAGTTTATAAGGGACGAAGACGAAAGGCCTAACTTAGCATACGATCAATTTAGCAGTCAGATTCCATTGATCTCTCTCTCTGGGATTGACGATGACGACGATGAATGTAATAAGAGGAAAGATCTGTGCAAGAGAATAGCGTAAGCATGCGAAGATTGGGGTATTTTTCAAGTGATCGATCATGGGATCGATTTGAAGCTCATCAACGATATGACTCGTTTGGCTCGTGAGTTCTTCGATCTGCCCGACGAAGAGAAGCTGAGGTTCGATATGTCTGGTGGGAAAAAAGGAGGTTTCATTGTTTCGAGTCACC
>CrV_357_2
AGCAGGACCACTAACCCTAACTTCGCTAGCGCTCGAAAAATCGCTGCATGAAAAGTTTATAAGGGACGAAGACGAAAGGCCTAACTTAGCATACGATCAATTTAGCAGTCAGATTCCATTGATCTCTCTCTCTGGGATTGACGATGACGACGATGAATGTAATAAGAGGAAAGATCTGTGCAAGAGAATAGCGCAAGCATGCGAAGATTTGGGTATTTTTCAAGTGATCGATCATGGGATCGATTTGAAGCTCATCAACGATATGACTCGTTTGGCTCGTGAGTTCTTCGATCTGCCCGACGAAGAGAAGCTGAGGTTCGATATGTCTGGTGGGAAAAAAGGAGGTTTCATTGTTTCGAGTCACC
>CrV_358_2
AGCAGGACCACTAACCCTAACTTCGCTAGCGCTCGAAAAATCGCTGCATGAAAAGTTTATAAGGGACGAAGACGAAAGGCCTAACTTAGCATACGATCAATTTAGCAGTCAGATTCCATTGATCTCTCTCTCTGGGATTGACGATGACGACGATGAATGTAATAAGAGGAAAGATCTGTGCAAGAGAATAGCGCAAGCATGCGAAGATTGGGGTATTTTTTCAAGTGATCGATCATGGGATCGATTTGAAGCTCATCAACGATATGACTCGTTTGGCTCGTGAGTTCTTCGATCTGCCCGACGAAGAGAAGCTGAGGTTCGATATGTCTGGTGGGAAAAAAGGAGGTTTCATTGTTTCGAGTCACC
>CrV_359_2
AGCAGGACCACTAACCCTAACTTCGCTAGCGCTCGAAAAATCGCTGCATGAAAAGTTTATAAGGGACGAAGACGAAAGGCCTAACTTAGCATACGATCAATTTAGCAGTCAGATTCCATTGATCTCTCTCTCTGGGATTGACGATGACGACGATGAATGTAATAAGAGGAAAGATCTGTGCAAGAGAATAGCGCAAGCATGCGAAGATTGGGGTATTTTTTAAGTGATCGATCATGGGATCGATTTGAAGCTCATCAACGATATGACTCGTTTGGCTCGTGAGTTCTTCGATCTGCCCGACGAAGAGAAGCTGAGGTTCGATATGTCTGGTGGGAAAAAAGGAGGTTTCATTGTTTCGAGTCACC
>CrV_360_2
AGCAGGACCACTAACCCTAACTTCGCTAGCGCTCGAAAAATCGCTGCATGAAAAGTTTATAAGGGACGAAGACGAAAGGCCTAACTTAGCATACGATCAATTTAGCAGTCAGATTCCATTGATCTCTCTCTCTGGGATTGACGATGACGACGATGAATGTAATAAGAGGAAAGATCTGTGCAAGAGAATAGCGCAAGCATGCGAAGATTGGGGTATTTTTCAAGTGATCGATCATGGGATCGGTTTGAAGCTCATCAACGATATGACTCGTTTGGCTCGTGAGTTCTTCGATCTGCCCGACGAAGAGAAGCTGAGGTTCGATATGTCTGGTGGGAAAAAAGGAGGTTTCATTGTTTCGAGTCACC
>CrV_361_2
AGCAGGACCACTAACCCTAACTTCGCTAGCGCTCGAAAAATCGCTGCATGAAAAGTTTATAAGGGACGAAGACGAAAGGCCTAACTTAGCATACGATCAATTTAGCAGTCAGATTCCATTGATCTCTCTCTCTGGGATTGACGATGACGACGATGAATGTAATAAGAGGAAAGATCTGTGCAAGAGAATAGCGCAAGCATGCGAAGATTGGGGTATTTTTCAAGTGATCGATCATGGGATCGATTTGACGCTCATCAACGATATGACTCGTTTGGCTCGTGAGTTCTTCGATCTGCCCGACGAAGAGAAGCTGAGGTTCGATATGTCTGGTGGGAAAAAAGGAGGTTTCATTGTTTCGAGTCACC
>CrV_362_2
AGCAGGACCACTAACCCTAACTTCGCTAGCGCTCGAAAAATCGCTGCATGAAAAGTTTATAAGGGACGAAGACGAAAGGCCTAACTTAGCATACGATCAATTTAGCAGTCAGATTCCATTGATCTCTCTCTCTGGGATTGACGATGACGACGATGAATGTAATAAGAGGAAAGATCTGTGCAAGAGAATAGCGCAAGCATGCGAAGATTGGGGTATTTTTCAAGTGATCGATCATGGGATCGATTTGAAGTTCATCAACGATATGACTCGTTTGGCTCGTGAGTTCTTCGATCTGCCCGACGAAGAGAAGCTGAGGTTCGATATGTCTGGTGGGAAAAAAGGAGGTTTCATTGTTTCGAGTCACC
>CrV_363_2
AGCAGGACCACTAACCCTAACTTCGCTAGCGCTCGAAAAATCGCTGCATGAAAAGTTTATAAGGGACGAAGACGAAAGGCCTAACTTAGCATACGATCAATTTAGCAGTCAGATTCCATTGATCTCTCTCTCTGGGATTGACGATGACGACGATGAATGTAATAAGAGGAAAGATCTGTGCAAGAGAATAGCGCAAGCATGCGAAGATTGGGGTATTTTTCAAGTGATCGATCATGGGATCGATTTGAAGCTCATCTACGATATGACTCGTTTGGCTCGTGAGTTCTTCGATCTGCCCGACGAAGAGAAGCTGAGGTTCGATATGTCTGGTGGGAAAAAAGGAGGTTTCATTGTTTCGAGTCACC
>CrV_364_2
AGCAGGACCACTAACCCTAACTTCGCTAGCGCTCGAAAAATCGCTGCATGAAAAGTTTATAAGGGACGAAGACGAAAGGCCTAACTTAGCATACGATCAATTTAGCAGTCAGATTCCATTGATCTCTCTCTCTGGGATTGACGATGACGACGATGAATGTAATAAGAGGAAAGATCTGTGCAAGAGAATAGCGCAAGCATGCGAAGATTGGGGTATTTTTCAAGTGATCGATCATGGGATCGATTTGAAGCTCATCAACGTTATGACTCGTTTGGCTCGTGAGTTCTTCGATCTGCCCGACGAAGAGAAGCTGAGGTTCGATATGTCTGGTGGGAAAAAAGGAGGTTTCATTGTTTCGAGTCACC
>CrV_365_2
AGCAGGACCACTAACCCTAACTTCGCTAGCGCTCGAAAAATCGCTGCATGAAAAGTTTATAAGGGACGAAGACGAAAGGCCTAACTTAGCATACGATCAATTTAGCAGTCAGATTCCATTGATCTCTCTCTCTGGGATTGACGATGACGACGATGAATGTAATAAGAGGAAAGATCTGTGCAAGAGAATAGCGCAAGCATGCGAAGATTGGGGTATTTTTCAAGTGATCGATCATGGGATCGATTTGAAGCTCATCAACGATATGGCTCGTTTGGCTCGTGAGTTCTTCGATCTGCCCGACGAAGAGAAGCTGAGGTTCGATATGTCTGGTGGGAAAAAAGGAGGTTTCATTGTTTCGAGTCACC
>CrV_366_2
AGCAGGACCACTAACCCTAACTTCGCTAGCGCTCGAAAAATCGCTGCATGAAAAGTTTATAAGGGACGAAGACGAAAGGCCTAACTTAGCATACGATCAATTTAGCAGTCAGATTCCATTGATCTCTCTCTCTGGGATTGACGATGACGACGATGAATGTAATAAGAGGAAAGATCTGTGCAAGAGAATAGCGCAAGCATGCGAAGATTGGGGTATTTTTCAAGTGATCGATCATGGGATCGATTTGAAGCTCATCAACGATATGATTCGTTTGGCTCGTGAGTTCTTCGATCTGCCCGACGAAGAGAAGCTGAGGTTCGATATGTCTGGTGGGAAAAAAGGAGGTTTCATTGTTTCGAGTCACC
>CrV_367_2
AGCAGGACCACTAACCCTAACTTCGCTAGCGCTCGAAAAATCGCTGCATGAAAAGTTTATAAGGGACGAAGACGAAAGGCCTAACTTAGCATACGATCAATTTAGCAGTCAGATTCCATTGATCTCTCTCTCTGGGATTGACGATGACGACGATGAATGTAATAAGAGGAAAGATCTGTGCAAGAGAATAGCGCAAGCATGCGAAGATTGGGGTATTTTTCAAGTGATCGATCATGGGATCGATTTGAAGCTCATCAACGATATGACTCGTTTGGCTCGTGGGTTCTTCGATCTGCCCGACGAAGAGAAGCTGAGGTTCGATATGTCTGGTGGGAAAAAAGGAGGTTTCATTGTTTCGAGTCACC
>CrV_368_2
AGCAGGACCACTAACCCTAACTTCGCTAGCGCTCGAAAAATCGCTGCATGAAAAGTTTATAAGGGACGAAGACGAAAGGCCTAACTTAGCATACGATCAATTTAGCAGTCAGATTCCATTGATCTCTCTCTCTGGGATTGACGATGACGACGATGAATGTAATAAGAGGAAAGATCTGTGCAAGAGAATAGCGCAAGCATGCGAAGATTGGGGTATTTTTCAAGTGATCGATCATGGGATCGATTTGAAGCTCATCAACGATATGACTCGTTTGGCTCGTGAGTTCTTCGATTTGCCCGACGAAGAGAAGCTGAGGTTCGATATGTCTGGTGGGAAAAAAGGAGGTTTCATTGTTTCGAGTCACC
>CrV_369_2
AGCAGGACCACTAACCCTAACTTCGCTAGCGCTCGAAAAATCGCTGCATGAAAAGTTTATAAGGGACGAAGACGAAAGGCCTAACTTAGCATACGATCAATTTAGCAGTCAGATTCCATTGATCTCTCTCTCTGGGATTGACGATGACGACGATGAATGTAATAAGAGGAAAGATCTGTGCAAGAGAATAGCGCAAGCATGCGAAGATTGGGGTATTTTTCAAGTGATCGATCATGGGATCGATTTGAAGCTCATCAACGATATGACTCGTTTGGCTCGTGAGTTCTTCGATCTGCCCGACGGAGAGAAGCTGAGGTTCGATATGTCTGGTGGGAAAAAAGGAGGTTTCATTGTTTCGAGTCACC
>CrV_370_2
AGCAGGACCACTAACCCTAACTTCGCTAGCGCTCGAAAAATCGCTGCATGAAAAGTTTATAAGGGACGAAGACGAAAGGCCTAACTTAGCATACGATCAATTTAGCAGTCAGATTCCATTGATCTCTCTCTCTGGGATTGACGATGACGACGATGAATGTAATAAGAGGAAAGATCTGTGCAAGAGAATAGCGCAAGCATGCGAAGATTGGGGTATTTTTCAAGTGATCGATCATGGGATCGATTTGAAGCTCATCAACGATATGACTCGTTTGGCTCGTGAGTTCTTCGATCTGCCCGACGAAGAGTAGCTGAGGTTCGATATGTCTGGTGGGAAAAAAGGAGGTTTCATTGTTTCGAGTCACC
>CrV_371_2
AGCAGGACCACTAACCCTAACTTCGCTAGCGCTCGAAAAATCGCTGCATGAAAAGTTTATAAGGGACGAAGACGAAAGGCCTAACTTAGCATACGATCAATTTAGCAGTCAGATTCCATTGATCTCTCTCTCTGGGATTGACGATGACGACGATGAATGTAATAAGAGGAAAGATCTGTGCAAGAGAATAGCGCAAGCATGCGAAGATTGGGGTATTTTTCAAGTGATCGATCATGGGATCGATTTGAAGCTCATCAACGATATGACTCGTTTGGCTCGTGAGTTCTTCGATCTGCCCGACGAAGAGAGGCTGAGGTTCGATATGTCTGGTGGGAAAAAAGGAGGTTTCATTGTTTCGAGTCACC
>CrV_372_2
AGCAGGACCACTAACCCTAACTTCGCTAGCGCTCGAAAAATCGCTGCATGAAAAGTTTATAAGGGACGAAGACGAAAGGCCTAACTTAGCATACGATCAATTTAGCAGTCAGATTCCATTGATCTCTCTCTCTGGGATTGACGATGACGACGATGAATGTAATAAGAGGAAAGATCTGTGCAAGAGAATAGCGCAAGCATGCGAAGATTGGGGTATTTTTCAAGTGATCGATCATGGGATCGATTTGAAGCTCATCAACGATATGACTCGTTTGGCTCGTGAGTTCTTCGATCTGCCCGACGAAGAGAAGCTGTGGTTCGATATGTCTGGTGGGAAAAAAGGAGGTTTCATTGTTTCGAGTCACC
>CrV_373_2
AGCAGGACCACTAACCCTAACTTCGCTAGCGCTCGAAAAATCGCTGCATGAAAAGTTTATAAGGGACGAAGACGAAAGGCCTAACTTAGCATACGATCAATTTAGCAGTCAGATTCCATTGATCTCTCTCTCTGGGATTGACGATGACGACGATGAATGTAATAAGAGGAAAGATCTGTGCAAGAGAATAGCGCAAGCATGCGAAGATTGGGGTATTTTTCAAGTGATCGATCATGGGATCGATTTGAAGCTCATCAACGATATGACTCGTTTGGCTCGTGAGTTCTTCGATCTGCCCGACGAAGAGAAGCTGATGTTCGATATGTCTGGTGGGAAAAAAGGAGGTTTCATTGTTTCGAGTCACC
>CrV_374_2
AGCAGGACCACTAACCCTAACTTCGCTAGCGCTCGAAAAATCGCTGCATGAAAAGTTTATAAGGGACGAAGACGAAAGGCCTAACTTAGCATACGATCAATTTAGCAGTCAGATTCCATTGATCTCTCTCTCTGGGATTGACGATGACGACGATGAATGTAATAAGAGGAAAGATCTGTGCAAGAGAATAGCGCAAGCATGCGAAGATTGGGGTATTTTTCAAGTGATCGATCATGGGATCGATTTGAAGCTCATCAACGATATGACTCGTTTGGCTCGTGAGTTCTTCGATCTGCCCGACGAAGAGAAGCTGAGGTTTGATATGTCTGGTGGGAAAAAAGGAGGTTTCATTGTTTCGAGTCACC
>CrV_375_2
AGCAGGACCACTAACCCTAACTTCGCTAGCGCTCGAAAAATCGCTGCATGAAAAGTTTATAAGGGACGAAGACGAAAGGCCTAACTTAGCATACGATCAATTTAGCAGTCAGATTCCATTGATCTCTCTCTCTGGGATTGACGATGACGACGATGAATGTAATAAGAGGAAAGATCTGTGCAAGAGAATAGCGCAAGCATGCGAAGATTGGGGTATTTTTCAAGTGATCGATCATGGGATCGATTTGAAGCTCATCAACGATATGACTCGTTTGGCTCGTGAGTTCTTCGATCTGCCCGACGAAGAGAAGCTGAGGTTCGTTATGTCTGGTGGGAAAAAAGGAGGTTTCATTGTTTCGAGTCACC
>CrV_376_2
AGCAGGACCACTAACCCTAACTTCGCTAGCGCTCGAAAAATCGCTGCATGAAAAGTTTATAAGGGACGAAGACGAAAGGCCTAACTTAGCATACGATCAATTTAGCAGTCAGATTCCATTGATCTCTCTCTCTGGGATTGACGATGACGACGATGAATGTAATAAGAGGAAAGATCTGTGCAAGAGAATAGCGCAAGCATGCGAAGATTGGGGTATTTTTCAAGTGATCGATCATGGGATCGATTTGAAGCTCATCAACGATATGACTCGTTTGGCTCGTGAGTTCTTCGATCTGCCCGACGAAGAGAAGCTGAGGTTCGGTATGTCTGGTGGGAAAAAAGGAGGTTTCATTGTTTCGAGTCACC
>CrV_377_2
AGCAGGACCACTAACCCTAACTTCGCTAGCGCTCGAAAAATCGCTGCATGAAAAGTTTATAAGGGACGAAGACGAAAGGCCTAACTTAGCATACGATCAATTTAGCAGTCAGATTCCATTGATCTCTCTCTCTGGGATTGACGATGACGACGATGAATGTAATAAGAGGAAAGATCTGTGCAAGAGAATAGCGCAAGCATGCGAAGATTGGGGTATTTTTCAAGTGATCGATCATGGGATCGATTTGAAGCTCATCAACGATATGACTCGTTTGGCTCGTGAGTTCTTCGATCTGCCCGACGAAGAGAAGCTGAGGTTCGATATGTCTGGTGGGAAAGAAGGAGGTTTCATTGTTTCGAGTCACC
>CrV_378_2
AGCAGGACCACTAACCCTAACTTCGCTAGCGCTCGAAAAATCGCTGCATGAAAAGTTTATAAGGGACGAAGACGAAAGGCCTAACTTAGCATACGATCAATTTAGCAGTCAGATTCCATTGATCTCTCTCTCTGGGATTGACGATGACGACGATGAATGTAATAAGAGGAAAGATCTGTGCAAGAGAATAGCGCAAGCATGCGAAGATTGGGGTATTTTTCAAGTGATCGATCATGGGATCGATTTGAAGCTCATCAACGATATGACTCGTTTGGCTCGTGAGTTCTTCGATCTGCCCGACGAAGAGAAGCTGAGGTTCGATATGTCTGGTGGGAAAAAAGGAGGTTTCTTTGTTTCGAGTCACC
>CrV_379_2
AGCAGGACCACTAACCCTAACTTCGCTAGCGCTCGAAAAATCGCTGCATGAAAAGTTTATAAGGGACGAAGACGAAAGGCCTAACTTAGCATACGATCAATTTAGCAGTCAGATTCCATTGATCTCTCTCTCTGGGATTGACGATGACGACGATGAATGTAATAAGAGGAAAGATCTGTGCAAGAGAATAGCGCAAGCATGCGAAGATTGGGGTATTTTTCAAGTGATCGATCATGGGATCGATTTGAAGCTCATCAACGATATGACTCGTTTGGCTCGTGAGTTCTTCGATCTGCCCGACGAAGAGAAGCTGAGGTTCGATATGTCTGGTGGGAAAAAAGGAGGTTTCTTGTTTCGAGTCACC
>CrV_380_2
AGCAGGACCACTAACCCTAACTTCGCTAGCGCTCGAAAAATCGCTGCATGAAAAGTTTATAAGGGACGAAGACGAAAGGCCTAACTTAGCATACGATCAATTTAGCAGTCAGATTCCATTGATCTCTCTCTCTGGGATTGACGATGACGACGATGAATGTAATAAGAGGAAAGATCTGTGCAAGAGAATAGCGCAAGCATGCGAAGATTGGGGTATTTTTCAAGTGATCGATCATGGGATCGATTTGAAGCTCATCAACGATATGACTCGTTTGGCTCGTGAGTTCTTCGATCTGCCCGACGAAGAGAAGCTGAGGTTCGATATGTCTGGTGGGAAAAAAGGAGGTTTCGTTGTTTCGAGTCACC
>CrV_381_2
AGCAGGACCACTAACCCTAACTTCGCTAGCGCTCGAAAAATCGCTGCATGAAAAGTTTATAAGGGACGAAGACGAAAGGCCTAACTTAGCATACGATCAATTTAGCAGTCAGATTCCATTGATCTCTCTCTCTGGGATTGACGATGACGACGATGAATGTAATAAGAGGAAAGATCTGTGCAAGAGAATAGCGCAAGCATGCGAAGATTGGGGTATTTTTCAAGTGATCGATCATGGGATCGATTTGAAGCTCATCAACGATATGACTCGTTTGGCTCGTGAGTTCTTCGATCTGCCCGACGAAGAGAAGCTGAGGTTCGATATGTCTGGTGGGAAAAAAGGAGGTTTCATTGTTTCGTGTCACC
>CrV_382_2
AGCAGGACCACTAACCCTAACTTCGCTAGCGCTCGAAAAATCGCTGCATGAAAAGTTTATAAGGGACGAAGACGAAAGGCCTAACTTAGCATACGATCAATTTAGCAGTCAGATTCCATTGATCTCTCTCTCTGGGATTGACGATGACGACGATGAATGTAATAAGAGGAAAGATCTGTGCAAGAGAATAGCGCAAGCATGCGAAGATTGGGGTATTTTTCAAGTGATCGATCATGGGATCGATTTGAAGCTCATCAACGATATGACTCGTTTGGCTCGTGAGTTCTTCGATCTGCCCGACGAAGAGAAGCTGAGGTTCGATATGTCTGGTGGGAAAAAAGGAGGTTTCATTGTTTCGGGTCACC
>CrV_383_2
AGCAGGACCACTAACCCTAACTTCGCTAGCGCTCGAAAAATCGCTGCATGAAAAGTTTATAAGGGACGAAGACGAAAGGCCTAACTTAGCATACGATCAATTTAGCAGTCAGATTCCATTGATCTCTCTCTCTGGGATTGACGATGACGACGATGAATGTAATAAGAGGAAAGATCTGTGCAAGAGAATAGCGCAAGCATGCGAAGATTGGGGTATTTTTCAAGTGATCGATCATGGGATCGATTTGAAGCTCATCAACGATATGACTCGTTTGGCTCGTGAGTTCTTCGATCTGCCCGACGAAGAGAAGCTGAGGTTCGATATGTCTGGTGGGAAAAAAGGAGGTTTCATTGTTTCGGAGTCACC
>CrV_384_2
AGCAGGACCACTAACCCTAACTTCGCTAGCGCTCGAAAAATCGCTGCATGAAAAGTTTATAAGGGACGAAGACGAAAGGCCTAACTTAGCATACGATCAATTTAGCAGTCAGATTCCATTGATCTCTCTCTCTGGGATTGACGATGACGACGATGAATGTAATAAGAGGAAAGATCTGTGCAAGAGAATAGCGCAAGCATGCGAAGATTGGGGTATTTTTCAAGTGATCGATCATGGGATCGATTTGAAGCTCATCAACGATATGACTCGTTTGGCTCGTGAGTTCTTCGATCTGCCCGACGAAGAGAAGCTGAGGTTCGATATGTCTGGTGGGAAAAAAGGAGGTTTCATTGTTTCGAGTTCACC
>CrV_385_2
AGCAGGACCACTAACCCTAACTTCGCTAGCGCTCGAAAAATCGCTGCATGAAAAGTTTATAAGGGACGAAGACGAAAGGCCTAACTTAGCATACGATCAATTTAGCAGTCAGATTCCATTGATCTCTCTCTCTGGGATTGACGATGACGACGATGAATGTAATAAGAGGAAAGATCTGTGCAAGAGAATAGCGCAAGCATGCGAAGATTGGGGTATTTTTCAAGTGATCGATCATGGGATCGATTTGAAGCTCATCAACGATATGACTCGTTTGGCTCGTGAGTTCTTCGATCTGCCCGACGAAGAGAAGCTGAGGTTCGATATGTCTGGTGGGAAAAAAGGAGGTTTCATTGTTTCGAGTCGCC
>CrV_386_2
AGCAGGACCACTAACCCTAACTTCGCTAGCGCTCGAAAAATCGCTGCATGAAAAGTTTATAAGGGACGAAGACGAAAGGCCTAACTTAGCATACGATCAATTTAGCAGTCAGATTCCATTGATCTCTCTCTCTGGGATTGACGATGACGACGATGAATGTAATAAGAGGAAAGATCTGTGCAAGAGAATAGCGCAAGCATGCGAAGATTGGGGTATTTTTCAAGTGATCGATCATGGGATCGATTTGAAGCTCATCAACGATATGACTCGTTTGGCTCGTGAGTTCTTCGATCTGCCCGACGAAGAGAAGCTGAGGTTCGATATGTCTGGTGGGAAAAAAGGAGGTTTCATTGTTTCGAGTCAGC
>CrV_387_2
AGCAGGACCACTAACCCTAACTTCGCTAGCGCTCGAAAAATCGCTGCATGAAAAGTTTATAAGGGACGAAGACGAAAGGCCTAACTTAGCATACGATCAATTTAGCAGTCAGATTCCATTGATCTCTCTCTCTGGGATTGACGATGACGACGATGAATGTAATAAGAGGAAAGATCTGTGCAAGAGAATAGCGCAAGCATGCGAAGATTGGGGTATTTTTCAAGTGATCGATCATGGGATCGATTTGAAGCTCATCAACGATATGACTCGTTTGGCTCGTGAGTTCTTCGATCTGCCCGACGAAGAGAAGCTGAGGTTCGATATGTCTGGTGGGAAAAAAGGAGGTTTCATTGTTTCGAGTCAAC
>CrV_388_2
AGCAGGACCACTAACCCTAACTTCGCTAGCGCTCGAAAAATCGCTGCATGAAAAGTTTATAAGGGACGAAGACGAAAGGCCTAACTTAGCATACGATCAATTTAGCAGTCAGATTCCATTGATCTCTCTCTCTGGGATTGACGATGACGACGATGAATGTAATAAGAGGAAAGATCTGTGCAAGAGAATAGCGCAAGCATGCGAAGATTGGGGTATTTTTCAAGTGATCGATCATGGGATCGATTTGAAGCTCATCAACGATATGACTCGTTTGGCTCGTGAGTTCTTCGATCTGCCCGACGAAGAGAAGCTGAGGTTCGATATGTCTGGTGGGAAAAAAGGAGGTTTCATTGTTTCGAGGCACC
>CrV_389_2
AGCAGGACCACTAACCCTAACTTCGCTAGCGCTCGAAAAATCGCTGCATGAAAAGTTTATAAGGGACGAAGACGAAAGGCCTAACTTAGCATACGATCAATTTAGCAGTCAGATTCCATTGATCTCTCTCTCTGGGATTGACGATGACGACGATGAATGTAATAAGAGGAAAGATCTGTGCAAGAGAATAGCGCAAGCATGCGAAGATTGGGGTATTTTTCAAGTGATCGATCATGGGATCGATTTGAAGCTCATCAACGATATGACTCGTTTGGCTCGTGAGTTCTTCGATCTGCCCGACGAAGAGAAGCTGAGGTTCGATATGTCTGGTGGGAAAAAAGGAGGTTTCATTGTTTCGAGCACC
>CrV_390_2
AGCAGGACCACTAACCCTAACTTCGCTAGCGCTCGAAAAATCGCTGCATGAAAAGTTTATAAGGGACGAAGACGAAAGGCCTAACTTAGCATACGATCAATTTAGCAGTCAGATTCCATTGATCTCTCTCTCTGGGATTGACGATGACGACGATGAATGTAATAAGAGGAAAGATCTGTGCAAGAGAATAGCGCAAGCATGCGAAGATTGGGGTATTTTTCAAGTGATCGATCATGGGATCGATTTGAAGCTCATCAACGATATGACTCGTTTGGCTCGTGAGTTCTTCGATCTGCCCGACGAAGAGAAGCTGAGGTTCGATATGTCTGGTGGGAAAAAAGGAGGTTTCATTGTTTCGAAGTCACC
>CrV_391_2
AGCAGGACCACTAACCCTAACTTCGCTAGCGCTCGAAAAATCGCTGCATGAAAAGTTTATAAGGGACGAAGACGAAAGGCCTAACTTAGCATACGATCAATTTAGCAGTCAGATTCCATTGATCTCTCTCTCTGGGATTGACGATGACGACGATGAATGTAATAAGAGGAAAGATCTGTGCAAGAGAATAGCGCAAGCATGCGAAGATTGGGGTATTTTTCAAGTGATCGATCATGGGATCGATTTGAAGCTCATCAACGATATGACTCGTTTGGCTCGTGAGTTCTTCGATCTGCCCGACGAAGAGAAGCTGAGGTTCGATATGTCTGGTGGGAAAAAAGGAGGTTTCATTGTTTCAGTCACC
>CrV_392_2
AGCAGGACCACTAACCCTAACTTCGCTAGCGCTCGAAAAATCGCTGCATGAAAAGTTTATAAGGGACGAAGACGAAAGGCCTAACTTAGCATACGATCAATTTAGCAGTCAGATTCCATTGATCTCTCTCTCTGGGATTGACGATGACGACGATGAATGTAATAAGAGGAAAGATCTGTGCAAGAGAATAGCGCAAGCATGCGAAGATTGGGGTATTTTTCAAGTGATCGATCATGGGATCGATTTGAAGCTCATCAACGATATGACTCGTTTGGCTCGTGAGTTCTTCGATCTGCCCGACGAAGAGAAGCTGAGGTTCGATATGTCTGGTGGGAAAAAAGGAGGTTTCATTGTTGAGTCACC
>CrV_393_2
AGCAGGACCACTAACCCTAACTTCGCTAGCGCTCGAAAAATCGCTGCATGAAAAGTTTATAAGGGACGAAGACGAAAGGCCTAACTTAGCATACGATCAATTTAGCAGTCAGATTCCATTGATCTCTCTCTCTGGGATTGACGATGACGACGATGAATGTAATAAGAGGAAAGATCTGTGCAAGAGAATAGCGCAAGCATGCGAAGATTGGGGTATTTTTCAAGTGATCGATCATGGGATCGATTTGAAGCTCATCAACGATATGACTCGTTTGGCTCGTGAGTTCTTCGATCTGCCCGACGAAGAGAAGCTGAGGTTCGATATGTCTGGTGGGAAAAAAGGAGGTTTCATTGTATCGAGTCACC
>CrV_394_2
AGCAGGACCACTAACCCTAACTTCGCTAGCGCTCGAAAAATCGCTGCATGAAAAGTTTATAAGGGACGAAGACGAAAGGCCTAACTTAGCATACGATCAATTTAGCAGTCAGATTCCATTGATCTCTCTCTCTGGGATTGACGATGACGACGATGAATGTAATAAGAGGAAAGATCTGTGCAAGAGAATAGCGCAAGCATGCGAAGATTGGGGTATTTTTCAAGTGATCGATCATGGGATCGATTTGAAGCTCATCAACGATATGACTCGTTTGGCTCGTGAGTTCTTCGATCTGCCCGACGAAGAGAAGCTGAGGTTCGATATGTCTGGTGGGAAAAAAGGAGGTTTCATTGAGTCACC
>CrV_395_2
AGCAGGACCACTAACCCTAACTTCGCTAGCGCTCGAAAAATCGCTGCATGAAAAGTTTATAAGGGACGAAGACGAAAGGCCTAACTTAGCATACGATCAATTTAGCAGTCAGATTCCATTGATCTCTCTCTCTGGGATTGACGATGACGACGATGAATGTAATAAGAGGAAAGATCTGTGCAAGAGAATAGCGCAAGCATGCGAAGATTGGGGTATTTTTCAAGTGATCGATCATGGGATCGATTTGAAGCTCATCAACGATATGACTCGTTTGGCTCGTGAGTTCTTCGATCTGCCCGACGAAGAGAAGCTGAGGTTCGATATGTCTGGTGGGAAAAAAGGAGGTTTCATGGTTTCGAGTCACC
>CrV_396_2
AGCAGGACCACTAACCCTAACTTCGCTAGCGCTCGAAAAATCGCTGCATGAAAAGTTTATAAGGGACGAAGACGAAAGGCCTAACTTAGCATACGATCAATTTAGCAGTCAGATTCCATTGATCTCTCTCTCTGGGATTGACGATGACGACGATGAATGTAATAAGAGGAAAGATCTGTGCAAGAGAATAGCGCAAGCATGCGAAGATTGGGGTATTTTTCAAGTGATCGATCATGGGATCGATTTGAAGCTCATCAACGATATGACTCGTTTGGCTCGTGAGTTCTTCGATCTGCCCGACGAAGAGAAGCTGAGGTTCGATATGTCTGGTGGGAAAAAAGGAGGTTTCAATTGTTTCGAGTCACC
>CrV_397_2
AGCAGGACCACTAACCCTAACTTCGCTAGCGCTCGAAAAATCGCTGCATGAAAAGTTTATAAGGGACGAAGACGAAAGGCCTAACTTAGCATACGATCAATTTAGCAGTCAGATTCCATTGATCTCTCTCTCTGGGATTGACGATGACGACGATGAATGTAATAAGAGGAAAGATCTGTGCAAGAGAATAGCGCAAGCATGCGAAGATTGGGGTATTTTTCAAGTGATCGATCATGGGATCGATTTGAAGCTCATCAACGATATGACTCGTTTGGCTCGTGAGTTCTTCGATCTGCCCGACGAAGAGAAGCTGAGGTTCGATATGTCTGGTGGGAAAAAAGGAGGTTTAATTGTTTCGAGTCACC
>CrV_398_2
AGCAGGACCACTAACCCTAACTTCGCTAGCGCTCGAAAAATCGCTGCATGAAAAGTTTATAAGGGACGAAGACGAAAGGCCTAACTTAGCATACGATCAATTTAGCAGTCAGATTCCATTGATCTCTCTCTCTGGGATTGACGATGACGACGATGAATGTAATAAGAGGAAAGATCTGTGCAAGAGAATAGCGCAAGCATGCGAAGATTGGGGTATTTTTCAAGTGATCGATCATGGGATCGATTTGAAGCTCATCAACGATATGACTCGTTTGGCTCGTGAGTTCTTCGATCTGCCCGACGAAGAGAAGCTGAGGTTCGATATGTCTGGTGGGAAAAAAGGAGGTTACATTGTTTCGAGTCACC
>CrV_399_2
AGCAGGACCACTAACCCTAACTTCGCTAGCGCTCGAAAAATCGCTGCATGAAAAGTTTATAAGGGACGAAGACGAAAGGCCTAACTTAGCATACGATCAATTTAGCAGTCAGATTCCATTGATCTCTCTCTCTGGGATTGACGATGACGACGATGAATGTAATAAGAGGAAAGATCTGTGCAAGAGAATAGCGCAAGCATGCGAAGATTGGGGTATTTTTCAAGTGATCGATCATGGGATCGATTTGAAGCTCATCAACGATATGACTCGTTTGGCTCGTGAGTTCTTCGATCTGCCCGACGAAGAGAAGCTGAGGTTCGATATGTCTGGTGGGAAAAAAGGAGCTTTCATTGTTTCGAGTCACC
>CrV_400_2
AGCAGGACCACTAACCCTAACTTCGCTAGCGCTCGAAAAATCGCTGCATGAAAAGTTTATAAGGGACGAAGACGAAAGGCCTAACTTAGCATACGATCAATTTAGCAGTCAGATTCCATTGATCTCTCTCTCTGGGATTGACGATGACGACGATGAATGTAATAAGAGGAAAGATCTGTGCAAGAGAATAGCGCAAGCATGCGAAGATTGGGGTATTTTTCAAGTGATCGATCATGGGATCGATTTGAAGCTCATCAACGATATGACTCGTTTGGCTCGTGAGTTCTTCGATCTGCCCGACGAAGAGAAGCTAAGGTTCGATATGTCTGGTGGGAAAAAAGGAGGTTTCATTGTTTCGAGTCACC
>CrV_401_2
AGCAGGACCACTAACCCTAACTTCGCTAGCGCTCGAAAAATCGCTGCATGAAAAGTTTATAAGGGACGAAGACGAAAGGCCTAACTTAGCATACGATCAATTTAGCAGTCAGATTCCATTGATCTCTCTCTCTGGGATTGACGATGACGACGATGAATGTAATAAGAGGAAAGATCTGTGCAAGAGAATAGCGCAAGCATGCGAAGATTGGGGTATTTTTCAAGTGATCGATCATGGGATCGATTTGAAGCTCATCAACGATATGACTCGTTTGGCTCGTGAGTTCTTCGATCTGCCCGACGAAGAGAAGCCGAGGTTCGATATGTCTGGTGGGAAAAAAGGAGGTTTCATTGTTTCGAGTCACC
>CrV_402_2
AGCAGGACCACTAACCCTAACTTCGCTAGCGCTCGAAAAATCGCTGCATGAAAAGTTTATAAGGGACGAAGACGAAAGGCCTAACTTAGCATACGATCAATTTAGCAGTCAGATTCCATTGATCTCTCTCTCTGGGATTGACGATGACGACGATGAATGTAATAAGAGGAAAGATCTGTGCAAGAGAATAGCGCAAGCATGCGAAGATTGGGGTATTTTTCAAGTGATCGATCATGGGATCGATTTGAAGCTCATCAACGATATGACTCGTTTGGCTCGTGAGTTCCTCGATCTGCCCGACGAAGAGAAGCTGAGGTTCGATATGTCTGGTGGGAAAAAAGGAGGTTTCATTGTTTCGAGTCACC
>CrV_403_2
AGCAGGACCACTAACCCTAACTTCGCTAGCGCTCGAAAAATCGCTGCATGAAAAGTTTATAAGGGACGAAGACGAAAGGCCTAACTTAGCATACGATCAATTTAGCAGTCAGATTCCATTGATCTCTCTCTCTGGGATTGACGATGACGACGATGAATGTAATAAGAGGAAAGATCTGTGCAAGAGAATAGCGCAAGCATGCGAAGATTGGGGTATTTTTCAAGTGATCGATCATGGGATCGATTTGAAGCTCATCAACGATATGACTCGTTTGGCTCGAGAGTTCTTCGATCTGCCCGACGAAGAGAAGCTGAGGTTCGATATGTCTGGTGGGAAAAAAGGAGGTTTCATTGTTTCGAGTCACC
>CrV_404_2
AGCAGGACCACTAACCCTAACTTCGCTAGCGCTCGAAAAATCGCTGCATGAAAAGTTTATAAGGGACGAAGACGAAAGGCCTAACTTAGCATACGATCAATTTAGCAGTCAGATTCCATTGATCTCTCTCTCTGGGATTGACGATGACGACGATGAATGTAATAAGAGGAAAGATCTGTGCAAGAGAATAGCGCAAGCATGCGAAGATTGGGGTATTTTTCAAGTGATCGATCATGGGATCGATTTGAAGCTCATCAACGATATGACTCGTTGGCTCGTGAGTTCTTCGATCTGCCCGACGAAGAGAAGCTGAGGTTCGATATGTCTGGTGGGAAAAAAGGAGGTTTCATTGTTTCGAGTCACC
>CrV_405_2
AGCAGGACCACTAACCCTAACTTCGCTAGCGCTCGAAAAATCGCTGCATGAAAAGTTTATAAGGGACGAAGACGAAAGGCCTAACTTAGCATACGATCAATTTAGCAGTCAGATTCCATTGATCTCTCTCTCTGGGATTGACGATGACGACGATGAATGTAATAAGAGGAAAGATCTGTGCAAGAGAATAGCGCAAGCATGCGAAGATTGGGGTATTTTTCAAGTGATCGATCATGGGATCGATTTGAAGCTCATCAACGATATGACTCGTCTGGCTCGTGAGTTCTTCGATCTGCCCGACGAAGAGAAGCTGAGGTTCGATATGTCTGGTGGGAAAAAAGGAGGTTTCATTGTTTCGAGTCACC
>CrV_406_2
AGCAGGACCACTAACCCTAACTTCGCTAGCGCTCGAAAAATCGCTGCATGAAAAGTTTATAAGGGACGAAGACGAAAGGCCTAACTTAGCATACGATCAATTTAGCAGTCAGATTCCATTGATCTCTCTCTCTGGGATTGACGATGACGACGATGAATGTAATAAGAGGAAAGATCTGTGCAAGAGAATAGCGCAAGCATGCGAAGATTGGGGTATTTTTCAAGTGATCGATCATGGGATCGATTTGAAGCTCATCAACGATATGACTCGCTTGGCTCGTGAGTTCTTCGATCTGCCCGACGAAGAGAAGCTGAGGTTCGATATGTCTGGTGGGAAAAAAGGAGGTTTCATTGTTTCGAGTCACC
>CrV_407_2
AGCAGGACCACTAACCCTAACTTCGCTAGCGCTCGAAAAATCGCTGCATGAAAAGTTTATAAGGGACGAAGACGAAAGGCCTAACTTAGCATACGATCAATTTAGCAGTCAGATTCCATTGATCTCTCTCTCTGGGATTGACGATGACGACGATGAATGTAATAAGAGGAAAGATCTGTGCAAGAGAATAGCGCAAGCATGCGAAGATTGGGGTATTTTTCAAGTGATCGATCATGGGATCGATTTGAAGCTCAGCAACGATATGACTCGTTTGGCTCGTGAGTTCTTCGATCTGCCCGACGAAGAGAAGCTGAGGTTCGATATGTCTGGTGGGAAAAAAGGAGGTTTCATTGTTTCGAGTCACC
>CrV_408_2
AGCAGGACCACTAACCCTAACTTCGCTAGCGCTCGAAAAATCGCTGCATGAAAAGTTTATAAGGGACGAAGACGAAAGGCCTAACTTAGCATACGATCAATTTAGCAGTCAGATTCCATTGATCTCTCTCTCTGGGATTGACGATGACGACGATGAATGTAATAAGAGGAAAGATCTGTGCAAGAGAATAGCGCAAGCATGCGAAGATTGGGGTATTTTTCAAGTGATCGATCATGGGATCGATTGAAGCTCATCAACGATATGACTCGTTTGGCTCGTGAGTTCTTCGATCTGCCCGACGAAGAGAAGCTGAGGTTCGATATGTCTGGTGGGAAAAAAGGAGGTTTCATTGTTTCGAGTCACC
>CrV_409_2
AGCAGGACCACTAACCCTAACTTCGCTAGCGCTCGAAAAATCGCTGCATGAAAAGTTTATAAGGGACGAAGACGAAAGGCCTAACTTAGCATACGATCAATTTAGCAGTCAGATTCCATTGATCTCTCTCTCTGGGATTGACGATGACGACGATGAATGTAATAAGAGGAAAGATCTGTGCAAGAGAATAGCGCAAGCATGCGAAGATTGGGGTATTTTTCAAGTGATCGATCATGGGAACGATTTGAAGCTCATCAACGATATGACTCGTTTGGCTCGTGAGTTCTTCGATCTGCCCGACGAAGAGAAGCTGAGGTTCGATATGTCTGGTGGGAAAAAAGGAGGTTTCATTGTTTCGAGTCACC
>CrV_410_2
AGCAGGACCACTAACCCTAACTTCGCTAGCGCTCGAAAAATCGCTGCATGAAAAGTTTATAAGGGACGAAGACGAAAGGCCTAACTTAGCATACGATCAATTTAGCAGTCAGATTCCATTGATCTCTCTCTCTGGGATTGACGATGACGACGATGAATGTAATAAGAGGAAAGATCTGTGCAAGAGAATAGCGCAAGCATGCGAAGATTGGGGTATTTTTCAAGAGATCGATCATGGGATCGATTTGAAGCTCATCAACGATATGACTCGTTTGGCTCGTGAGTTCTTCGATCTGCCCGACGAAGAGAAGCTGAGGTTCGATATGTCTGGTGGGAAAAAAGGAGGTTTCATTGTTTCGAGTCACC
>CrV_411_2
AGCAGGACCACTAACCCTAACTTCGCTAGCGCTCGAAAAATCGCTGCATGAAAAGTTTATAAGGGACGAAGACGAAAGGCCTAACTTAGCATACGATCAATTTAGCAGTCAGATTCCATTGATCTCTCTCTCTGGGATTGACGATGACGACGATGAATGTAATAAGAGGAAAGATCTGTGCAAGAGAATAGCGCAAGCATGCGAAGATTGGGGTATTCTTCAAGTGATCGATCATGGGATCGATTTGAAGCTCATCAACGATATGACTCGTTTGGCTCGTGAGTTCTTCGATCTGCCCGACGAAGAGAAGCTGAGGTTCGATATGTCTGGTGGGAAAAAAGGAGGTTTCATTGTTTCGAGTCACC
>CrV_412_2
AGCAGGACCACTAACCCTAACTTCGCTAGCGCTCGAAAAATCGCTGCATGAAAAGTTTATAAGGGACGAAGACGAAAGGCCTAACTTAGCATACGATCAATTTAGCAGTCAGATTCCATTGATCTCTCTCTCTGGGATTGACGATGACGACGATGAATGTAATAAGAGGAAAGATCTGTGCAAGAGAATAGCGCAAGCATGCGAAGATTGGAGTATTTTTCAAGTGATCGATCATGGGATCGATTTGAAGCTCATCAACGATATGACTCGTTTGGCTCGTGAGTTCTTCGATCTGCCCGACGAAGAGAAGCTGAGGTTCGATATGTCTGGTGGGAAAAAAGGAGGTTTCATTGTTTCGAGTCACC
>CrV_413_2
AGCAGGACCACTAACCCTAACTTCGCTAGCGCTCGAAAAATCGCTGCATGAAAAGTTTATAAGGGACGAAGACGAAAGGCCTAACTTAGCATACGATCAATTTAGCAGTCAGATTCCATTGATCTCTCTCTCTGGGATTGACGATGACGACGATGAATGTAATAAGAGGAAAGATCTGTGCAAGAGAATAGCGCAAGCATGCGAAGAATTGGGGTATTTTTCAAGTGATCGATCATGGGATCGATTTGAAGCTCATCAACGATATGACTCGTTTGGCTCGTGAGTTCTTCGATCTGCCCGACGAAGAGAAGCTGAGGTTCGATATGTCTGGTGGGAAAAAAGGAGGTTTCATTGTTTCGAGTCACC
>CrV_414_2
AGCAGGACCACTAACCCTAACTTCGCTAGCGCTCGAAAAATCGCTGCATGAAAAGTTTATAAGGGACGAAGACGAAAGGCCTAACTTAGCATACGATCAATTTAGCAGTCAGATTCCATTGATCTCTCTCTCTGGGATTGACGATGACGACGATGAATGTAATAAAAGGAAAGATCTGTGCAAGAGAATAGCGCAAGCATGCGAAGATTGGGGTATTTTTCAAGTGATCGATCATGGGATCGATTTGAAGCTCATCAACGATATGACTCGTTTGGCTCGTGAGTTCTTCGATCTGCCCGACGAAGAGAAGCTGAGGTTCGATATGTCTGGTGGGAAAAAAGGAGGTTTCATTGTTTCGAGTCACC
>CrV_415_2
AGCAGGACCACTAACCCTAACTTCGCTAGCGCTCGAAAAATCGCTGCATGAAAAGTTTATAAGGGACGAAGACGAAAGGCCTAACTTAGCATACGATCAATTTAGCAGTCAGATTCCATTGATCTCTCTCTCTGGGATTGACGATGACGACGATGAATGCAATAAGAGGAAAGATCTGTGCAAGAGAATAGCGCAAGCATGCGAAGATTGGGGTATTTTTCAAGTGATCGATCATGGGATCGATTTGAAGCTCATCAACGATATGACTCGTTTGGCTCGTGAGTTCTTCGATCTGCCCGACGAAGAGAAGCTGAGGTTCGATATGTCTGGTGGGAAAAAAGGAGGTTTCATTGTTTCGAGTCACC
>CrV_416_2
AGCAGGACCACTAACCCTAACTTCGCTAGCGCTCGAAAAATCGCTGCATGAAAAGTTTATAAGGGACGAAGACGAAAGGCCTAACTTAGCATACGATCAATTTAGCAGTCAGATTCCATTGATCTCTCTCTCTGGGATTGACGATGACGACGATGAATGAAATAAGAGGAAAGATCTGTGCAAGAGAATAGCGCAAGCATGCGAAGATTGGGGTATTTTTCAAGTGATCGATCATGGGATCGATTTGAAGCTCATCAACGATATGACTCGTTTGGCTCGTGAGTTCTTCGATCTGCCCGACGAAGAGAAGCTGAGGTTCGATATGTCTGGTGGGAAAAAAGGAGGTTTCATTGTTTCGAGTCACC
>CrV_417_2
AGCAGGACCACTAACCCTAACTTCGCTAGCGCTCGAAAAATCGCTGCATGAAAAGTTTATAAGGGACGAAGACGAAAGGCCTAACTTAGCATACGATCAATTTAGCAGTCAGATTCCATTGATCTCTCTCTCTGGGATTGACGATGACGACGAAGAATGTAATAAGAGGAAAGATCTGTGCAAGAGAATAGCGCAAGCATGCGAAGATTGGGGTATTTTTCAAGTGATCGATCATGGGATCGATTTGAAGCTCATCAACGATATGACTCGTTTGGCTCGTGAGTTCTTCGATCTGCCCGACGAAGAGAAGCTGAGGTTCGATATGTCTGGTGGGAAAAAAGGAGGTTTCATTGTTTCGAGTCACC
>CrV_418_2
AGCAGGACCACTAACCCTAACTTCGCTAGCGCTCGAAAAATCGCTGCATGAAAAGTTTATAAGGGACGAAGACGAAAGGCCTAACTTAGCATACGATCAATTTAGCAGTCAGATTCCATTGATCTCTCTCTCTGGGATTGACGACGACGACGATGAATGTAATAAGAGGAAAGATCTGTGCAAGAGAATAGCGCAAGCATGCGAAGATTGGGGTATTTTTCAAGTGATCGATCATGGGATCGATTTGAAGCTCATCAACGATATGACTCGTTTGGCTCGTGAGTTCTTCGATCTGCCCGACGAAGAGAAGCTGAGGTTCGATATGTCTGGTGGGAAAAAAGGAGGTTTCATTGTTTCGAGTCACC
>CrV_419_2
AGCAGGACCACTAACCCTAACTTCGCTAGCGCTCGAAAAATCGCTGCATGAAAAGTTTATAAGGGACGAAGACGAAAGGCCTAACTTAGCATACGATCAATTTAGCAGTCAGATTCCATTGATCTCTCTCTCTGGGATGGACGATGACGACGATGAATGTAATAAGAGGAAAGATCTGTGCAAGAGAATAGCGCAAGCATGCGAAGATTGGGGTATTTTTCAAGTGATCGATCATGGGATCGATTTGAAGCTCATCAACGATATGACTCGTTTGGCTCGTGAGTTCTTCGATCTGCCCGACGAAGAGAAGCTGAGGTTCGATATGTCTGGTGGGAAAAAAGGAGGTTTCATTGTTTCGAGTCACC
>CrV_420_2
AGCAGGACCACTAACCCTAACTTCGCTAGCGCTCGAAAAATCGCTGCATGAAAAGTTTATAAGGGACGAAGACGAAAGGCCTAACTTAGCATACGATCAATTTAGCAGTCAGATTCCATTGATCTCTCTCTCTGCGATTGACGATGACGACGATGAATGTAATAAGAGGAAAGATCTGTGCAAGAGAATAGCGCAAGCATGCGAAGATTGGGGTATTTTTCAAGTGATCGATCATGGGATCGATTTGAAGCTCATCAACGATATGACTCGTTTGGCTCGTGAGTTCTTCGATCTGCCCGACGAAGAGAAGCTGAGGTTCGATATGTCTGGTGGGAAAAAAGGAGGTTTCATTGTTTCGAGTCACC
>CrV_421_2
AGCAGGACCACTAACCCTAACTTCGCTAGCGCTCGAAAAATCGCTGCATGAAAAGTTTATAAGGGACGAAGACGAAAGGCCTAACTTAGCATACGATCAATTTAGCAGTCAGATTCCATTGATCTCTCTCTCTGAGATTGACGATGACGACGATGAATGTAATAAGAGGAAAGATCTGTGCAAGAGAATAGCGCAAGCATGCGAAGATTGGGGTATTTTTCAAGTGATCGATCATGGGATCGATTTGAAGCTCATCAACGATATGACTCGTTTGGCTCGTGAGTTCTTCGATCTGCCCGACGAAGAGAAGCTGAGGTTCGATATGTCTGGTGGGAAAAAAGGAGGTTTCATTGTTTCGAGTCACC
>CrV_422_2
AGCAGGACCACTAACCCTAACTTCGCTAGCGCTCGAAAAATCGCTGCATGAAAAGTTTATAAGGGACGAAGACGAAAGGCCTAACTTAGCATACGATCAATTTAGCAGTCAGATTCCATTGATCTCTCACTCTGGGATTGACGATGACGACGATGAATGTAATAAGAGGAAAGATCTGTGCAAGAGAATAGCGCAAGCATGCGAAGATTGGGGTATTTTTCAAGTGATCGATCATGGGATCGATTTGAAGCTCATCAACGATATGACTCGTTTGGCTCGTGAGTTCTTCGATCTGCCCGACGAAGAGAAGCTGAGGTTCGATATGTCTGGTGGGAAAAAAGGAGGTTTCATTGTTTCGAGTCACC
>CrV_423_2
AGCAGGACCACTAACCCTAACTTCGCTAGCGCTCGAAAAATCGCTGCATGAAAAGTTTATAAGGGACGAAGACGAAAGGCCTAACTTAGCATACGATCAATTTAGCAGTCAGATTCCATTCATCTCTCTCTCTGGGATTGACGATGACGACGATGAATGTAATAAGAGGAAAGATCTGTGCAAGAGAATAGCGCAAGCATGCGAAGATTGGGGTATTTTTCAAGTGATCGATCATGGGATCGATTTGAAGCTCATCAACGATATGACTCGTTTGGCTCGTGAGTTCTTCGATCTGCCCGACGAAGAGAAGCTGAGGTTCGATATGTCTGGTGGGAAAAAAGGAGGTTTCATTGTTTCGAGTCACC
>CrV_424_2
AGCAGGACCACTAACCCTAACTTCGCTAGCGCTCGAAAAATCGCTGCATGAAAAGTTTATAAGGGACGAAGACGAAAGGCCTAACTTAGCATACGATCAATTTAGCAGTCAGATTCCACTGATCTCTCTCTCTGGGATTGACGATGACGACGATGAATGTAATAAGAGGAAAGATCTGTGCAAGAGAATAGCGCAAGCATGCGAAGATTGGGGTATTTTTCAAGTGATCGATCATGGGATCGATTTGAAGCTCATCAACGATATGACTCGTTTGGCTCGTGAGTTCTTCGATCTGCCCGACGAAGAGAAGCTGAGGTTCGATATGTCTGGTGGGAAAAAAGGAGGTTTCATTGTTTCGAGTCACC
>CrV_425_2
AGCAGGACCACTAACCCTAACTTCGCTAGCGCTCGAAAAATCGCTGCATGAAAAGTTTATAAGGGACGAAGACGAAAGGCCTAACTTAGCATACGATCAATTTAGCAGTCAGATTCATTGATCTCTCTCTCTGGGATTGACGATGACGACGATGAATGTAATAAGAGGAAAGATCTGTGCAAGAGAATAGCGCAAGCATGCGAAGATTGGGGTATTTTTCAAGTGATCGATCATGGGATCGATTTGAAGCTCATCAACGATATGACTCGTTTGGCTCGTGAGTTCTTCGATCTGCCCGACGAAGAGAAGCTGAGGTTCGATATGTCTGGTGGGAAAAAAGGAGGTTTCATTGTTTCGAGTCACC
>CrV_426_2
AGCAGGACCACTAACCCTAACTTCGCTAGCGCTCGAAAAATCGCTGCATGAAAAGTTTATAAGGGACGAAGACGAAAGGCCTAACTTAGCATACGATCAATTTAGCAATCAGATTCCATTGATCTCTCTCTCTGGGATTGACGATGACGACGATGAATGTAATAAGAGGAAAGATCTGTGCAAGAGAATAGCGCAAGCATGCGAAGATTGGGGTATTTTTCAAGTGATCGATCATGGGATCGATTTGAAGCTCATCAACGATATGACTCGTTTGGCTCGTGAGTTCTTCGATCTGCCCGACGAAGAGAAGCTGAGGTTCGATATGTCTGGTGGGAAAAAAGGAGGTTTCATTGTTTCGAGTCACC
>CrV_427_2
AGCAGGACCACTAACCCTAACTTCGCTAGCGCTCGAAAAATCGCTGCATGAAAAGTTTATAAGGGACGAAGACGAAAGGCCTAACTTAGCATACGATAAATTTAGCAGTCAGATTCCATTGATCTCTCTCTCTGGGATTGACGATGACGACGATGAATGTAATAAGAGGAAAGATCTGTGCAAGAGAATAGCGCAAGCATGCGAAGATTGGGGTATTTTTCAAGTGATCGATCATGGGATCGATTTGAAGCTCATCAACGATATGACTCGTTTGGCTCGTGAGTTCTTCGATCTGCCCGACGAAGAGAAGCTGAGGTTCGATATGTCTGGTGGGAAAAAAGGAGGTTTCATTGTTTCGAGTCACC
>CrV_428_2
AGCAGGACCACTAACCCTAACTTCGCTAGCGCTCGAAAAATCGCTGCATGAAAAGTTTATAAGGGACGAAGACGAAAGGCCTAACTTAGCACACGATCAATTTAGCAGTCAGATTCCATTGATCTCTCTCTCTGGGATTGACGATGACGACGATGAATGTAATAAGAGGAAAGATCTGTGCAAGAGAATAGCGCAAGCATGCGAAGATTGGGGTATTTTTCAAGTGATCGATCATGGGATCGATTTGAAGCTCATCAACGATATGACTCGTTTGGCTCGTGAGTTCTTCGATCTGCCCGACGAAGAGAAGCTGAGGTTCGATATGTCTGGTGGGAAAAAAGGAGGTTTCATTGTTTCGAGTCACC
>CrV_429_2
AGCAGGACCACTAACCCTAACTTCGCTAGCGCTCGAAAAATCGCTGCATGAAAAGTTTATAAGGGACGAAGACGAAAGGCCTAACTTACCATACGATCAATTTAGCAGTCAGATTCCATTGATCTCTCTCTCTGGGATTGACGATGACGACGATGAATGTAATAAGAGGAAAGATCTGTGCAAGAGAATAGCGCAAGCATGCGAAGATTGGGGTATTTTTCAAGTGATCGATCATGGGATCGATTTGAAGCTCATCAACGATATGACTCGTTTGGCTCGTGAGTTCTTCGATCTGCCCGACGAAGAGAAGCTGAGGTTCGATATGTCTGGTGGGAAAAAAGGAGGTTTCATTGTTTCGAGTCACC
>CrV_430_2
AGCAGGACCACTAACCCTAACTTCGCTAGCGCTCGAAAAATCGCTGCATGAAAAGTTTATAAGGGACGAAGACGAAAGGCCTAACTTAACATACGATCAATTTAGCAGTCAGATTCCATTGATCTCTCTCTCTGGGATTGACGATGACGACGATGAATGTAATAAGAGGAAAGATCTGTGCAAGAGAATAGCGCAAGCATGCGAAGATTGGGGTATTTTTCAAGTGATCGATCATGGGATCGATTTGAAGCTCATCAACGATATGACTCGTTTGGCTCGTGAGTTCTTCGATCTGCCCGACGAAGAGAAGCTGAGGTTCGATATGTCTGGTGGGAAAAAAGGAGGTTTCATTGTTTCGAGTCACC
>CrV_431_2
AGCAGGACCACTAACCCTAACTTCGCTAGCGCTCGAAAAATCGCTGCATGAAAAGTTTATAAGGGACGAAGACGAAAGGCCTAACCTAGCATACGATCAATTTAGCAGTCAGATTCCATTGATCTCTCTCTCTGGGATTGACGATGACGACGATGAATGTAATAAGAGGAAAGATCTGTGCAAGAGAATAGCGCAAGCATGCGAAGATTGGGGTATTTTTCAAGTGATCGATCATGGGATCGATTTGAAGCTCATCAACGATATGACTCGTTTGGCTCGTGAGTTCTTCGATCTGCCCGACGAAGAGAAGCTGAGGTTCGATATGTCTGGTGGGAAAAAAGGAGGTTTCATTGTTTCGAGTCACC
>CrV_432_2
AGCAGGACCACTAACCCTAACTTCGCTAGCGCTCGAAAAATCGCTGCATGAAAAGTTTATAAGGGACGAAGACGAAAGGCATAACTTAGCATACGATCAATTTAGCAGTCAGATTCCATTGATCTCTCTCTCTGGGATTGACGATGACGACGATGAATGTAATAAGAGGAAAGATCTGTGCAAGAGAATAGCGCAAGCATGCGAAGATTGGGGTATTTTTCAAGTGATCGATCATGGGATCGATTTGAAGCTCATCAACGATATGACTCGTTTGGCTCGTGAGTTCTTCGATCTGCCCGACGAAGAGAAGCTGAGGTTCGATATGTCTGGTGGGAAAAAAGGAGGTTTCATTGTTTCGAGTCACC
>CrV_433_2
AGCAGGACCACTAACCCTAACTTCGCTAGCGCTCGAAAAATCGCTGCATGAAAAGTTTACAAGGGACGAAGACGAAAGGCCTAACTTAGCATACGATCAATTTAGCAGTCAGATTCCATTGATCTCTCTCTCTGGGATTGACGATGACGACGATGAATGTAATAAGAGGAAAGATCTGTGCAAGAGAATAGCGCAAGCATGCGAAGATTGGGGTATTTTTCAAGTGATCGATCATGGGATCGATTTGAAGCTCATCAACGATATGACTCGTTTGGCTCGTGAGTTCTTCGATCTGCCCGACGAAGAGAAGCTGAGGTTCGATATGTCTGGTGGGAAAAAAGGAGGTTTCATTGTTTCGAGTCACC
>CrV_434_2
AGCAGGACCACTAACCCTAACTTCGCTAGCGCTCGAAAAATCGCTGCATAAAAAGTTTATAAGGGACGAAGACGAAAGGCCTAACTTAGCATACGATCAATTTAGCAGTCAGATTCCATTGATCTCTCTCTCTGGGATTGACGATGACGACGATGAATGTAATAAGAGGAAAGATCTGTGCAAGAGAATAGCGCAAGCATGCGAAGATTGGGGTATTTTTCAAGTGATCGATCATGGGATCGATTTGAAGCTCATCAACGATATGACTCGTTTGGCTCGTGAGTTCTTCGATCTGCCCGACGAAGAGAAGCTGAGGTTCGATATGTCTGGTGGGAAAAAAGGAGGTTTCATTGTTTCGAGTCACC
>CrV_435_2
AGCAGGACCACTAACCCTAACTTCGCTAGCGCTCGAAAAATCGCTGCACGAAAAGTTTATAAGGGACGAAGACGAAAGGCCTAACTTAGCATACGATCAATTTAGCAGTCAGATTCCATTGATCTCTCTCTCTGGGATTGACGATGACGACGATGAATGTAATAAGAGGAAAGATCTGTGCAAGAGAATAGCGCAAGCATGCGAAGATTGGGGTATTTTTCAAGTGATCGATCATGGGATCGATTTGAAGCTCATCAACGATATGACTCGTTTGGCTCGTGAGTTCTTCGATCTGCCCGACGAAGAGAAGCTGAGGTTCGATATGTCTGGTGGGAAAAAAGGAGGTTTCATTGTTTCGAGTCACC
>CrV_436_2
AGCAGGACCACTAACCCTAACTTCGCTAGCGCTCGAAAAAACGCTGCATGAAAAGTTTATAAGGGACGAAGACGAAAGGCCTAACTTAGCATACGATCAATTTAGCAGTCAGATTCCATTGATCTCTCTCTCTGGGATTGACGATGACGACGATGAATGTAATAAGAGGAAAGATCTGTGCAAGAGAATAGCGCAAGCATGCGAAGATTGGGGTATTTTTCAAGTGATCGATCATGGGATCGATTTGAAGCTCATCAACGATATGACTCGTTTGGCTCGTGAGTTCTTCGATCTGCCCGACGAAGAGAAGCTGAGGTTCGATATGTCTGGTGGGAAAAAAGGAGGTTTCATTGTTTCGAGTCACC
>CrV_437_2
AGCAGGACCACTAACCCCAACTTCGCTAGCGCTCGAAAAATCGCTGCATGAAAAGTTTATAAGGGACGAAGACGAAAGGCCTAACTTAGCATACGATCAATTTAGCAGTCAGATTCCATTGATCTCTCTCTCTGGGATTGACGATGACGACGATGAATGTAATAAGAGGAAAGATCTGTGCAAGAGAATAGCGCAAGCATGCGAAGATTGGGGTATTTTTCAAGTGATCGATCATGGGATCGATTTGAAGCTCATCAACGATATGACTCGTTTGGCTCGTGAGTTCTTCGATCTGCCCGACGAAGAGAAGCTGAGGTTCGATATGTCTGGTGGGAAAAAAGGAGGTTTCATTGTTTCGAGTCACC
>CrV_438_2
AGCAGGACCACTAACCATAACTTCGCTAGCGCTCGAAAAATCGCTGCATGAAAAGTTTATAAGGGACGAAGACGAAAGGCCTAACTTAGCATACGATCAATTTAGCAGTCAGATTCCATTGATCTCTCTCTCTGGGATTGACGATGACGACGATGAATGTAATAAGAGGAAAGATCTGTGCAAGAGAATAGCGCAAGCATGCGAAGATTGGGGTATTTTTCAAGTGATCGATCATGGGATCGATTTGAAGCTCATCAACGATATGACTCGTTTGGCTCGTGAGTTCTTCGATCTGCCCGACGAAGAGAAGCTGAGGTTCGATATGTCTGGTGGGAAAAAAGGAGGTTTCATTGTTTCGAGTCACC
>CrV_439_2
AGCAGGACCAATAACCCTAACTTCGCTAGCGCTCGAAAAATCGCTGCATGAAAAGTTTATAAGGGACGAAGACGAAAGGCCTAACTTAGCATACGATCAATTTAGCAGTCAGATTCCATTGATCTCTCTCTCTGGGATTGACGATGACGACGATGAATGTAATAAGAGGAAAGATCTGTGCAAGAGAATAGCGCAAGCATGCGAAGATTGGGGTATTTTTCAAGTGATCGATCATGGGATCGATTTGAAGCTCATCAACGATATGACTCGTTTGGCTCGTGAGTTCTTCGATCTGCCCGACGAAGAGAAGCTGAGGTTCGATATGTCTGGTGGGAAAAAAGGAGGTTTCATTGTTTCGAGTCACC
>CrV_440_2
AGCAGGACAACCCTAACTTCGCTAGCGCTCGAAAAATCGCTGCATGAAAAGTTTATAAGGGACGAAGACGAAAGGCCTAACTTAGCATACGATCAATTTAGCAGTCAGATTCCATTGATCTCTCTCTCTGGGATTGACGATGACGACGATGAATGTAATAAGAGGAAAGATCTGTGCAAGAGAATAGCGCAAGCATGCGAAGATTGGGGTATTTTTCAAGTGATCGATCATGGGATCGATTTGAAGCTCATCAACGATATGACTCGTTTGGCTCGTGAGTTCTTCGATCTGCCCGACGAAGAGAAGCTGAGGTTCGATATGTCTGGTGGGAAAAAAGGAGGTTTCATTGTTTCGAGTCACC
>CrV_441_2
AGCAAGGACCACTAACCCTAACTTCGCTAGCGCTCGAAAAATCGCTGCATGAAAAGTTTATAAGGGACGAAGACGAAAGGCCTAACTTAGCATACGATCAATTTAGCAGTCAGATTCCATTGATCTCTCTCTCTGGGATTGACGATGACGACGATGAATGTAATAAGAGGAAAGATCTGTGCAAGAGAATAGCGCAAGCATGCGAAGATTGGGGTATTTTTCAAGTGATCGATCATGGGATCGATTTGAAGCTCATCAACGATATGACTCGTTTGGCTCGTGAGTTCTTCGATCTGCCCGACGAAGAGAAGCTGAGGTTCGATATGTCTGGTGGGAAAAAAGGAGGTTTCATTGTTTCGAGTCACC
>CrV_442_2
AGAGGACCACTAACCCTAACTTCGCTAGCGCTCGAAAAATCGCTGCATGAAAAGTTTATAAGGGACGAAGACGAAAGGCCTAACTTAGCATACGATCAATTTAGCAGTCAGATTCCATTGATCTCTCTCTCTGGGATTGACGATGACGACGATGAATGTAATAAGAGGAAAGATCTGTGCAAGAGAATAGCGCAAGCATGCGAAGATTGGGGTATTTTTCAAGTGATCGATCATGGGATCGATTTGAAGCTCATCAACGATATGACTCGTTTGGCTCGTGAGTTCTTCGATCTGCCCGACGAAGAGAAGCTGAGGTTCGATATGTCTGGTGGGAAAAAAGGAGGTTTCATTGTTTCGAGTCACC
>CrV_443_2
AGAAGAAACTCCTCCGACCATTCTTGTTAACAGTTACGATGCGTTAGAGGAAGAGGCCTTGCAGGCGATGATCCCAAAGTACAAAACAATGGGGATTGGACCATTGATTCCCTCGTCCGTTTTTGACACCAGGGAATCAACATGTGAGGTAGTTTCTCTTGTTCCAGATTTGGAGCAAAAGTCAAAGGACGACTGCCAGTGGCATGGATGGTTGAACTCAAAAGCAGAGGGGTCAGTGATTTATGTATCATTCGGAAGTCATGTCAAGCAATCTAAAGCTCAAACGGAGGAGATAGCAAAAGGGCTCCTCGCGAGTGGCCATCCATTCTTGTGGGTG
>CrV_444_1
TTCCTTACCCCTCCCCCTAACTTCGCTAGCTCTCTCCAAATCGCTGCATGAAAAGTTTATAAGGGACGAAGACGAAAGGCCTAACTTAGCATACGATCAATTTAGCAGTCAGATTCCATTGATCTCTCTCTCTGGGATTGACGATGACGACGATGAATGTAATAAGAGGAAAGATCTGTGCAAGAGAATAGCGCAAGCATGCGAAGATTGGGGTATTTTTCAAGTGATCGATCATGGGATCGATTTGAAGCTCATCAACGATATGACTCGTTTGGCTCGTGAGTTCTTCGATCTGCCCGACGAAGAGAAGCTGAGGTTCGATATGTCTGGTGGGAAAAAAGGAGGTTTCATTGTTTCGAGGCACC
>CrV_445_1
TGCAGGACCACTAACCCTAACTTCGCTAGCGCTCGAAAAATCGCTGCATGAAAAGTTTATAAGGGACGAAGACGAAAGGCCTAACTTAGCATACGATCAATTTAGCAGTCAGATTCCATTGATCTCTCTCTCTGGGATTGACGATGACGACGATGAATGTAATAAGAGGAAAGATCTGTGCAAGAGAATAGCGCAAGCATGCGAAGATTGGGGTATTTTTCAAGTGATCGATCATGGGATCGATTTGAAGCTCATCAACGATATGACTCGTTTGGCTCGTGAGTTCTTCGATCTGCCCGACGAAGAAAAGCTGAGGTTCGATATGTCTGGTGGGAAAAAAGGAGGTTTCATTGTTTCGAGTCACC
>CrV_446_1
TAGCAGGACCACTAACCCTAACTTCGCTAGCGCTCGAAAAATCGCTGCATGAAAAGTTTATAAGGGACGAAGACGAAAGGCCTAACTTAGCATACGATCAATTTAGCAGTCAGATTCCATTGATCTCTCTCTCTGGGATTGACGATGACGACGATGAATGTAATAAGAGGAAAGATCTGTGCAAGAGAATAGCGCAAGCATGCGAAGATTGGGGTATTTTTCAAGTGATCGATCATGGGATCGATTTGAAGCTCATCAACGATATGACTCGTTTGGCTCGTGAGTTCTTCGATCTGCCCGACGAAGAGAAGCTGAGGTTCGATATGTCTGGTGGGAAAAAGGAGGTTTCATTGTTTCGAGTCACC
>CrV_447_1
TAACCCTAACTTCGCTAGCGCTCGAAAAATCGCTGCATGAAAAGTTTATAAGGGACGAAGACGAAAGGCCTAACTTAGCATACGATCAATTTAGCAGTCAGATTCCATTGATCTCTCTCTCTGGGATTGACGATGACGACGATGAATGTAATAAGAGGAAAGATCTGTGCAAGAGAATAGCGCAAGCATGCGAAGATTGGGGTATTTTTCAAGTGATCGATCATGGGATCGATTTGAAGCTCATCAACGATATGACTCGTTTGGCTCGTGAGTTCTTCGATCTGCCCGACGAAGAGAAGCTGAGGTTCGATATGTCTGGTGGGAAAAAAGGAGGTTTCATTGTTTCGAGTCACC
>CrV_448_1
GGCAGGACCACTGACCCTAACTTCGCTAGCGCTCGAAAAATCGCTGCATGAAAAGTTTATAAGGGACGAAGACGAAAGGCCTAACTTAGCATACGATCAATTTAGCAGTCAGATTCCATTGATCTCTCTCTCTGGGATTGACGATGACGACGATGAATGTAATAAGAGGAAAGATCTGTGCAAGAGAATAGCGCAAGCATGCGAAGATTGGGGTATTTTTCAAGTGATCGATCATGGGATCGATTTGAAGCTCATCAACGATATGACTCGTTTGGCTCGTGAGTTCTTCGATCTGCCCGACGAAGAGAAGCTGAGGTTCGATATGTCTGGTGGGAAAAAAGGAGGTTTCATTGTTTCGAGTCACC
>CrV_449_1
CTCCTTCCCCCTCCCCCTAACTTCGCTAGCTCTCTCCAAATCGCTGCATGAAAAGTTTATAAGGGACGAAGACGAAAGGCCTAACTTAGCATACGATCAATTTAGCAGTCAGATTCCATTGATCTCTCTCTCTGGGATTGACGATGACGACGATGAATGTAATAAGAGGAAAGATCTGTGCAAGAGAATAGCGCAAGCATGCGAAGATTGGGGTATTTTTCAAGTGATCGATCATGGGATCGATTTGAAGCTCATCAACGATATGACTCGTTTGGCTCGTGAGTTCTTCGATCTGCCCGACGAAGAGAAGCTGAGGTTCGATATGTCTGGTGGGAAAAAAGGAGGTTTCATTGTTTCGAGTCACC
>CrV_450_1
CTCCTTCCCCCTAACCCTAACTTCGCTAGCGCTCGAAAAATCGCTGCATGAAAAGTTTATAAGGGACGAAGACGAAAGGCCTAACTTAGCATACGATCAATTTAGCAGTCAGATTCCATTGATCTCTCTCTCTGGGATTGACGATGACGACGATGAATGTAATAAGAGGAAAGATCTGTGCAAGAGAATAGCGCAAGCATGCGAAGATTGGGGTATTTTTCAAGTGATCGATCATGGGATCGATTTGAAGCTCATCAACGATATGACTCGTTTGGCTCGTGAGTTCTTCGATCTGCCCGACGAAGAGAAGCTGAGGTTCGATATGTCTGGTGGGAAAAAAGGAGGTTTCATTGTTTCGAGTCACC
>CrV_451_1
CTCCTTACCACTAACCCTAACTTCGCTAGCGCTCGAAAAATCGCTGCATGAAAAGTTTATAAGGGACGAAGACGAAAGGCCTAACTTAGCATACGATCAATTTAGCAGTCAGATTCCATTGATCTCTCTCTCTGGGATTGACGATGACGACGATGAATGTAATAAGAGGAAAGATCTGTGCAAGAGAATAGCGCAAGCATGCGAAGATTGGGGTATTTTTCAAGTGATCGATCATGGGATCGATTTGAAGCTCATCAACGATATGACTCGTTTGGCTCGTGAGTTCTTCGATCTGCCCGACGAAGAGAAGCTGAGGTTCGATATGTCTGGTGGGAAAAAAGGAGGTTTCATTGTTTCGAGTCACC
>CrV_452_1
CTCCGGACCACTAACCCTAACTTCGCTAGCGCTCGAAAAATCGCTGCATGAAATGTTTATAAGGGACGAAGACGAAAGGCCTAACTTAGCATACGATCAATTTAGCAGTCAGATTCCATTGATCTCTCTCTCTGGGATTGACGATGACGACGATGAATGTAATAAGAGGAAAGATCTGTGCAAGAGAATAGCGCAAGCATGCGAAGATTGGGGTATTTTTCAAGTGATCGATCATGGGATCGATTTGAAGCTCATCAACGATATGACTCGTTTGGCTCGTGAGTTCTTCGATCTGCCCGACGAAGAGAAGCTGAGGTTCGATATGTCTGGTGGGAAAAAAGGAGGTTTCATTGTTTCGAGTCACC
>CrV_453_1
CTCCGGACCACTAACCCTAACTTCGCTAGCGCTCGAAAAATCGCTGCATGAAAAGTTTATAAGGGACGAAGACGAAAGGCCTAACTTAGCATACGATCAATTTAGCAGTCAGATTCCATTGATCTCTCTCTCTGGGATTGACGATGACGACGATGAATGTAATAAGAGGAAAGATCTGTGCAAGAGAATAGCGCAAGCATGCGAAGATTGGGGTATTTTTCAAGTGATCGATCATGGGATCGATTTGAAGCTCATCAACGATATGACTCGTTTGGCTCGTGAGTTCTTCGATCTGCCCGACGAAGAGAAGCTGAGGTTCGATATGTCTGGTGGGAAAAAAGGAGGTTTCATTGTTTCGAGTCACC
>CrV_454_1
CTCATGACCACTAACCCTAACTTCGCTAGCGCTCGAAAAATCGCTGCATGAAAAGTTTATAAGGGACGAAGACGAAAGGCCTAACTTAGCATACGATCAATTTAGCAGTCAGATTCCATTGATCTCTCTCTCTGGGATTGACGATGACGACGATGAATGTAATAAGAGGAAAGATCTGTGCAAGAGAATAGCGCAAGCATGCGAAGATTGGGGTATTTTTCAAGTGATCGATCATGGGATCGATTTGAAGCTCATCAACGATATGACTCGTTTGGCTCGTGAGTTCTTCGATCTGCCCGACGAAGAGAAGCTGAGGTTCGATATGTCTGGTGGGAAAAAAGGAGGTTTCATTGTTTCGAGTCACC
>CrV_455_1
CTCAGGACCACTAACCCTAACTTCGCTAGCGCTCGAAAAATCGCTGCATGAAAAGTTTATAAGGGACGAAGACGAAAGGCCTAACTTAGCATACGATCAATTTAGCAGTCAGATTCCATTGATCTCTCTCTCTGGGATTGACGATGACGACGATGAATGTAATAAGAGGAAAGATCTGTGCAAGAGAATAGCGCAAGCATGCGAAGATTGGGGTATTTTTCAAGTGATCGATCATGGGATCGATTTGAAGCTCATCAACGATATGACTCGTTTGGCTCGTGAGTTCTTCGATCTGCCCGACGAAGAGAAGCTGAGGTTCGATATGTCTGGTGGGAAAAAAGGAGGTTTCATTGTTTCGAGTCACC
>CrV_456_1
CGCAGGACCACTAACCCTAACTTCGCTAGCGCTCGAAAAATCGCTGCATGAAAAGTTTATAAGGGACGAAGACGAAAGGCCTAACTTAGCATACGATCAATTTAGCAGTCAGATTCCATTGATCTCTCTCTCTGGGATTGACGATGACGACGATGAATGTAATAAGAGGAAAGATCTGTGCAAGAGAATAGCGCAAGCATGCGAAGATTGGGGTATTTTTCAAGTGATCGATCATGGGATCGATTTGAAGCTCATCAACGATATGACTCGTTTGGCTCGTGAGTTCTTCGATCTGCCCGACGAAGAGAAGCTGAGGTTCGATATGTCTGGTGGGAAAAAAGGAGGTTTCATTGTTTCGAGTCACC
>CrV_457_1
ATCCTTCCCCCTCCCCCTAACTTCGCTAGCGCTCTCAAAATCGCTGCATGAAAAGTTTATAAGGGACGAAGACGAAAGGCCTAACTTAGCATACGATCAATTTAGCAGTCAGATTCCATTGATCTCTCTCTCTGGGATTGACGATGACGACGATGAATGTAATAAGAGGAAAGATCTGTGCAAGAGAATAGCGCAAGCATGCGAAGATTGGGGTATTTTTCAAGTGATCGATCATGGGATCGATTTGAAGCTCATCAACGATATGACTCGTTTGGCTCGTGAGTTCTTCGATCTGCCCGACGAAGAGAAGCTGAGGTTCGATATGTCTGGTGGGAAAAAAGGAGGTTTCATTGTTTCGAGTCACC
>CrV_458_1
ATCCTGACCACTAAACCTAACTTCGCTAGCGCTCGAAAAATCGCTGCATGAAAAGTTTATAAGGGACGAAGACGAAAGGCCTAACTTAGCATACGATCAATTTAGCAGTCAGATTCCATTGATCTCTCTCTCTGGGATTGACGATGACGACGATGAATGTAATAAGAGGAAAGATCTGTGCAAGAGAATAGCGCAAGCATGCGAAGATTGGGGTATTTTTCAAGTGATCGATCATGGGATCGATTTGAAGCTCATCAACGATATGACTCGTTTGGCTCGTGAGTTCTTCGATCTGCCCGACGAAGAGAAGCTGAGGTTCGATATGTCTGGTGGGAAAAAAGGAGGTTTCATTGTTTCGAGTCACC
>CrV_459_1
ATCCTCCCCCCCCCCCCTAACTTCGCTAGCTCTCTCAAAATCGCTGCATGAAAAGTTTATAAGGGACGAAGACGAAAGGCCTAACTTAGCATACGATCAATTTAGCAGTCAGATTCCATTGATCTCTCTCTCTGGGATTGACGATGACGACGATGAATGTAATAAGAGGAAAGATCTGTGCAAGAGAATAGCGCAAGCATGCGAAGATTGGGGTATTTTTCAAGTGATCGATCATGGGATCGATTTGAAGCTCATCAACGATATGACTCGTTTGGCTCGTGAGTTCTTCGATCTGCCCGACGAAGAGAAGCTGAGGTTCGATATGTCTGGTGGGAAAAAAGGAGGTTTCATTGTTTCGAGTCACC
>CrV_460_1
ATCATTACCACTCACCCTAACTTCGCTAGCTCTCTAAAAATCGCTGCATGAAAAGTTTATAAGGGACGAAGACGAAAGGCCTAACTTAGCATACGATCAATTTAGCAGTCAGATTCCATTGATCTCTCTCTCTGGGATTGACGATGACGACGATGAATGTAATAAGAGGAAAGATCTGTGCAAGAGAATAGCGCAAGCATGCGAAGATTGGGGTATTTTTCAAGTGATCGATCATGGGATCGATTTGAAGCTCATCAACGATATGACTCGTTTGGCTCGTGAGTTCTTCGATCTGCCCGACGAAGAGAAGCTGAGGTTCGATATGTCTGGTGGGAAAAAAGGAGGTTTCATTGTTTCGAGTCACC
>CrV_461_1
ATCATGACCACTAACCCTAACTTCGCTAGCGCTCGAAAAATCGCTGCATGAAAAGTTTATAAGGGACGAAGACGAAAGGCCTAACTTAGCATACGATCAATTTAGCAGTCAGATTCCATTGATCTCTCTCTCTGGGATTGACGATGACGACGATGAATGTAATAAGAGGAAAGATCTGTGCAAGAGAATAGCGCAAGCATGCGAAGATTGGGGTATTTTTCAAGTGATCGATCATGGGATCGATTTGAAGCTCATCAACGATATGACTCGTTTGGCTCGTGAGTTCTTCGATCTGCCCGACGAAGAGAAGCTGAGGTTCGATATGTCTGGTGGGAAAAAAGGAGGTTTCATTGTTTCGAGTCACC
>CrV_462_1
ATAAGATGCAGTCCCTTCTGTTTTACGACTTTCCGTACCCAAGAACACATTTCTTGGACACTGTTATCCCTAATCTTAAGGCCTCTTTGTCTCTCACTCTAAAACACTACGTTCCGCTTAGCGGAAATTTGTTAATGCCGATCAAATCGGGCGAAATGCCGAAGTTTCAGTACTCCCGTGATGAGGGCGACTCGATAACTTTGATCGTTGCGGAGTCTGACCAGGATTTTGACTACCTTAAAGGTCATCAACTGGTAGATTCCAATGATTTGCATGGCCTTTTTTATGTTATGCCACGGGTTATAAGGACCATGCAAGACTATAAAGTGATCCCGCTCGTAGCCGTGCAAGTAACCGTTTTTCCTAACCATGGCATAGCCGTGGCTCTGACGGCACATC…
>CrV_463_1
ATAAGATGCAGTCCCTTCTGTTTTACGACTTTCCGTACCCAAAAACACATTTCTTGGACACTGTTGTCCCTAATCTTAAGGCCTCTTTGTCTCTCACTCTAAAACACTACCTTCCGCTTAGCGGAAATTTGTTAATGCCGATCAAATCGGGCAAAATGCCGAAGTTTCGCTACTCCCGTGATGAGGGAGACTCGATAACTTTGATCTTTGCGGAGTCTGACCAGGATTTTGACAACCTTAAAGGTCATCAACTGGTAGATTCCAATGATTTGCATGCCCTTTTTTATGTTATGCCACGGGTTATAAGGACCATGCAGACTATAAAGTGATCCCGCTCGTAGCTGTGCAAGTAACCGTGTTTCCTAACCGTGGCATAGCCGTGGCTCTGACGGCACATCA…
>CrV_464_1
ATAAGATGCAGTCCCTTCTGTTTTACGACTTTCCGTACCCAAAAACACATTTCTTGGACACTGTTGTCCCTAATCTTAAGGCCTCTTTGTCTCTCACTCTAAAACACTACCTTCCGCTTAGCGGAAATTTGTTAATGCCGATCAAATCGGGCAAAATGCCGAAGTTTCGCTACTCCCGTGATGAGGGAGACTCGATAACTTTGATCTTTGCGGAGTCTGACCAGGATTTTGACAACCTTAAAGGTCATCAACTGGTAGATTCCAATGATTTGCATGCCCTTTTTTATGTTATGCCACGGGTTATAAGGACCATGCAAGACTATAAAGTGATCCCGCTCGTAGCTGTGCAAGTAACCGTGTTTCCTAACCGTGGCATAGCCGTGGCTCTGACGGCACATC…
>CrV_465_1
ATAAGATGCAGTCCCTTCTATTTTACGACTTTCCGTACCCAAAAACACATTTCTTGGACACTGTTGTCCCTAATCTTAAGGCCTCTTTGTCTCTCACTCTAAAACACTACCTTCCGCTTAGCGGAAATTTGTTAATGCCGATCAAATCGGGCAAAATGCCGAAGTTTCGCTACTCCCGTGATGAGGGAGACTCGATAACTTTGATCTTTGCGGAGTCTGACCAGGATTTTGACAACCTTAAAGGTCATCAACTGGTAGATTCCAATGATTTGCATGCCCTTTTTTATGTTATGCCACGGGTTATAAGGACCATGCAGACTATAAAGTGATCCCGCTCGTAGCTGTGCAAGTAACCGTGTTTCCTAACCGTGGCATAGCCGTGGCTCTGACGGCACATCA…
>CrV_466_1
AGTAGGACCACTAACCCTAACTTCGCTAGCGCTCGAAAAATCGCTGCATGAAAAGTTTATAAGGGACGAAGACGAAAGGCCTAACTTAGCATACGATCAATTTAGCAGTCAGATTCCATTGATCTCTCTCTCTGGGATTGATGATGACGACGATGAATGTAATAAGAGGAAAGATCTGTGCAAGAGAATAGCGCAAGCATGCGAAGATTGGGGTATTTTTCAAGTGATCGATCATGGGATCGATTTGAAGCTCATCAACGATATGACTCGTTTGGCTCGTGAGTTCTTCGATCTGCCCGACGAAGAGAAGCTGAGGTTCGATATGTCTGGTGGGAAAAAAGGAGGTTTCATTGTTTCGAGTCACC
>CrV_467_1
AGTAGGACCACTAACCCTAACTTCGCTAGCGCTCGAAAAATCGCTGCATGAAAAGTTTATAAGGGACGAAGACGAAAGGCCTAACTTAGCATACGATCAATTTAGCAGTCAGATTCCATTGATCTCTCTCTCTGGGATTGACGATGACGACGATGAATGTAATAAGAGGAAAGATCTGTGCAAGAGAATAGCGCAAGCATGCGAAGATTGGGGTATTTTTCAGGTGATCGATCATGGGATCGATTTGAAGCTCATCAACGATATGACTCGTTTGGCTCGTGAGTTCTTCGATCTGCCCGACGAAGAGAAGCTGAGGTTCGATATGTCTGGTGGGAAAAAAGGAGGTTTCATTGTTTCGAGTCACC
>CrV_468_1
AGGAGGACCACTAACCCTAACTTCGCTAGCGCTCGAAAAATCGCTGCATGAAAAGTTTATAAGGGACGAAGACGAAAGGCCTAACTTAGCATACGATCAATTTAGCAGTCAGATTCCATTGATCTCTCTCTCTGGGATTGACGATGACGACGATGAATGTAATAAGAGGAAAGATCTGTGCAAGAGAATAGCGCAAGCATGCGAAGATTGGGGTATTTTTCAAGTGATCGATCATGGGATCGATTTGAAGCTCATCAACGATATGACTCGTTTGGCTCGTGAGTTCTTCGATCTGCCCGACGAAGAGAAGCTGAGGTTCGATATGTCTGGTGGGAAAAAAGGAGGTTTCATTGTTTCGAGTCACC
>CrV_469_1
AGCTGGACCACTAACCCTAACTTCGCTAGCGCTCGAAAAATCGCTGCATGAAAAGTTTATAAGGGACGAAGACGAAAGGCCTAACTTAGCATACGATCAATTTAGCAGTCAGATTCCATTGATCTCTCTCTCTGGGATTGACGATGACGACGATGAATGTAATAAGAGGAAAGATCTGTGCAAGAGAATAGCGCAAGCATGCGAAGATTGGGGTATTTTTCAAGTGATCGATCATGGGATCGATTTGAAGCTCATCAACGATATGACTCGTTTGGTTCGTGAGTTCTTCGATCTGCCCGACGAAGAGAAGCTGAGGTTCGATATGTCTGGTGGGAAAAAAGGAGGTTTCATTGTTTCGAGTCACC
>CrV_470_1
AGCGGGACCACTAACCCTAACTTCGCTAGCGCTCGAAAAATCGCTGCATGAAAAGCTTATAAGGGACGAAGACGAAAGGCCTAACTTAGCATACGATCAATTTAGCAGTCAGATTCCATTGATCTCTCTCTCTGGGATTGACGATGACGACGATGAATGTAATAAGAGGAAAGATCTGTGCAAGAGAATAGCGCAAGCATGCGAAGATTGGGGTATTTTTCAAGTGATCGATCATGGGATCGATTTGAAGCTCATCAACGATATGACTCGTTTGGCTCGTGAGTTCTTCGATCTGCCCGACGAAGAGAAGCTGAGGTTCGATATGTCTGGTGGGAAAAAAGGAGGTTTCATTGTTTCGAGTCACC
>CrV_471_1
AGCGGATCACTAACCCTAACTTCGCTAGCGCTCGAAAAATCGCTGCATGAAAAGTTTATAAGGGACGAAGACGAAAGGCCTAACTTAGCATACGATCAATTTAGCAGTCAGATTCCATTGATCTCTCTCTCTGGGATTGACGATGACGACGATGAATGTAATAAGAGGAAAGATCTGTGCAAGAGAATAGCGCAAGCATGCGAAGATTGGGGTATTTTTCAAGTGATCGATCATGGGATCGATTTGAAGCTCATCAACGATATGACTCGTTTGGCTCGTGAGTTCTTCGATCTGCCCGACGAAGAGAAGCTGAGGTTCGATATGTCTGGTGGGAAAAAAGGAGGTTTCATTGTTTCGAGTCACC
>CrV_472_1
AGCGGACCACTAACCCTAACTTCGCTAGCGCTCGAAAAATCGCTGCATGAAAAGTTTATAAGGGACGAAGACGAAAGGCCTAACTTAGCATACGATCAATTTAGCAGTCAGATTCCATTGATCTCTCTCTCTGGGATTGACGATGACGACGATGAATGTAATAAGAGGAAAGATCTGTGCAAGAGAATAGTGCAAGCATGCGAAGATTGGGGTATTTTTCAAGTGATCGATCATGGGATCGATTTGAAGCTCATCAACGATATGACTCGTTTGGCTCGTGAGTTCTTCGATCTGCCCGACGAAGAGAAGCTGAGGTTCGATATGTCTGGTGGGAAAAAAGGAGGTTTCATTGTTTCGAGTCACC
>CrV_473_1
AGCGGACCACTAACCCTAACTTCGCTAGCGCTCGAAAAATCGCTGCATGAAAAGTTTATAAGGGACGAAGACGAAAGGCCTAACTTAGCATACGATCAATTTAGCAGTCAGATTCCATTGATCTCTCTCTCTGGGATTGACGATGACGACGATGAATGTAATAAGAGGAAAGATCTGTGCAAGAGAATAGCGCAAGCATGCGAAGATTGGGGTATTTTTCAAGTGATCGATCATGGGATCGATTTGAAGCTCATCAACGATATGACTCGTTTGGCTCGTGAGTTCTTCGATCTGCCCGACGAAGAGGAGCTGAGGTTCGATATGTCTGGTGGGAAAAAAGGAGGTTTCATTGTTTCGAGTCACC
>CrV_474_1
AGCCAGGACCACTAACCCTAACTTCGCTAGCGCTCGAAAAATCGCTGCATGAAAAGTTTATAAGGGACGAAGACGAAAGGCCTAACTTAGCATACGATCAATTTAGCAGTCAGATTCCATTGATCTCTCTCTCTGGGATTAACGATGACGACGATGAATGTAATAAGAGGAAAGATCTGTGCAAGAGAATAGCGCAAGCATGCGAAGATTGGGGTATTTTTCAAGTGATCGATCATGGGATCGATTTGAAGCTCATCAACGATATGACTCGTTTGGCTCGTGAGTTCTTCGATCTGCCCGACGAAGAGAAGCTGAGGTTCGATATGTCTGGTGGGAAAAAAGGAGGTTTCATTGTTTCGAGTCACC
>CrV_475_1
AGCATTCCCCCTCACCCTAACTTCGCTAGCGCTCTCAAAATCGCTGCATGAAAAGTTTATAAGGGACGAAGACGAAAGGCCTAACTTAGCATACGATCAATTTAGCAGTCAGATTCCATTGATCTCTCTCTCTGGGATTGACGATGACGACGATGAATGTAATAAGAGGAAAGATCTGTGCAAGAGAATAGCGCAAGCATGCGAAGATTGGGGTATTTTTCAAGTGATCGATCATGGGATCGATTTGAAGCTCATCAACGATATGACTCGTTTGGCTCGTGAGTTCTTCGATCTGCCCGACGAAGAGAAGCTGAGGTTCGATATGTCTGGTGGGAAAAAAGGAGGTTTCATTGTTTCGAGTCACC
>CrV_476_1
AGCATTCCCCCTAACCCTAACTTCGCTAGCGCTCGAAAAATCGCTGCATGAAAAGTTTATAAGGGACGAAGACGAAAGGCCTAACTTAGCATACGATCAATTTAGCAGTCAGATTCCATTGATCTCTCTCTCTGGGATTGACGATGACGACGATGAATGTAATAAGAGGAAAGATCTGTGCAAGAGAATAGCGCAAGCATGCGAAGATTGGGGTATTTTTCAAGTGATCGATCATGGGATCGATTTGAAGCTCATCAACGATATGACTCGTTTGGCTCGTGAGTTCTTCGATCTGCCCGACGAAGAGAAGCTGAGGTTCGATATGTCTGGTGGGAAAAAAGGAGGTTTCATTGTTTCGAGTCACC
>CrV_477_1
AGCAGTACCCCTCCCCCTAACTTCGCTAGCGCTCTCAAAATCGCTGCATGAAAAGTTTATAAGGGACGAAGACGAAAGGCCTAACTTAGCATACGATCAATTTAGCAGTCAGATTCCATTGATCTCTCTCTCTGGGATTGACGATGACGACGATGAATGTAATAAGAGGAAAGATCTGTGCAAGAGAATAGCGCAAGCATGCGAAGATTGGGGTATTTTTCAAGTGATCGATCATGGGATCGATTTGAAGCTCATCAACGATATGACTCGTTTGGCTCGTGAGTTCTTCGATCTGCCCGACGAAGAGAAGCTGAGGTTCGATATGTCTGGTGGGAAAAAAGGAGGTTTCATTGTTTCGAGTCACC
>CrV_478_1
AGCAGTACCACTACCACTAACTTCGCTAGCTCTCTAAAAATCGCTGCATGAAAAGTTTATAAGGGACGAAGACGAAAGGCCTAACTTAGCATACGATCAATTTAGCAGTCAGATTCCATTGATCTCTCTCTCTGGGATTGACGATGACGACGATGAATGTAATAAGAGGAAAGATCTGTGCAAGAGAATAGCGCAAGCATGCGAAGATTGGGGTATTTTTCAAGTGATCGATCATGGGATCGATTTGAAGCTCATCAACGATATGACTCGTTTGGCTCGTGAGTTCTTCGATCTGCCCGACGAAGAGAAGCTGAGGTTCGATATGTCTGGTGGGAAAAAAGGAGGTTTCATTGTTTCGAGTCACC
>CrV_479_1
AGCAGTACCACTAACCCTAACTTCGCTAGCGCTCAAAAAATCGCTGCATGAAAAGTTTATAAGGGACGAAGACGAAAGGCCTAACTTAGCATACGATCAATTTAGCAGTCAGATTCCATTGATCTCTCTCTCTGGGATTGACGATGACGACAATGAATGTAATAAGAGGAAAGATCTGTGCAAGAGAATAGCGCAAGCATGCGAAGATTGGGGTATTTTTCAAGTGATCGATCATGGGATCGATTTGAAGCTCATCAACGATATGACTCGTTTGGCTCGTGAGTTCTTCGATCTGCCCGACGAAGAGAAGCTGAGGTTCGATATGTCTGGTGGGAAAAAAGGAGGTTTCATTGTTTCGAGTCACC
>CrV_480_1
AGCAGGGCCACTAACCCTAACTTCGCTAGCGCTCGAAAAATCGCGGCATGAAAAGTTTATAAGGGACGAAGACGAAAGGCCTAACTTAGCATACGATCAATTTAGCAGTCAGATTCCATTGATCTCTCTCTCTGGGATTGACGATGACGACGATGAATGTAATAAGAGGAAAGATCTGTGCAAGAGAATAGCGCAAGCATGCGAAGATTGGGGTATTTTTCAAGTGATCGATCATGGGATCGATTTGAAGCTCATCAACGATATGACTCGTTTGGCTCGTGAGTTCTTCGATCTGCCCGACGAAGAGAAGCTGAGGTTCGATATGTCTGGTGGGAAAAAAGGAGGTTTCATTGTTTCGAGTCACC
>CrV_481_1
AGCAGGGACCACTAACCCTAACTTCGCTAGCGCTCGAAAAATCGCTGCATGAAAAGTTTATAAGGGACGAAGACGAAAGGCCTAACTTAGCATACGATCAATTTAGCAGTCAGATTCCATTGATCTCTCTCTCTGGGATTGATGATGACGACGATGAATGTAATAAGAGGAAAGATCTGTGCAAGAGAATAGCGCAAGCATGCGAAGATTGGGGTATTTTTCAAGTGATCGATCATGGGATCGATTTGAAGCTCATCAACGATATGACTCGTTTGGCTCGTGAGTTCTTCGATCTGCCCGACGAAGAGAAGCTGAGGTTCGATATGTCTGGTGGGAAAAAAGGAGGTTTCATTGTTTCGAGTCACC
>CrV_482_1
AGCAGGGACCACTAACCCTAACTTCGCTAGCGCTCGAAAAATCGCTGCATGAAAAGTTTATAAGGGACGAAGACGAAAGGCCTAACTTAGCATACGATCAATTTAGCAGCCAGATTCCATTGATCTCTCTCTCTGGGATTGACGATGACGACGATGAATGTAATAAGAGGAAAGATCTGTGCAAGAGAATAGCGCGAGCATGCGAAGATTGGGGTATTTTTCAAGTGATCGATCATGGGATCGATTTGAAGCTCATCAACGATATGACTCGTTTGGCTCGTGAGTTCTTCGATCTGCCCGACGAAGAGAAGCTGAGGTTCGATATGTCTGGTGGGAAAAAAGGAGGTTTCATTGTTTCGAGTCACC
>CrV_483_1
AGCAGGCCACTAACCCTAACTTCGCTAGCGCTCGAAAAATCGCTGCATGAAAAGTTTATAAGGGACGAGGACGAAAGGCCTAACTTAGCATACGATCAATTTAGCAGTCAGATTCCATTGATCTCTCTCTCTGGGATTGACGATGACGACGATGAATGTAATAAGAGGAAAGATCTGTGCAAGAGAATAGCGCAAGCATGCGAAGATTGGGGTATTTTTCAAGTGATCGATCATGGGATCGATTTGAAGCTCATCAACGATATGACTCGTTTGGCTCGTGAGTTCTTCGATCTGCCCGACGAAGAGAAGCTGAGGTTCGATATGTCTGGTGGGAAAAAAGGAGGTTTCATTGTTTCGAGTCACC
>CrV_484_1
AGCAGGATCACTAACCCTAACTTCGCTAGCGCTCGAAAAATCGCTGCATGAAAAGTTTATAAGGGACGAAGACGAAAGGCCTAACTTAGCATACGATCAATTTAGCAGTCAGCTTCCATTGATCTCTCTCTCTGGGATTGACGATGACGACGATGAATGTAATAAGAGGAAAGATCTGTGCAAGAGAATAGCGCAAGCATGCGAAGATTGGGGTATTTTTCAAGTGATCGATCATGGGATCGATTTGAAGCTCATCAACGATATGACTCGTTTGGCTCGTGAGTTCTTCGATCTGCCCGACGAAGAGAAGCTGAGGTTCGATATGTCTGGTGGGAAAAAAGGAGGTTTCATTGTTTCGAGTCACC
>CrV_485_1
AGCAGGATCACTAACCCTAACTTCGCTAGCGCTCGAAAAATCGCTGCATGAAAAGTTTATAAGGGACGAAGACGAAAGGCCTAACTTAGCATACGATCAATTCAGCAGTCAGATTCCATTGATCTCTCTCTCTGGGATTGACGATGACGACGATGAATGTAATAAGAGGAAAGATCTGTGCAAGAGAATAGCGCAAGCATGCGAAGATTGGGGTATTTTTCAAGTGATCGATCATGGGATCGATTTGAAGCTCATCAACGATATGACTCGTTTGGCTCGTGAGTTCTTCGATCTGCCCGACGAAGAGAAGCTGAGGTTCGATATGTCTGGTGGGAAAAAAGGAGGTTTCATTGTTTCGAGTCACC
>CrV_486_1
AGCAGGACTACTAACCCTAACTTCGCTAGCGCTCGAAAAATCGCTGCATGAAAAGTTTATAAGGGACGAAGACGAAAGGCCTAACTTAGCATACGATCAATTTAGCAGTCAGATTCCATTGATCTCTCTCTCTGGGATTGACGATGACGACGATGAATGTAATAAGAGGAAAGATCTGTGCAAGAGAATAGCGCAAGCATGCGAAGATTGGGTTATTTTTCAAGTGATCGATCATGGGATCGATTTGAAGCTCATCAACGATATGACTCGTTTGGCTCGTGAGTTCTTCGATCTGCCCGACGAAGAGAAGCTGAGGTTCGATATGTCTGGTGGGAAAAAAGGAGGTTTCATTGTTTCGAGTCACC
>CrV_487_1
AGCAGGACTACTAACCCTAACTTCGCTAGCGCTCGAAAAATCGCTGCATGAAAAGTTTATAAGGGACGAAGACGAAAGGCCTAACTTAGCATACGATCAATTTAGCAGTCAGATTCCATTGATCTCTCTCTCTGGGATTGACGATGACGACGATGAATGTAATAAGAGGAAAGATCTGTGCAAGAGAATAGCGCAAGCATGCGAAGATTGGGGTATTTTTCAAGTGATCGATCATGGGATCGATTTGAAGCTCATCAACGATATGACTCGTTTGGCTCGTGAGTTCTTCGATCTGCCCGATGAAGAGAAGCTGAGGTTCGATATGTCTGGTGGGAAAAAAGGAGGTTTCATTGTTTCGAGTCACC
>CrV_488_1
AGCAGGACTAACCCTAACTTCGCTAGCGCTCGAAAAATCGCTGCATGAAAAGTTTATAAGGGACGAAGACGAAAGGCCTAACTTAGCATACGATCAATTTAGCAGTCAGATTCCATTGATCTCTCTCTCTGGGATTGACGATGACGACGATGAATGTAATAAGAGGAAAGATCTGTGCAAGAGAATAGCGCAAGCATGCGAAGATTGGGGTATTTTTCAAGTGATCGATCATGGGATCGATTTGAAGCTCATCAACGATATGACTCGTTTGGCTCGTGAGTTCTTCGATCTGCCCGACGAAGAGAAGCTGAGGTTCGATATGTCTGGTGGGAAAAAAGGAGGTTTCATTGTTTCGAGTCACC
>CrV_489_1
AGCAGGACGGCTAACCCTAACTTCGCTAGCGCTCGAAAAATCGCTGCATGAAAAGTTTATAAGGGACGAAGACGAAAGGCCTAACTTAGCATACGATCAATTTAGCAGTCAGATTCCATTGATCTCTCTCTCTGGGATTGACGATGACGACGATGAATGTAATAAGAGGAAAGATCTGTGCAAGAGAATAGCGCAAGCATGCGAAGATTGGGGTATTTTTCAAGTGATCGATCATGGGATCGATTTGAAGCTCATCAACGATATGACTCGTTTGGCTCGTGAGTTCTTCGATCTGCCCGACGAAGAGAAGCTGAGGTTCGATATGTCTGGTGGGAAAAAAGGAGGTTTCATTGTTTCGAGTCACC
>CrV_490_1
AGCAGGACGACTAACCCTAACTTCGCTAGCGCTCGAAAAATCGCTGCATGAAAAGTTTATAAGGGACGAAGACGAAAGGCCTAACTTAGCATACGATCAATTTAGCAGTCAGATTCCTTTGATCTCTCTCTCTGGGATTAACGATGACGACGATGAATGTAATAAGAGGAAAGATCTGTGCAAGAGAATAGCGCAAGCATGCGAAGATTGGGGTATTTTTCAAGTGATCGATCATGGGATCGATTTGAAGCTCATCAACGATATGACTCGTTTGGCTCGTGAGTTCTTCGATCTGCCCGACGAAGAGAAGCTGAGGTTCGATATGTCTGGTGGGAAAAAAGGAGGTTTCATTGTTTCGAGTCACC
>CrV_491_1
AGCAGGACGACTAACCCTAACTTCGCTAGCGCTCGAAAAATCGCTGCATGAAAAGTTTATAAGGGACGAAGACGAAAGGCCTAACTTAGCATACGATCAATTTAGCAGTCAGATTCCATTGATCTCTCTCTCTGGGATTGACGATGACGACGATGAATGTAATAAGAGGAAAGATCTGTGCAAGAGAATAGCGCAAGCATGCGAAGATTGGGGTATTTTTCAAGTGATCGATCATGGGATCGATTTGAAGCTCATCAACGATATGTCTCGTTTGGCTCGTGAGTTCTTCGATCTGCCCGACGAAGAGAAGCTGAGGTTCGATATGTCTGGTGGGAAAAAAGGAGGTTTCATTGTTTCGAGTCACC
>CrV_492_1
AGCAGGACCTCTAACCCTAACTTCGCTAGCGCTCGAAAAATCGCTGCATGAAAAGTTTATAAGGGACGAAGACGAAAGGCCTAACTTAGCATACGATCAATTTAGCAGTCAGATTCCATTGATCTCTCTCTCTGGGATTGACGATGACGACGATGAATGTAATAAGAGGAAAGATCTGTGCAAGAGAATAGCGCAAGCATGCGAAGATTGGGGTATTTTTCAAGTGATCGATCATGGGATCGATTTGAAGCTCATCAACGATATGACTCGTTTGGCTCGTGAGTTCTTCGATCTGCCCGACGAAGAGAAGCTGAGGTTCGATATGTCTGGTGGGAAAAAAGGAGGTTTCATTGTTTCGAGTCACA
>CrV_493_1
AGCAGGACCATTAACCCTAACTTCGCTAGCGCTCGAAAAATCGCTGCATGAAAAGTTTATAAGGGACGAAGACGAAAGGCCTAACTTAGCATACGATCAATTTAGCAGTCAGATTCCATTGATCTCTCTCTCTGGGATTGACGATGACGACGATGAATGTAATAAGAGGAAAGATCTGTGCAAGAGAATAGCGCAAGCATGCGAAGATTGGGGTATTTTTCAAGTGATCGATCATGGGATCGATTTGAAGCTCATCAACGATATGACTCGTTTGGCTCGTGAGTTCTTCGATCTGCCCGACGAAGAGAAGCTGAGGTTCGATATGTCTGGTGGGAAAAAAGGAGGTTTCATTGTTTCGAGTCACC
>CrV_494_1
AGCAGGACCATTAACCCTAACTTCGCTAGCGCTCGAAAAATCGCTGCATGAAAAGTTTATAAGGGACGAAGACGAAAGGCCTAACTTAGCATACGATCAATTTAGCAGTCAGATTCCATTGATCGCTCTCTCTGGGATTGACGATGACGACGATGAATGTAATAAGAGGAAAGATCTGTGCAAGAGAATAGCGCAAGCATGCGAAGATTGGGGTATTTTTCAAGTGATCGATCATGGGATCGATTTGAAGCTCATCAACGATATGACTCGTTTGGCTCGTGAGTTCTTCGATCTGCCCGACGAAGAGAAGCTGAGGTTCGATATGTCTGGTGGGAAAAAAGGAGGTTTCATTGTTTCGAGTCACC
>CrV_495_1
AGCAGGACCACTTACCCTAACTTCGCTAGCGCTCGAAAAATCGCTGCATGAAAAGTTTATAAGGGACGAAGACGAAAGGCCTAACTTAGCATACGATCAATTTAGCAGTCAGATTCCATTGATCTCTCTCTGGGATTGACGATGACGACGATGAATGTAATAAGAGGAAAGATCTGTGCAAGAGAATAGCGCAAGCATGCGAAGATTGGGGTATTTTTCAAGTGATCGATCATGGGATCGATTTGAAGCTCATCAACGATATGACTCGTTTGGCTCGTGAGTTCTTCGATCTGCCCGACGAAGAGAAGCTGAGGTTCGATATGTCTGGTGGGAAAAAAGGAGGTTTCATTGTTTCGAGTCACC
>CrV_496_1
AGCAGGACCACTTACCCTAACTTCGCTAGCGCTCGAAAAATCGCTGCATGAAAAGTTTATAAGGGACGAAGACGAAAGGCCTAACTTAGCATACGATCAATTTAGCAGTCAGATTCCATTGATCTCTCTCTCTGGGATTGACGATGACGACGATGAATGTAATAAGAGGAAAGATCTGTGCAAGAGAATAGCGCAAGCATGCGAAGATTGGGGTATTTTTCAAGTGATCGATCATGGGATCGATTTGAAGCTCATCAACGATATGACTCGTTTGGCTCGTGAGTTCTTCGATCTGCCCGACGAAGAGAAGCTGAGGTTCGATATGTCTGGTGGGAAAAAAGGAGGTTTCATTGTTTCGAGTCACC
>CrV_497_1
AGCAGGACCACTTAACCCTAACTTCGCTAGCGCTCGAAAAATCGCTGCATGAAAAGTTTATAAGGGACGAAGACGAAAGGCCTAACTTAGCATACGATCAATTTAGCAGTCAGATTCCATTGATCTCTCTCTCTGGGATTGACGATGACGACGATGAATGTAATAAGAGGAAAGATCTGTGCAAGAGAATAGCGCAAGCATGCGAAGATTGGGGTATTTTTCAAGTGATCGATCATGGGATCGATTTGAAGCTCATCAACGATATGACTCGTTTGGCTCGTGAGTTCTTCGATCTGCCCGACGAAGAGAAGCTGAGGTTCGATATGTCTGGTGGGAAAAAAGGAGGTTTCATTGTTTCGAGTCACC
>CrV_498_1
AGCAGGACCACTTAACCCTAACTTCGCTAGCGCTCGAAAAATCGCTGCATGAAAAGCTTATAAGGGACGAAGACGAAAGGCCTAACTTAGCATACGATCAATTTAGCAGTCAGATTCCATTGATCTCTCTCTCTGGGATTGACGATGACGACGATGAATGTAATAAGAGGAAAGATCTGTGCAAGAGAATAGCGCAAGCATGCGAAGATTGGGGTATTTTTCAAGTGATCGATCATGGGATCGATTTGAAGCTCATCAACGATATGACTCGTTTGGCTCGTGAGTTCTTCGATCTGCCCGACGAAGAGAAGCTGAGGTTCGATATGTCTGGTGGGAAAAAAGGAGGTTTCATTGTTTCGAGTCACC
>CrV_499_1
AGCAGGACCACTCCCCCTCCCTTCGCTAGCGCTCGAAAAATCGCTGCATGAAAAGTTTATAAGGGACGAAGACGAAAGGCCTAACTTAGCATACGATCAATTTAGCAGTCAGATTCCATTGATCTCTCTCTCTGGGATTGACGATGACGACGATGAATGTAATAAGAGGAAAGATCTGTGCAAGAGAATAGCGCAAGCATGCGAAGATTGGGGTATTTTTCAAGTGATCGATCATGGGATCGATTTGAAGCTCATCAACGATATGACTCGTTTGGCTCGTGAGTTCTTCGATCTGCCCGACGAAGAGAAGCTGAGGTTCGATATGTCTGGTGGGAAAAAAGGAGGTTTCATTGTTTCGAGTCACC
>CrV_500_1
AGCAGGACCACTATCCCTAACTTCGCTAGCGCTCGAAAAATCGCTGCATGAAAAGTTTATAAGGGACGAAGACGAAAGGCCTAACTTAGCATACGATCAATTTAGCAGTCAGATTCCATTGATCTCTCTCTCTGGGATTGACGATGACGACGATGAATGTAATAAGAGGAAAGATCTGTGCAAGAGAATAGCGCAAGCATGCGAAGATTGGGGTATTTTTCAAGTGATCGATCATGGGATCGATTTGAAGCTCATCAACGATATGACTCGTTTGGCTCGTGAGTTCTTCGATCTGCCCGACGAAGAGAAGCTGAGGTTCGATATGTCTGGTGGGAAAAAAGGAGGTTTCATTGTTTCGAGTCACC
>CrV_501_1
AGCAGGACCACTACTAACCCTAACTTCGCTAGCGCTCGAAAAATCGCTGCATGAAAAGTTTATAAGGGACGAAGACGAAAGGCCTAACTTAGCATACGATCAATTTAGCAGTCAGATTCCATTGATCTCTCTCTCTGGGATTGACGATGACGACGATGAATGTAATAAGAGGAAAGATCTGTGCAAGAGAATAGCGCAAGCATGCGAAGATTGGGGTATTTTTCAAGTGATCGATCATGGGATCGATTTGAAGCTCATCAACGATATGACTCGTTTGGCTCGTGAGTTCTTCGATCTGCCCGACGAAGAGAAGCTGAGGTTCGATATGTCTGGTGGGAAAAAAGGAGGTTTCATTGTTTCGAGTCACC
>CrV_502_1
AGCAGGACCACTACCCTAACTTCGCTAGCGCTCGAAAAATCGCTGCATGAAAAGTTTATAAGGGACGAAGACGAAAGGCCTAACTTAGCATACGATCAATTTAGCAGTCAGATTCCATTGATCTCTCTCCCTGGGATTGACGATGACGACGATGAATGTAATAAGAGGAAAGATCTGTGCAAGAGAATAGCGCAAGCATGCGAAGATTGGGGTATTTTTCAAGTGATCGATCATGGGATCGATTTGAAGCTCATCAACGATATGACTCGTTTGGCTCGTGAGTTCTTCGATCTGCCCGACGAAGAGAAGCTGAGGTTCGATATGTCTGGTGGGAAAAAAGGAGGTTTCATTGTTTCGAGTCACC
>CrV_503_1
AGCAGGACCACTAAGCCTAACTTCGCTAGCGCTCGAAAAATCGCTGCATGAAAAGTTTATAAGGGACGAAGACGAAAGGCCTAACTTAGCATACGATCAATTTAGCAGTCAGATTCCATTGATCTCTCTCTCTGGGATTGACGATGACGACGATGAATGTAATAAGAGGAAAGATCTGTGCAAGAGAATAGCGCAAGCATGCGAAGATTGGGGTATTTTTCAAGTGATCGATCATGGGATCGATTTCAAGCTCATCAACGATATGACTCGTTTGGCTCGTGAGTTCTTCGATCTGCCCGACGAAGAGAAGCTGAGGTTCGATATGTCTGGTGGGAAAAAAGGAGGTTTCATTGTTTCGAGTCACC
>CrV_504_1
AGCAGGACCACTAACTAACTTCGCTAGCGCTCGAAAAATCGCTGCATGAAAAGTTTATAAGGGACGAAGACGAAAGGCCTAACTTAGCATACGATCAATTTAGCAGTCAGATTCCATTGATCTCTCTCTCTGGGATTGACGATGACGACGATGAATGTAATAAGAGGAAAGATCTGTGCAAGAGAATAGCGCAAGCATGCGAAGATTGGGGTATTTTTCAAGTGATCGATCATGGGATCGATTTGAAGCTCATCAACGATATGACTCGTTTGGCTCGTGAGTTCTTCGATCTGCCCGACGAAGAGAAGCTGAGGTTCGATATGTCTGGTGGGAAAAAAGGAGGTTTCATTGTTTCGAGTCACC
>CrV_505_1
AGCAGGACCACTAACCCTAAGTTCGCTAGCGCTCGAAAAATCGCTGCATGAAAAGTTTATAAGGGACGAAGACGGAAGGCCTAACTTAGCATACGATCAATTTAGCAGTCAGATTCCATTGATCTCTCTCTCTGGGATTGACGATGACGACGATGAATGTAATAAGAGGAAAGATCTGTGCAAGAGAATAGCGCAAGCATGCGAAGATTGGGGTATTTTTCAAGTGATCGATCATGGGATCGATTTGAAGCTCATCAACGATATGACTCGTTTGGCTCGTGAGTTCTTCGATCTGCCCGACGAAGAGAAGCTGAGGTTCGATATGTCTGGTGGGAAAAAAGGAGGTTTCATTGTTTCGAGTCACC
>CrV_506_1
AGCAGGACCACTAACCCTAAGTTCGCTAGCGCTCGAAAAATCGCTGCATGAAAAGTTTATAAGGGACGAAGACGAAAGGCCTAACGTAGCATACGATCAATTTAGCAGTCAGATTCCATTGATCTCTCTCTCTGGGATTGACGATGACGACGATGAATGTAATAAGAGGAAAGATCTGTGCAAGAGAATAGCGCAAGCATGCGAAGATTGGGGTATTTTTCAAGTGATCGATCATGGGATCGATTTGAAGCTCATCAACGATATGACTCGTTTGGCTCGTGAGTTCTTCGATCTGCCCGACGAAGAGAAGCTGATGTTCGATATGTCTGGTGGGAAAACAGGAGGTTTCATTGTTTCGAGTCACC
>CrV_507_1
AGCAGGACCACTAACCCTAACTTCTTCTCGCCATGGTCATCGCTGTCTCCAGCTAAGTTTTCTCCTCATAATGGTGTGTCAAACTATTCATTAATTTCTGATCCTGTGATCGGTCATCCACCTTACATAGGAGAAGGTAGAATTGAGTCTAAAGAATATCTGCAGCAGCGTGATATGGTTCATATGATGAAGAAGAACAAAGGGGCAACGCTTGATCAGTTGACGGGTTTTGGGAAAATTAAAGATGCTAAGATTTGTAATGCTAATGAGTGCCTGAGGTTGGATTTGAACATGGGTTTGATTCAAGATTCCAAGGAGGATTTGGATCTGGAGCTTAGACTTGGTTACTCTTAGACTGCTCTGCTCATCTATGTTAGTTGCTGGCTATTCAGTTTAAGA…
>CrV_508_1
AGCAGGACCACTAACCCTAACTTCTTCTCGCCATGGTCATCGCTGTCTCCAGCTAAGTTTTCTCCTCATAATGGGGTGTCAAACTATTCATTAATTTCTGATCCTGTGATCGGTCATCCACCTTACATAGGAGAAGGGAGAATTGAGTCTAAAGAATATCTGCAGCAGCGTGATATGGTTCATATGATGAAGAAGAACAAAGGGGCAACGCTTGATCAGTTGACGGGTTTTGGGAAAATTAAAGATGCTAAGATTTGTAATGCTAATGAGTGCCTGAGGTTGGATTTGAACATGGGTTTGATTCAAGATTCCAAGGAGGATTTGGATCTGGAGCTTAGACTTGGTTACTCTTAGACTGCTCTGCTCATCTATGTTAGTTGCTGGCTATTCAGTTTAAGA…
>CrV_509_1
AGCAGGACCACTAACCCTAACTTCTTCTCGCCATGGTCACCGCTGTCTCCAGCTAAGTTTTCTCCTCATAATGGTGTGTCAAACTATTCATTAATTTCTGATCCTGTGATCGGTCATCCACCTTACATAGGAGAAGGGAGAATTGAGGCTAAAGAATATCTGCAGCAGCGTGATATGGTTCATATGATGAAGAAGAACAAAGGGGCAACGCTTGATCAGTTGACGGGTTTTGGGAAAATTAAAGATGCTAAGATTTGTAATGCTAATGAGTGCCTGAGGTTGGATTTGAACATGGGTTTGATTCAAGATTCCAAGGAGGATTTGGATCTGGAGCTTAGACTTGGTTACTCTTAGACTGCTCATCATCTATGCTATTCAGTTTAAGATTTGTATTAGGTT…
>CrV_510_1
AGCAGGACCACTAACCCTAACTTCTAAGATCTACGCCGCACTGTCGCCTACTCAGCCCTCATGGACAGCGCTACAACGGACCAATCCGGTTCCGACCCGCTTGTTGTATAGTAACGGCTACGTTAATGGGCCATATGGCCCCCACCAAAACCCCAAGGTGCTTCGTTATTCGACGGGTATGCAAGAGCCCGGCCCGTCTAATCGGGTGGCACATGTAGGCCATTGTCATCATCATCTTGGTGGTTTCATTGTTTCGAGTCACC
>CrV_511_1
AGCAGGACCACTAACCCTAACTTCGCTGGCGCTCGAAAAATCGCTGCATGAAAAGTTTATAAGGGACGAAGACGAAAGGCCTAACTTAGCATACGATCAATTTAGCAGTCAGATTCCATTGATCTCTCTCTCTGGGATTGACGATGACGACGATGAATGTAATAAGAGGAAAGATCTGTGCAAGAGAATAGCGCAAGCATGCGAAGATTGGGGTATTTTTCAAGTGATCGATCATGGGATCGATTTGAAGCTCATCAACGATATGACTCGTTTGGCTCGTGAGTTCTTCGATCTGCCCGACGAAGAGAAGCTGAGGTTCGATATGTCTGGTGGGAAAAAAGGAGGTTTCATTGTTTCGAGTCACC
>CrV_512_1
AGCAGGACCACTAACCCTAACTTCGCTATCGCTCGAAAAATCGCTGCATGAAAAGTTTATAAGGGACGAAGACGAAAGGCCTAACTTAGCATACGATCAATTTAGCAGTCAGATTCCATTGATCTCTCTCTCTGGGATTGACGATGACGACGATGAATGTAATAAGAGGAAAGATCTGTGCAAGAGAATAGCGCAAGCATGCGAAGATTGGGGTATTTTTCAAGTGATCGATCATGGGATCGATTTGAAGCTCATCAACGATATGACTCGTTTGGCTCGTGAGTTCTTCGATCTGCCCGACGAAGAGAAGCTGAGGTTCGATATGTCTGGTGGGAAAAAAGGAGGTTTCATTGTTTCGAGTCACC
>CrV_513_1
AGCAGGACCACTAACCCTAACTTCGCTAGCTCTCAAAAAATCGCTGCATGAAAAGTTTATAAGGGACGAAGACGAAAGGCCTAACTTAGCATACGATCAATTTAGCAGTCAGATTCCATTGATCTCTCTCTCTGGGATTGACGATGACGACGATGAATGTAATAAGAGGAAAGATCTGTGCAAGAGAATAGCGCAAGCATGCGAAGATTGGGGTATTTTTCAAGTGATCGATCATGGGATCGATTTGAAGCTCATCAACGATATGACTCGTTTGGCTCGTGAGTTCTTCGATCTGCCCGACGAAGAGAAGCTGAGGTTCGATATGTCTGGTGGGAAAAAAGGAGGTTTCATTGTTTCGAGTCACC
>CrV_514_1
AGCAGGACCACTAACCCTAACTTCGCTAGCGCTTGAAAAATCGCTGCATGAAAAGTTTATAAGGGACGAAGACGAAAGGCCTAACTTAGCATACGATCAATTTAGCAGTCAGATTCCATTGATCTCTCTCTCTGGGATTGACGATGACGACGATGAATGTAATAAGAGGAAAGATCTGTGCAAGAGAATAGCGCAAGCATGCGAAGATTGGGGTATTTTTCAAGTGATTGATCATGGGATCGATTTGAAGCTCATCAACGATATGACTCGTTTGGCTCGTGAGTTCTTCGATCTGCCCGACGAAGAGAAGCTGAGGTTCGATATGTCTGGTGGGAAAAAAGGAGGTTTCATTGTTTCGAGTCACC
>CrV_515_1
AGCAGGACCACTAACCCTAACTTCGCTAGCGCTCGGAAAATCGCTGCATGAAAAGTTTATAAGGGACGAAGACGAAAGGCCTAACTTAGCATACGATCAATTTAGCAGTCAGATTCCATTGATCTCTCTCTCTGGGATTGACGATGACGACGATGAATGTAATAAGAGGAAAGATCTGTGCAAGAGAATAGCGCAAGCATGCGAAGATTGGGGTATTTTTCAAGTGATCGATCATGGGATCGATTTGAAGCTCATCAACGATATGACTCGTTTGGCTCGTGAGTTCTTCGATCTGCCCGACGAAGGGAAGCTGAGGTTCGATATGTCTGGTGGGAAAAAAGGAGGTTTCATTGTTTCGAGTCACC
>CrV_516_1
AGCAGGACCACTAACCCTAACTTCGCTAGCGCTCGGAAAATCGCTGCATGAAAAGTTTATAAGGGACGAAGACGAAAGGCCTAACTTAGCATACGATCAATTTAGCAGTCAGATTCCATTGATCTCTCTCTCTGGGATTGACGATGACGACGATGAATGTAATAAGAGGAAAGATCTGTGCAAGAGAATAGCGCAAGCATGCGAAGATTGGGGTATTTTTCAAGTGATCGATCATGGGATCGATTTGAAGCTCATCAACGATATGACTCGTTTGGCTCGTGAGTTCTTCGATCTGCCCGACGAAGAGAAGCTGAGGTTCGATATGTCTGGTGGGAAAAAAGGAGGTTTCATTGTTTCGAGTCACC
>CrV_517_1
AGCAGGACCACTAACCCTAACTTCGCTAGCGCTCGGAAAATCGCTGCATGAAAAGTTTATAAGGGACGAAGACGAAAGGCCTAACTTAGCATACGATCAATTTAGCAGTCAGATTCCATTGATCTCTCTCTCTGGGATTGACGATGACGACGATGAATGTAATAAGAGGAAAGATCTGTGCAAGAGAATAGCGCAAGCATGCGAAGATTGGGGTATTTTTCAAGTGATCGATCATGGGATCGATTTGAAGCTCATCAACGATATGACTCGTTTGGCTCATGAGTTCTTCGATCTGCCCGACGAAGAGAAGCTGAGGTTCGATATGTCTGGTGGGAAAAAAGGAGGTTTCATTGTTTCGAGTCACC
>CrV_518_1
AGCAGGACCACTAACCCTAACTTCGCTAGCGCTCGCAAAATCGCTGCATGAAAAGTTTATAAGGGACGAAGACGAAAGGCCTAACTTAGCATACGATCAATTTAGCAGTCAGATTCCATTGATCTCTCTCTCTGGGATTGACGATGACGACGATGAATGTAATAAGAGGAAAGATCTGTGCAAGAGAATAGCGCAAGCATGCGAAGATTGGGGTATTTTTCAAGTGATCGATCATGGGATCGATTTGAAGCTCATCAACGATATGACTCGTTTGGCTCGTGAGTTCTTCGATCTGCCCGACGAAGAGAAGCTGAGGTTCGATATGTCTGGTGGGAAAAAAGGAGGTTTCATTGTTTCGAGTCACC
>CrV_519_1
AGCAGGACCACTAACCCTAACTTCGCTAGCGCTCGAGAAATCGCTGCATGAAAAGTTTATAAGGGACGAAGACGAAAGGCCTAACTTAGCATACGATCAATTTAGCAGTCAGATTCCATTGATCTCTCTCTCTGGGATTGACGATGACGACGATGAATGTAATAAGAGGAAAGATCTGTGCAAGAGAATAGCGCAAGCATGCGAAGATTGGGGTATTTTTCAGGTGATCGATCATGGGATCGATTTGAAGCTCATCAACGATATGACTCGTTTGGCTCGTGAGTTCTTCGATCTGCCCGACGAAGAGAAGCTGAGGTTCGATATGTCTGGTGGGAAAAAAGGAGGTTTCATTGTTTCGAGCAC
>CrV_520_1
AGCAGGACCACTAACCCTAACTTCGCTAGCGCTCGACAAATCGCTGCATGAAAAGTTTATAAGGGACGAAGACGAAAGGCCTAACTTAGCATACGATCAATTTAGCAGTCAGATTCCATTGATCTCTCTCTCTGGGATTGACGATGACGACGATGAATGTAATAAGAGGAAAGATCTGTGCAAGAGAATAGCGCAAGCATGCGAAGATTGGGGTATTTTTCAAGTGATCGATCATGGGATCGATTTGAAGCTCATCAACGATATGACTCGTTTGGCTCGTGAGTTCTTCGATCTGCCCGACGAAGAGAAGCTGAGGTTCGATATGTCTGGTGGGAAAAAAGGAGGTTTCATTGTTTTGAGTCACC
>CrV_521_1
AGCAGGACCACTAACCCTAACTTCGCTAGCGCTCGAAAATCGCTGCATGAAAGGTTTATAAGGGACGAAGACGAAAGGCCTAACTTAGCATACGATCAATTTAGCAGTCAGATTCCATTGATCTCTCTCTCTGGGATTGACGATGACGACGATGAATGTAATAAGAGGAAAGATCTGTGCAAGAGAATAGCGCAAGCATGCGAAGATTGGGGTATTTTTCAAGTGATCGATCATGGGATCGATTTGAAGCTCATCAACGATATGACTCGTTTGGCTCGTGAGTTCTTCGATCTGCCCGACGAAGAGAAGCTGAGGTTCGATATGTCTGGTGGGAAAAAAGGAGGTTTCATTGTTTCGAGTCACC
>CrV_522_1
AGCAGGACCACTAACCCTAACTTCGCTAGCGCTCGAAAATCGCTGCATGAAAAGTTTATAAGGGACGAAGACGAAAGGCCTAACTTAGCATACGATCAATTTAGCAGTCAGATTCCATTGATCTCTCTCTCTGGGATTGACGATGACGACGATGAATGTAATAAGAGGAAAGATCTGTGCAAGAGAATAGCGCAAGCATGCGAAGATTGGGGTATTTTTCAAGTGATCGATCATGGGATCGATTTGAAGCTCATCTACGATATGACTCGTTTGGCTCGTGAGTTCTTCGATCTGCCCGACGAAGAGAAGCTGAGGTTCGATATGTCTGGTGGGAAAAAAGGAGGTTTCATTGTTTCGAGTCACC
>CrV_523_1
AGCAGGACCACTAACCCTAACTTCGCTAGCGCTCGAAAATCGCTGCATGAAAAGTTTATAAGGGACGAAGACGAAAGGCCTAACTTAGCATACGATCAATTTAGCAGTCAGATTCCATTGATCTCTCTCTCTGGGATTGACGATGACGACGATGAATGTAATAAGAGGAAAGATCTGTGCAAGAGAATAGCGCAAGCATGCGAAGATTGGGGTATTTTTCAAGTGATCGATCATGGGATCGATTTGAAGCTCATCAACGATATGACTCGTTTGGCTCGTGAGTTCTTCGATCTGCCCGACGAAGAGAAGCTGAGGTTCGATATGTCTGGTGGGAAAAAAGGAGGTTTCATTGTTTTGAGTCACC
>CrV_524_1
AGCAGGACCACTAACCCTAACTTCGCTAGCGCTCGAAAAATTTTTGCATGAAAAGTTTATAAGGGACGAAGACGAAAGGCCTAACTTAGCATACGATCAATTTAGCAGTCAGATTCCATTGATCTCTCTCTCTGGGATTGACGATGACGACGATGAATGTAATAAGAGGAAAGATCTGTGCAAGAGAATAGCGCAAGCATGCGAAGATTGGGGTATTTTTCAAGTGATCGATCATGGGATCGATTTGAAGCTCATCAACGATATGACTCGTTTGGCTCGTGAGTTCTTCGATCTGCCCGACGAAGAGAAGCTGAGGTTCGATATGTCTGGTGGGAAAAAAGGAGGTTTCATTGTTTCGAGTCACC
>CrV_525_1
AGCAGGACCACTAACCCTAACTTCGCTAGCGCTCGAAAAATTGCTGCATGAAAAGTTTATAAGGGACGAAGACGAAAGGCCTAACGTAGCATACGATCAATTTAGCAGTAAGATTCCATTGATCTCTCTCTCTGGGATTGACGATGACGACGATGAATGTAATAAGAGGAAAGATCTGTGCAAGAGAATAGCGCAAGCATGCGAAGATTGGGGTATTTTTCAAGTGATCGATCATGGGATCGATTTGAAGCTCATCAACGATATGACTCGTTTGGCTCGTGAGTTCTTCGATCTGCCCGACGAAGAGAAGCTGAGGTTCGATATGTCTGGTGGGAACAAAGGAGGTTTCATTGTTTCGAGTCACC
>CrV_526_1
AGCAGGACCACTAACCCTAACTTCGCTAGCGCTCGAAAAATCGTTGCATGAAAAGTTTATAAGGGACGAAGACGAAAGGCCTAACTTAGCATACGATCAATTTAGCAGTCAGATTCCATTGATCTCTCTCTCTGGGATTGACGATGACGACGATGAATGTAATAAGAGGAAAGATCTGTGCAAGAGAATAGCGCAAGCATGCGAAGATTGGGGTATTTTTCAAGTGATCGATCATGGGATCGATTTGAAGCTCATCAACGATATGACTCGTTTGGCTCGTGAGTTCTTCGATCTGCCCGACGAAGAGAAGCTGAGGTTCGATATGTCTGGTGGGAAAAAAGGAGGTTTTATTGTTTCGAGTCACC
>CrV_527_1
AGCAGGACCACTAACCCTAACTTCGCTAGCGCTCGAAAAATCGCTGTATGAAAAGTTTATAAGGGACGAAGACGAAAGGCCTAACTTAGCATACAATCAATTTAGCAGTCAGATTCCATTGATCTCTCTCTCTGGGATTGACGATGACGACGATGAATGTAATAAGAGGAAAGATCTGTGCAAGAGAATAGCGCAAGCATGCGAAGATTGGGGTATTTTTCAAGTGATCGATCATGGGATCGATTTGAAGCTCATCAACGATATGACTCGTTTGGCTCGTGAGTTCTTCGATCTGCCCGACGAAGAGAAGCTGAGGTTCGATATGTCTGGTGGGAAAAAAGGAGGTTTCATTGTTTCGAGTCACC
>CrV_528_1
AGCAGGACCACTAACCCTAACTTCGCTAGCGCTCGAAAAATCGCTGCGTGAAAAGTTTATAAGGGACGAAGATGAAAGGCCTAACTTAGCATACGATCAATTTAGCAGTCAGATTCCATTGATCTCTCTCTCTGAGATTGACGATGACGACGATGAATGTAATAAGAGGAAAGATCTGTGCAAGAGAATAGCGCAAGCATGCGAAGATTGGGGTATTTTTCAAGTGATCGATCATGGGATCGATTTGAAGCTCATCAACGATATGACTCGTTTGGCTCGTGAGTTCTTCGATCTGCCCGACGAAGAGAAGCTGAGGTTCGATATGTCTGGTGGGAAAAAAGGAGGTTTCATTGTTTCGAGTCACC
>CrV_529_1
AGCAGGACCACTAACCCTAACTTCGCTAGCGCTCGAAAAATCGCTGCCTGAAAAGTTTATAAGGGACGAAGACGAAAGGCCTAACTTAGCATACGATCAATTTAGCAGTCAGATTCCATTGATCTCTCTCTCTGGGATTGACGATGACGACGATGAATGTAATAAGAGGAAAGATCTGTGCAAGAGAATAGCGCAAGCATGCGAAGATTGGGGTATTTTTCAAGTGATCGATCATGGGATCGATTTGAAGCTCATCAACGATATGACTCGTTTGGCTCGTGAGTTCTTCGATCTGCCCGACGAAGAGAAGCTGAGGTTCGATATGTCTGGTGGGAAAAAAGGAGGTTTCATTGTTTCGAGTCACC
>CrV_530_1
AGCAGGACCACTAACCCTAACTTCGCTAGCGCTCGAAAAATCGCTGCATGAGAAGTTTATAAGGGACGAAGACGAAAGGCCTAACTTAGCATACGATCAATTTAGCAGTCAGATTCCATTGATCTCTCTCTCTGGGATTGACGATGACGACGATGAATGTAATAAGAGGAAAGATCTGTGCAAGAGAATAGCGCAAGCATGCGAAGATTGGGGTATTTTTCAAGTGATCGATCATGGGATCGATTTGAAGCTCATCAACGATATGACTCGTTTGGCTCGTGAGTTCTTCGATCTGCCCGACGAAGAGAAGCTGAGGTTCGATATGTCTGGTGGGAAAAAAGGAGGTTTCATTGTTTCGAGTCACC
>CrV_531_1
AGCAGGACCACTAACCCTAACTTCGCTAGCGCTCGAAAAATCGCTGCATGACAAGTTTATAGGGACGAAGACGAAAGGCCTAACTTAGCATACGATCAATTTAGCAGTCAGATTCCATTGATCTCTCTCTCTGGGATTGACGATGACGACGATGAATGTAATAAGAGGAAAGATCTGTGCAAGAGAATAGCGCAAGCATGCGAAGATTGGGGTATTTTTCAAGTGATCGATCATGGGATCGATTTGAAGCTCATCAACGATATGACTCGTTTGGCTCGTGAGTTCTTCGATCTGCCCGACGAAGAGAAGCTGAGGTTCGATATGTCTGGTGGGAAAAAAGGAGGTTTCATTGTTTCGAGTCACC
>CrV_532_1
AGCAGGACCACTAACCCTAACTTCGCTAGCGCTCGAAAAATCGCTGCATGAAGAGTTTATAAGGGACGAAGACGAAAGGCCTAACTTAGCATACGATCAATTTAGCAGTCAGATTCCATTGATCTCTCTCTCTGGGATTGACGATGACGACGATGAATGTAATAAGAGGAAAGATCTGTGCAAGAGAATAGCGCAAGCATGCGAAGATTGGGGTATTTTTCAAGTGATCGATCATGGGATCGATTTGAAGCTCATCAACGATATGACTCGTTTGGCTCGTGAGTTCTTCGATCTGCCCGACGAAGAGAAGCTGAGGTTCGATATGTCTGGTGGGAAAAAAGGATGTTTCATTGTTTCGGGTCACC
>CrV_533_1
AGCAGGACCACTAACCCTAACTTCGCTAGCGCTCGAAAAATCGCTGCATGAAGAGTTTATAAGGGACGAAGACGAAAGGCCTAACTTAGCATACGATCAATTTAGCAGTCAGATTCCATTGATCTCTCTCTCTGGGATTGACGATGACGACGATGAATGTAATAAGAGGAAAGATCTGTGCAAGAGAATAGCGCAAGCATGCGAAGATTGGGGTATTTTCAAGTGATCGATCATGGGATCGATTTGAAGCTCATCAACGATATGACTCGTTTGGCTCGTGAGTTCTTCGATCTGCCCGACGAAGAGAAGCTGAGGTTCGATATGTCTGGTGGGAAAAAAGGAGGTTTCATTGTTTCGAGTCACC
>CrV_534_1
AGCAGGACCACTAACCCTAACTTCGCTAGCGCTCGAAAAATCGCTGCATGAACAGTTTATAAGGGACGCAGACGAAAGGCCTAACTTAGCATACGATCAATTTAGCAGTCAGATTCCATTGATCTCTCTCTCTGGGATTGACGATGACGACGATGAATGTAATAAGAGGAAAGATCTGTGCAAGAGAATAGCGCAAGCATGCGAAGATTGGGGTATTTTTCAAGTGATCGATCATGGGATCGATTTGAAGCTCATCAACGATATGACTCGTTTGGCTCGTGAGTTCTTCGATCTGCCCGACGAAGAGAAGCTGAGGTTCGATATGTCTGGTGGGAAAAAAGGAGGTTTCATTGTTTCGAGTCACC
>CrV_535_1
AGCAGGACCACTAACCCTAACTTCGCTAGCGCTCGAAAAATCGCTGCATGAAATGTTTATAAGGGACGAAGACGAAAGGCCTAACTTAGCATACGATCAATTTAGCAGTCAGATTCCATTGATCTCTCTCTCTGGGATTGACGATGACGACGATGAATGTAATAAGAGGAAAGATCTGTGCAAGAGAATAGCGCAAGCATGCGAAGATTGGGGTATTTTTCAAGTGATCGATCATGGGATCGATTTGAAGCTCATCAACGATATGACTCGTTTGGCTCGTGAGTTCTTCGATCTGCCCGACGAAGAGAAGCTGAGGTTCGATATGTCTGGTGGGAAAAAAGGAGGTTTCATTGTTTCGAGTCACC
>CrV_536_1
AGCAGGACCACTAACCCTAACTTCGCTAGCGCTCGAAAAATCGCTGCATGAAAGGTTTATAAGGGACGAAGACGAAAGGCCTAACTTAGCATACGATCAATTTAGCAGTCAGATTCCATTGATCTCTCTCTCTGGGATTGACGATGACGACGATGAATGTAATAAGAGGAAAGATCTGTGCAAGAGAATAGCGCAAGCATGCGAAGATTGGGGTATTTTTCAAGTGATCGATCATGGGATCGATTTGAAGCTCATCAACGATCTGACTCGTTTGGCTCGTGAGTTCTTCGATCTGCCCGACGAAGAGAAGCTGAGGTTCGATATGTCTGGTGGGAAAAAAGGAGGTTTCATTGTTTCGAGTCACC
>CrV_537_1
AGCAGGACCACTAACCCTAACTTCGCTAGCGCTCGAAAAATCGCTGCATGAAAAGTTTTTAAGGGACGAAGACGAAAGGCCTAACTTAGCATACGATCAATTTAGCAGTCAGATTCCATTGATCTCTCTCTCTGGGATTGACGATGACGACGATGAATGTAATAAGAGGAAAGATCTGTGCAAGAGAATAGCGCAAGCATGCGAAGATTGGGGTATTTTTCAAGTGATCGATCATGGGATCGATTTGAAGCTCATCAACGATATGACTCGTTTGGCTCGTGAGTTCTTCGATCTGCCCGACGAAGAGAAGCTGAGGTTCGATATGTCTGGTGGGAAAAAAGGAGGTTTCATTGTTTCGAGTCACC
>CrV_538_1
AGCAGGACCACTAACCCTAACTTCGCTAGCGCTCGAAAAATCGCTGCATGAAAAGTTTGTAAGGGACGAAGACGAAAGGCCTAACTTAGCATACGATCAATTTAGCAGTCAGATTCCATTGATCTCTCTCTCTGGGATTGACGATGATGACGATGAATGTAATAAGAGGAAAGATCTGTGCAAGAGAATAGCGCAAGCATGCGAAGATTGGGGTATTTTTCAAGTGATCGATCATGGGATCGATTTGAAGCTCATCAACGATATGACTCGTTTGGCTCGTGAGTTCTTCGATCTGCCCGACGAAGAGAAGCTGAGGTTCGATATGTCTGGTGGGAAAAAAGGAGGTTTCATTGTTTCGAGTCACC
>CrV_539_1
AGCAGGACCACTAACCCTAACTTCGCTAGCGCTCGAAAAATCGCTGCATGAAAAGTTTATGAGGGACGAAGACGAAAGGCCTAACTTAGCATACGATCAATTTAGCAGTCAGATTCCATTGATCTCTCTCTCTGGGATTGACGATGATGACGATGAATGTAATAAGAGGAAAGATCTGTGCAAGAGAATAGCGCAAGCATGCGAAGATTGGGGTATTTTTCAAGTGATCGATCATGGGATCGATTTGAAGCTCATCAACGATATGACTCGTTTGGCTCGTGAGTTCTTCGATCTGCCCGACGAAGAGAAGCTGAGGTTCGATATGTCTGGTGGGAAAAAAGGAGGTTTCATTGTTTCGAGTCACC
>CrV_540_1
AGCAGGACCACTAACCCTAACTTCGCTAGCGCTCGAAAAATCGCTGCATGAAAAGTTTATGAGGGACGAAGACGAAAGGCCTAACTTAGCATACGATCAATTTAGCAGTCAGATTCCATTGATCTCTCTCTCTGGGATTGACGATGACGACGATGAATGTAATAAGAGGAAAGATCTGTGCAAGAGAATAGCGCAAGCATGTGAAGATTGGGGTATTTTTCAAGTGATCGATCATGGGATCGATTTGAAGCTCATCAACGATATGACTCGTTTGGCTCGTGAGTTCTTCGATCTGCCCGACGAAGAGAAGCTGAGGTTCGATATGTCTGGTGGGAAAAAAGGAGGTTTCATTGTTTCGAGTCACC
>CrV_541_1
AGCAGGACCACTAACCCTAACTTCGCTAGCGCTCGAAAAATCGCTGCATGAAAAGTTTATAAGGGTCGAAGACGAAAGGCCTAACTTAGCATACGATCAATTTAGCAGTCAGATTCCATTGATCTCTCTCTCTGGGATTGACGATGACGACGATGAATGTAATAAGAGGAAAGATCTGTGCAAGAGAATAGCGCAAGCATGCGAAGATTGGGGTATTTTTCAAGTGATCGATCATGGGATCGATTTGAAGCTCATCAACGATATGACTCGTTTGGCTCGTGAGTTCTTCGATCTGCCCGACGAAGAGAAGCTGAGGTTCGATATGTCTGGTGGGAAAAAAGGAGGTTTCATTGTTTCGAGTCACC
>CrV_542_1
AGCAGGACCACTAACCCTAACTTCGCTAGCGCTCGAAAAATCGCTGCATGAAAAGTTTATAAGGGGCGAAGACGAAAGGCCTAACTTAGCATACGATCAATTTAGCAGTCAGATTCCATTGATCTCTCTCTCTGGGATTGACGATGACGACGATGAATGTAATAAGAGGAAAGATCTGTGCAAGAGAATAGCGCAAGCATACGAAGATTGGGGTATTTTTCAAGTGATCGATCATGGGATCGATTTGAAGCTCATCAACGATATGACTCGTTTGGCTCGTGAGTTCTTCGATCTGCCCGACGAAGAGAAGCTGAGGTTCGATATGTCTGGTGGGAAAAAAGGAGGTTTTATTGTTTCGAGTCACC
>CrV_543_1
AGCAGGACCACTAACCCTAACTTCGCTAGCGCTCGAAAAATCGCTGCATGAAAAGTTTATAAGGGGACGAAGACGAAAGGCCTAACTTAGCATACGATCAATTTAGCAGTCAGATTCCATTGATCTCTCTCTCTGGGATTGACGATGACGACGATGAATGTAATAAGAGGAAAGATCTGTGCAAGAGAATAGCGCAAGCATGCGAAGATTGGGGTATTTTTCAAGTGATCGATCATGGGATCGATTTGAAGCTCATCAACGATATGACTCGTTTGGCTCGTGAGTTCTTCGATCTGCCCGACGAAGAGAAGCTGAGGTTCGATATGTCTGGTGGGAAAAAAGGAGGTTTCATTGTTTCGAGTCACC
>CrV_544_1
AGCAGGACCACTAACCCTAACTTCGCTAGCGCTCGAAAAATCGCTGCATGAAAAGTTTATAAGGGACTAAGACGAAAGGCCTAACTTAGCATACGATCAATTTAGCAGTCAGATTCCATTGATCTCTCTCTCTGGGATTGACGATGACGACGATGAATGTAATAAGAGGAAAGATCTGTGCAAGAGAATAGCGCAAGCATGCGAAGATTGGGGTATTTTTCAAGTGATCGATCATGGGATCGATTTGAAGCTCATCAACGATATGACTCGTTTGGCTCGTGAGTTCTTCGATCTGCCCGACGAAGAGAAGCTGAGGTTCGATATGTCTGGTGGGAAAAAAGGAGGTTTCATTGTTTCGAGTCACC
>CrV_545_1
AGCAGGACCACTAACCCTAACTTCGCTAGCGCTCGAAAAATCGCTGCATGAAAAGTTTATAAGGGACGATGACGAAAGGCCTAACTTAGCATATGATCAATTTAGCAGTCAGATTCCATTGATCTCTCTCTCTGGGATTGACGATGACGACGATGAATGTAATAAGAGGAAAGATCTGTGCAAGAGAATAGCGCAAGCATGCGAAGATTGGGGTATTTTTCAAGTGATCGATCATGGGATCGATTTGAAGCTCATCAACGATATGACTCGTTTGGCTCGTGAGTTCTTCGATCTGCCCGACGAAGAGAAGCTGAGGTTCGATATGTCTGGTGGGAAAAAAGGAGGTTTCATTGTTTCGAGTCACC
>CrV_546_1
AGCAGGACCACTAACCCTAACTTCGCTAGCGCTCGAAAAATCGCTGCATGAAAAGTTTATAAGGGACGAAGGCGAAAGGCCTAACTTAGCATACGATCAATTTAGCAGTCAGATTCCATTGATCTCTCTCTCTGGGATTGACGATGACGACGATGAATGTAATAAGAGGAAAGATCTGTGCAAGAGAATAGCGCAAGCATGCGAAGATTGGGGTATTTTTCAAGTGATCGATCATGGGATCGATTTGAAGCTCATCAACGATATGACTCGTTTGGCTCGTGAGTTCTTCGATCTGCCCGACGAAGAGAAGCTGAGGTTCGATATGTCTGGTGGGAAAAAAGGAGGTTTCATTGTTTCGAGTCACC
>CrV_547_1
AGCAGGACCACTAACCCTAACTTCGCTAGCGCTCGAAAAATCGCTGCATGAAAAGTTTATAAGGGACGAAGAGGAAAGGCCTAACTTAGCATACGATCAATTTAGCAGTCAGATTCCATTGATCTCTCTCTCTGGGATTGACGATGACGACGATGAATGTAATAAGAGGAAAGATCTGTGCAAGAGAATAGCGCAAGCATGCGAAGATTGGGGTATTTTTCAAGTGATCGATCATGGGATCGATTTGAAGCTCATCAACGATATGACTCGTTTGGCTCGTGAGTTCTTCGATCTGCCCGACGAAGAGAAGCTGAGGTTCGATATGTCTGGTGGGAAAAAAGGAGGTTTCATTGTTTCGAGTCACC
>CrV_548_1
AGCAGGACCACTAACCCTAACTTCGCTAGCGCTCGAAAAATCGCTGCATGAAAAGTTTATAAGGGACGAAGACTAAAGGCCTAACTTAGCATACGATCAATTTAGCAGTCAGATTCCATTGATCTCTCTCTCTGGGATTGACGATGACGACGATGAATGTAATAAGAGGAAAGATCTGTGCAAGAGAATAGCGCAAGCATGCGAAGATTGGGGTATTTTTCAAGTGATCGATCATGGGATCGATTTGAAGCTCATCAACGATATGACTCGTTTGGCTCGTGAGTTCTTCGATCTGCCCGACGAAGAGAAGCTGAGGTTCGATATGTCTGGTGGGAAAAAAGGAGGTTTCATTGTTTCGAGTCACC
>CrV_549_1
AGCAGGACCACTAACCCTAACTTCGCTAGCGCTCGAAAAATCGCTGCATGAAAAGTTTATAAGGGACGAAGACGTAAGGCCTAACTTAGCATACGATCAATTTAGCAGTCAGATTCCATTGATCTCTCTCTCTGGGATTGACGATGACGACGATGAATGTAATAAGAGGAAAGATCTGTGCAAGAGAATAGCGCAAGCATGCGAAGATTGGGGTATTTTTCAAGTGATCGATCATGGGATCGATTTGAAGCTCATCAACGATATGACTCGTTTGGCTCGTGAGTTCTTCGATCTGCCCGACGAAGAGAAGCTGAGGTTCGATATGTCTGGTGGGAAAAAAGGAGGTTTCATTGTTTCGAGTCACC
>CrV_550_1
AGCAGGACCACTAACCCTAACTTCGCTAGCGCTCGAAAAATCGCTGCATGAAAAGTTTATAAGGGACGAAGACGATAGGCCTAACTTAGCATACGATCAATTTAGCAGTCAGATTCCATTGATCTCTCTCTCTGGGATTGACGATGACGACGATGAATGTAATAAGAGGAAAGATCTGTGCAAGAGAATAGCGCAAGCATGCGAAGATTGGGGTATTTTTCAAGTGATCGATCATGGGATCGATTTGAAGCTCATCAACGATATGACTCGTTTGGCTCGTGAGTTCTTCGATCTGCCCGACGAAGAGAAGCTGAGGTTCGATATGTCTGGTGGGAAAAAAGGAGGTTTCATTGTTTCGAGTCACCC
>CrV_551_1
AGCAGGACCACTAACCCTAACTTCGCTAGCGCTCGAAAAATCGCTGCATGAAAAGTTTATAAGGGACGAAGACGAGAGGCCTAACTTAGCATACGATCAATTTAGCAGTCAGATTCCATTGATCTCTCTCTCTGGGATTGACGATGACGACGATGAATGTAATAAGAGGAAAGATCTGTGCAAGAGAATAGCGCAAGCATGCGAAGATTGGGGTATTTTTCAAGTGATCGATCATGGGATCGATTTGAAGCTCATCAACGATATGACTCGTTTGGTTCGTGAGTTCTTCGATCTGCCCGACGAAGAGAAGCTGAGGTTCGATATGTCTGGTGGGAAAAAAGGAGGTTTCATTGTTTCGAGTCACC
>CrV_552_1
AGCAGGACCACTAACCCTAACTTCGCTAGCGCTCGAAAAATCGCTGCATGAAAAGTTTATAAGGGACGAAGACGACAGGCCTAACTTAGCATACGATCAATTTAGCAGTCAGATTCCATTGATCTCTCTCTCTGGGATTGACGATGACGACGATGAATGTAATAAGAGGAAAGATCTGTGCAAGAGAATAGCGCAAGCATGCGAAGATTGGGGTATTTTTCAAGTGATCGATCATGGGATCGATTTGAAGCTCATCAACGATATGACTCGTTTGGCTCGTGAGTTCTTCGATCTGCCCGACGAAGAGAAGCTGAGGTTCGATATGTCTGGTGGGAAAAAAGGAGGTTTCATTGTTTCGAGTCACC
>CrV_553_1
AGCAGGACCACTAACCCTAACTTCGCTAGCGCTCGAAAAATCGCTGCATGAAAAGTTTATAAGGGACGAAGACGAAGGGCCTAACTTAGCATACGATCAATTTAGCAGTCAGATTCCATTGATCTCTCTCTCTGGGATTGACGATGACGACGATGAATGTAATAAGAGGAAAGATCTGTGCAAGAGAATAGCGCAAGCATGCGAAGATTGGGGTATTTTTCAGGTGATCGATCATGGGATCGATTTGAAGCTCATCAACGATATGACTCGTTTGGCTCGTGAGTTCTTCGATCTGCCCGACGAAGAGAAGCTGAGGTTCGATATGTCTGGTGGGAAAAAAGGAGGTTTCATTGTTTCGAGTCACC
>CrV_554_1
AGCAGGACCACTAACCCTAACTTCGCTAGCGCTCGAAAAATCGCTGCATGAAAAGTTTATAAGGGACGAAGACGAAAGGTCTAACTTAGCATACGATCAATTTAGCAGTCAGATTCCATTGATCTCTCTCTCTGGGATTGACGATGACGACGATGAATGTAATAAGAGGAAAGATCTGTGCAAGAGAATAGCGCAAGCATGCGAAGATTGGGGTATTTTTCAAGTGATCGATCATGGGATCGATTTGAAGCTCATCAACGATATGACTCGTTTGGCTCGTGAGTTCTTCGATCTGCCCGACGAAGAGAAGCTGAGGTTCGATATGTCTGGTGGGAAAAAAGGAGGTTTCATTTGTTTCGAGTCACC
>CrV_555_1
AGCAGGACCACTAACCCTAACTTCGCTAGCGCTCGAAAAATCGCTGCATGAAAAGTTTATAAGGGACGAAGACGAAAGGTCTAACTTACCATACGATCAATTTAGCAGTCAGATTCCATTGATCTCTCTCTCTGGGATTGACGATGACGACGATGAATGTAATAAGAGGAAAGATCTGTGCAAGAGAATAGCGCAAGCATGCGAAGATTGGGGTATTTTTCAAGTGATCGATCATGGGATCGATTTGAAGCTCATCAACGATATGACTCGTTTGGCTCGTGAGTTCTTCGATCTGCCCGACGAAGAGAAGCTGAGGTTCGATATGTCTGGTGGGAAAAAAGGAGGTTTCATTGTTTCGAGTCACC
>CrV_556_1
AGCAGGACCACTAACCCTAACTTCGCTAGCGCTCGAAAAATCGCTGCATGAAAAGTTTATAAGGGACGAAGACGAAAGGGCTAACTTAGCATACGATCAATTTAGCAGTCAGATTCCATTGATCTCTCTCTCTGGGATTGACGATGACGACGATGAATGTAATAAGAGGAAAGATCTGTGCAAGAGAATAGCGCAAGCATGCGAAGATTGGGGTATTTTTCAAGTGATCGATCATGGGATCGATTTGAAGCTCATCAACGATATGACTCGTTTGGCTCGTGAGTTCTTCGATCTGCCCGACGAAGAGAAGCTGAGGTTCGATATGTCTGGTGGGAAAAAAGGAGGTTTCATTGTTTCGAGTCACC
>CrV_557_1
AGCAGGACCACTAACCCTAACTTCGCTAGCGCTCGAAAAATCGCTGCATGAAAAGTTTATAAGGGACGAAGACGAAAGGCTTAACTTAGCATACGATCAATTTAGCAGTCAGATTCCATTGATCTCTCTCTCTGGGATTGACGATGACGACGATGAATGTAATAAGAGGAAAGATCTGTGCAAGAGAATAGCGCAAGCATGCGAAGATTGGGGTATTTTTCAAGTGATCGATCATGGGATCGATTTGAAGCTCATCAACGATATGACTCGTTTGGCTCGTGAGTTCTTCGATCTGCCCGACGAAGAGAAGCTGAGGTTCGATATGTCTGGTGGGAAAAAAGGAGGTTTCATTGTTTCGAGTCACC
>CrV_558_1
AGCAGGACCACTAACCCTAACTTCGCTAGCGCTCGAAAAATCGCTGCATGAAAAGTTTATAAGGGACGAAGACGAAAGGCCTGACTTAGCATACGATCAATTTAGCAGTCAGATTCCATTGATCTCTCTCTCTGGGATTGACGATGACGACGATGAATGTAATAAGAGGAAAGATCTGTGCAAGAGAATAGCGCAAGCATGCGAAGATTGGGGTATTTTTCAAGTGATCGATCATGGGATCGATTTGAAGCTCATCAACGATATGACTCGTTTGGCTCGTGAGTTCTTCGATCTGCCCGACGAAGAGAAGCTGAGGTTCGATATGTCTGGTGGGAAAAAAGGAGGTTTCATTGTTTCGGAGTCACC
>CrV_559_1
AGCAGGACCACTAACCCTAACTTCGCTAGCGCTCGAAAAATCGCTGCATGAAAAGTTTATAAGGGACGAAGACGAAAGGCCTGACTTAGCATACGATCAATTTAGCAGTCAGATTCCATTGATCTCTCTCTCTGGGATTGACAATGACGACGATGAATGTAATAAGAGGAAAGATCTGTGCAAGAGAATAGCGCAAGCATGCGAAGATTGGGGTATTTTTCAAGTGATCGATCATGGGATCGATTTGAAGCTCATCAACGATATGACTCGTTTGGCTCGTGAGTTCTTCGATCTGCCCGACGAAGAGAAGCTGAGGTTCGATATGTCTGGTGGGAAAAAAGGAGGTTTCATTGTTTCGAGTCACC
>CrV_560_1
AGCAGGACCACTAACCCTAACTTCGCTAGCGCTCGAAAAATCGCTGCATGAAAAGTTTATAAGGGACGAAGACGAAAGGCCTACTTAGCATACGATCAATTTAGCAGTCAGATTCCATTGATCTCTCTCTCTGGGATTGACGATGACGACGATGAATGTAATAAGAGGAAAGATCTGTGCAAGAGAATAGCGCAAGCATGCGAAGATTGGGGTATTTTTCAAGTGATCGATCATGGGATCGATTTGAAGCTCATCAACGATATGACTCGTTTGGCTCGTGAGTTCTTCGATCTGCCCGACGAAGAGAAGCTGAGGTTCGATATGTCTGGTGGGAAAAAAGGAGGTTTCATTGTTTCGAGTCACC
>CrV_561_1
AGCAGGACCACTAACCCTAACTTCGCTAGCGCTCGAAAAATCGCTGCATGAAAAGTTTATAAGGGACGAAGACGAAAGGCCTAATTTAGCATACGATCAATTTAGCAGTCAGATTCCATTGATCTCTCTCTCTGGGATTGACGATGACGACGATGAATGTAATAAGAGGAAAGATCTGTGCAAGAGAATAGCGCAAGCATGCGAAGATTGGGGTATTTTTCAAGTGATCGATCATGGGATCGATTTGAAGCTCATCAACGATATGACTCGTTTGGCTCGTGAGTTCTTCGATCTGCCCGACGAAGAGAAGCTGAGGTTCGATATGTCTGGTGGGAAAAAAGGAGGTTTCATTGTTTCGAGTCACC
>CrV_562_1
AGCAGGACCACTAACCCTAACTTCGCTAGCGCTCGAAAAATCGCTGCATGAAAAGTTTATAAGGGACGAAGACGAAAGGCCTAACTTTGCATACGATCAATTTAGCAGTCAGATTCCATTGATCTCTCTCTCTGGGATTGACGATGACGACGATGAATGTAATAAGAGGAAAGATCTGTGCAAGAGAATAGCGCAAGCATGCGAAGATTGGGGTATTTTTCAAGTGATCGATCATGGGATCGATTTGAAGCTCATCAACGATATGACTCGTTTGGCTCGTGAGTTCTTCGATCTGCCCGACGAAGAGAAGCTGAGGTTCGATATGTCTGGTGGGAAAAAAGGAGGTTTCATTGTTTCGAGTCACC
>CrV_563_1
AGCAGGACCACTAACCCTAACTTCGCTAGCGCTCGAAAAATCGCTGCATGAAAAGTTTATAAGGGACGAAGACGAAAGGCCTAACTTATCATACAATCAATTTAGCAGTCAGATTCCATTGATCTCTCTCTCTGGGATTGACGATGACGACGATGAATGTAATAAGAGGAAAGATCTGTGCAAGAGAATAGCGCAAGCATGCGAAGATTGGGGTATTTTTCAAGTGATCGATCATGGGATCGATTTGAAGCTCATCAACGATATGACTCGTTTGGCTCGTGAGTTCTTCGATCTGCCCGACGAAGAGAAGCTGAGGTTCGATATGTCTGGTGGGAAAAAAGGAGGTTTCATTGTTTCGAGTCACC
>CrV_564_1
AGCAGGACCACTAACCCTAACTTCGCTAGCGCTCGAAAAATCGCTGCATGAAAAGTTTATAAGGGACGAAGACGAAAGGCCTAACTTAGTATACGATCAATTTAGCAGTCAGATTCCATTGATCTCTCTCTCTGGGATTGACGATGACGACGATGAATATAATAAGAGGAAAGATCTGTGCAAGAGAATAGCGCAAGCATGCGAAGATTGGGGTATTTTTCAAGTGATCGATCATGGGATCGATTTGAAGCTCATCAACGATATGACTCGTTTGGCTCGTGAGTTCTTCGATCTGCCCGACGAAGAGAAGCTGAGGTTCGATATGTCTGGTGGGAAAAAAGGAGGTTTCATTGTTTCGAGTCACC
>CrV_565_1
AGCAGGACCACTAACCCTAACTTCGCTAGCGCTCGAAAAATCGCTGCATGAAAAGTTTATAAGGGACGAAGACGAAAGGCCTAACTTAGCATTCGATCAATTTAGCAGTCAGATTCCATTGATCTCTCTCTCTGGGATTGACGATGACGACGATGAATGTAATAAGAGGAAAGATCTGTGCAAGAGAATAGCGCAAGCATGCGAAGATTGGGGTATTTTTCAAGTGATCGATCATGGGATCGATTTGAAGCTCATCAACGATATGACTCGTTTGGCTCGTGAGTTCTTCGATCTGCCCGACGAAGAGAAGCTGAGGTTCGATATGTCTGGTGGGAAAAAAGGAGGTTTCATTGTTTCGAGTCACC
>CrV_566_1
AGCAGGACCACTAACCCTAACTTCGCTAGCGCTCGAAAAATCGCTGCATGAAAAGTTTATAAGGGACGAAGACGAAAGGCCTAACTTAGCATACTATCAATTTAGCAGTCAGATTCCATTGATCTCTCTCTCTGGGATTGACGATGACGACGATGAATGTAATAAGAGGAAAGATCTGTGCAAGAGAATAGCGCAAGCATGCGAAGATTGGGGTATTTTTCAAGTGATCGATCATGGGATCGATTTGAAGCTCATCAACGATATGACTCGTTTGGCTCGTGAGTTCTTCGATCTGCCCGACGAAGAGAAGCTGAGGTTCGATATGTCTGGTGGGAAAAAAGGAGGTTTCATTGTTTCGAGTCACC
>CrV_567_1
AGCAGGACCACTAACCCTAACTTCGCTAGCGCTCGAAAAATCGCTGCATGAAAAGTTTATAAGGGACGAAGACGAAAGGCCTAACTTAGCATACGGTCAATTTAGCAGTCAGATTCCATTGATCTCTCTCTCTGGGATTGACGATGACGACGATGAATGTAATAAGAGGAAAGATCTGTGCAAGAGAATAGCGCAAGCATGCGAAGATTGGGGTATTTTTCAAGTGATCGATCATGGGATCGATTTGAAGCTCATCAACGATATGACTCGTTTGGCTCGTGAGTTCTTCGATCTGCCCGACGAAGAGAAGCTGAGGTTCGATATGTCTGGTGGGAAAAAAGGAGGTTTCATTGTTTCGAGTCACC
>CrV_568_1
AGCAGGACCACTAACCCTAACTTCGCTAGCGCTCGAAAAATCGCTGCATGAAAAGTTTATAAGGGACGAAGACGAAAGGCCTAACTTAGCATACGGTCAATTTAGCAGTCAGATTCCATTGATCTCTCTCTCTGGGATTGACGATGACGACGATGAATGTAATAAGAGGAAAGATCTGTGCAAGAGAATAGCGCAAGCATGCGAAGATTGGGGTATTTTTCAAGTGATCGATCATGGGATCGATTTGAAGCTCATCAACGATATGACTCGTTTGGCTCGTGAGTTCTTCGATCTGCCCGACGAAGAGAAGCTGAGGTTCAATATGTCTGGTGGGAAAAAAGGAGGTTTCATTGTTTCGAGTCACC
>CrV_569_1
AGCAGGACCACTAACCCTAACTTCGCTAGCGCTCGAAAAATCGCTGCATGAAAAGTTTATAAGGGACGAAGACGAAAGGCCTAACTTAGCATACGATTAATTTAGCAGTCAGATTCCATTGATCTCTCTCTCTGGGATTGACGATGACGACGATGAATGTAATAAGAGGAAAGATCTGTGCAAGAGAATAGCGCAAGCATGCGAAGATTGGGGTATTTTTCAAGTGATCGATCATGGGATCGATTTGAAGCTCATCAACGATATGACTCGTTTGGCTCGTGAGTTCTTCGATCTGCCCGACGAAGAGAAGCTGAGGTTCGATATGTCTGGTGGGAAAAAAGGAGGTTTCATTGTTTCGAGTCACC
>CrV_570_1
AGCAGGACCACTAACCCTAACTTCGCTAGCGCTCGAAAAATCGCTGCATGAAAAGTTTATAAGGGACGAAGACGAAAGGCCTAACTTAGCATACGATCGATTTAGCAGTCAGATTCCATTGATCTCTCTCTCTGGGATTGACGATGACGACGATGAATGTAATAAGAGGAAAGATCTGTGCAAGAGAATAGCGCAAGCATGCGAAGATTGGGGTATTTTTCAAGTGATCGATCATGGGATCGATTTGAAGCTCATCAACGATATGACTCATTTGGCTCGTGAGTTCTTCGATCTGCCCGACGAAGAGAAGCTGAGGTTCGATATGTCTGGTGGGAAAAAAGGAGGTTTCATTGTTTCGAGTCACC
>CrV_571_1
AGCAGGACCACTAACCCTAACTTCGCTAGCGCTCGAAAAATCGCTGCATGAAAAGTTTATAAGGGACGAAGACGAAAGGCCTAACTTAGCATACGATCATTTTAGCAGTCAGATTCCATTGATCTCTCTCTCTGGGATTGACGATGACGACGATGAATGTAATAAGAGGAAAGATCTGTGCAAGAGAATAGCGCAAGCATGCGAAGATTGGGGTATTTTTCAAGTGATCGATCATGGGATCGATTTGAAGCTCATCAACGATATGACTCGTTTGGCTCGTGAGTTCTTCGATCTGCCCGACGAAGAGAAGCTGAGGTTCGATATGTCTGGTGGGAAAAAAGGAGGTTTCATTGTTTCGAGTCACC
>CrV_572_1
AGCAGGACCACTAACCCTAACTTCGCTAGCGCTCGAAAAATCGCTGCATGAAAAGTTTATAAGGGACGAAGACGAAAGGCCTAACTTAGCATACGATCAATTTTGCAGTCAGATTCCATTGATCTCTCTCTCTGGGATTGACGATGACGACGATGAATGTAATAAGAGGAAAGATCTGTGCAAGAGAATAGCGCAAGCATGCGAAGATTGGGGTATTTTTCAAGTGATCGATCATGGGATCGATTTGAAGCTCATCAACGATATGACTCGTTTGGCTCGTGAGTTCTTCGATCTGCCCGACGAAGAGAAGCTGAGGTTCGATATGTCTGGTGGGAAAAAAGGAGGTTTCATTGTTTCGAGTCACC
>CrV_573_1
AGCAGGACCACTAACCCTAACTTCGCTAGCGCTCGAAAAATCGCTGCATGAAAAGTTTATAAGGGACGAAGACGAAAGGCCTAACTTAGCATACGATCAATTTGGCAGTCAGATTCCATTGATCTCTCTCTCTGGGATTGACGATGACGACGATGAGTGTAATAAGAGGAAAGATCTGTGCAAGAGAATAGCGCAAGCATGCGAAGATTGGGGTATTTTTCAAGTGATCGATCATGGGATCGATTTGAAGCTCATCAACGATATGACTCGTTTGGCTCGTGAGTTCTTCGATCTGCCCGACGAAGAGAAGCTGAGGTTCGATATGTCTGGTGGGAAAAAAGGAGGTTTCATTGTTTCGAGTCACC
>CrV_574_1
AGCAGGACCACTAACCCTAACTTCGCTAGCGCTCGAAAAATCGCTGCATGAAAAGTTTATAAGGGACGAAGACGAAAGGCCTAACTTAGCATACGATCAATTTAGTAGTCAGATTCCATTGATCTCTCTCTCTGGGATTGACGATGACGACGATGAGTGTAATAAGAGGAAAGATCTGTGCAAGAGAATAGCGCAAGCATGCGAAGATTGGGGTATTTTTCAAGTGATCGATCATGGGATCGATTTGAAGCTCATCAACGATATGACTCGTTTGGCTCGTGAGTTCTTCGATCTGCCCGACGAAGAGAAGCTGAGGTTCGATATGTCTGGTGGGAAAAAAGGAGGTTTCATTGTTTCGAGTCACC
>CrV_575_1
AGCAGGACCACTAACCCTAACTTCGCTAGCGCTCGAAAAATCGCTGCATGAAAAGTTTATAAGGGACGAAGACGAAAGGCCTAACTTAGCATACGATCAATTTAGCTGTCAGATTCCATTGATCTCTCTCTCTGGGATTGACGATGACGACGATGAATGTAATAAGAGGAAAGATCTGTGCAAGAGAATAGCGCAAGCATGCGAAGATTGGGGTATTTTTCAAGTGATCGATCATGGGATCGATTTGAAGCTCATCAACGATATGACTCGTTTGGCTCGTGAGTTCTTCGATCTGCCCGACGAAGAGAAGCTGAGGTTCGATATGTCTGGTGGGAAAAAAGGAGGTTTCATTGTTTCGAGTCACC
>CrV_576_1
AGCAGGACCACTAACCCTAACTTCGCTAGCGCTCGAAAAATCGCTGCATGAAAAGTTTATAAGGGACGAAGACGAAAGGCCTAACTTAGCATACGATCAATTTAGCAGTCATATTCCATTGATCTCTCTCTCTGGGATTGACGATGACGACGATGAATGTAATAAGAGGAAAGATCTGTGCAAGAGAATAGCGCAAGCATGCGAAGATTGGGGTATTTTTCAAGTGATCGATCATGGGATCGATTTGAAGCTCATCAACGATATGACTCGTTTGGCTCGTGAGTTCTTCGATCTGCCCGACGAAGAGAAGCTGAGGTTCGATATGTCTGGTGGGAAAAAAGGAGGTTTCATTGTTTCGAGTCACC
>CrV_577_1
AGCAGGACCACTAACCCTAACTTCGCTAGCGCTCGAAAAATCGCTGCATGAAAAGTTTATAAGGGACGAAGACGAAAGGCCTAACTTAGCATACGATCAATTTAGCAGTCAGTTTCCATTGATCTCTCTCTCTGGGATTGACGATGACGACGATGAATGTAATAAGAGGAAAGATCTGTGCAAGAGAATAGCGCAAGCATGCGAAGATTGGGGTATTTTTCAAGTGATCGATCATGGGATCGATTTGAAGCTCATCAACGATATGACTCGTTTGGCTCGTGAGTTCTTCGATCTGCCCGACGAAGAGAAGCTGAGGTTCGATATGTCTGGTGGGAAAAAAGGAGGTTTCATTGTTTCGAGTCACC
>CrV_578_1
AGCAGGACCACTAACCCTAACTTCGCTAGCGCTCGAAAAATCGCTGCATGAAAAGTTTATAAGGGACGAAGACGAAAGGCCTAACTTAGCATACGATCAATTTAGCAGTCAGATTTCATTGATCTCTCTCTCTGGGATTGACGATGACGACGATGAATGTAATAAGAGGAAAGATCTGTGCAAGAGAATAGCGCAAGCATGCGAAGATTGGGGTATTTTTCAAGTGATCGATCATGGGATCGATTTGAAGCTCATCAACGATATGACTCGTTTGGCTCGTGAGTTCTTCGATCTGCCCGACGAAGAGAAGCTGAGGTTCGCTATGTCTGGTGGGAAAAAAGGAGGTTTCATTGTTTCGAGTCACC
>CrV_579_1
AGCAGGACCACTAACCCTAACTTCGCTAGCGCTCGAAAAATCGCTGCATGAAAAGTTTATAAGGGACGAAGACGAAAGGCCTAACTTAGCATACGATCAATTTAGCAGTCAGATTCGATTGATCTCTCTCTCTGGGATTGACGATGACGACGATGAATGTAATAAGAGGAAAGATCTGTGCAAGAGAATAGCGCAAGCATGCGAAGATTGGGGTATTTTTCAAGTGATCGATCATGGGATCGATTTGAAGCTCATCAACGATATGACTCGTTTGGCTCGTGAGTTCTTCGATCTGCCCGACGAAGAGAAGCTGAGGTTCGATATGTCTGGTGGGAAAAAAGGAGGTTTCATTGTTTCGAGTCACC
>CrV_580_1
AGCAGGACCACTAACCCTAACTTCGCTAGCGCTCGAAAAATCGCTGCATGAAAAGTTTATAAGGGACGAAGACGAAAGGCCTAACTTAGCATACGATCAATTTAGCAGTCAGATTCCGTTGATCTCTCTCTCTGGGATTGACGATGACGACGATGAATGTAATAAGAGGAAAGATCTGTGCAAGAGAATAGCGCAAGCATGCGAAGATTGGGGTATTTTTCAAGTGATCGATCATGGGATCGATTTGAAGCTCATCAACGATATGACTCGTTTGGCTCGTGAGTTCTTCGATCTGCCCGACGAAGAGAAGCTGAGGTTCGATATGTCTGGTGGGAAAAAAGGAGGTTTCATTGTTTCGAGTCACC
>CrV_581_1
AGCAGGACCACTAACCCTAACTTCGCTAGCGCTCGAAAAATCGCTGCATGAAAAGTTTATAAGGGACGAAGACGAAAGGCCTAACTTAGCATACGATCAATTTAGCAGTCAGATTCCATTGTTCTCTCTCTCTGGGATTGACGATGACGACGATGAATGTAATAAGAGGAAAGATCTGTGCAAGAGAATAGCGCAAGCATGCGAAGATTGGGGTATTTTTCAAGTGATCGATCATGGGATCGATTTGAAGCTCATCAACGATATGACTCGTTTGGCTCGTGAGTTCTTCGATCTGCCCGACGAAGAGAAGCTGAGGTTCGATATGTCTGGTGGGAAAAAAGGAGGTTTCATTGTTTCGAGTCACC
>CrV_582_1
AGCAGGACCACTAACCCTAACTTCGCTAGCGCTCGAAAAATCGCTGCATGAAAAGTTTATAAGGGACGAAGACGAAAGGCCTAACTTAGCATACGATCAATTTAGCAGTCAGATTCCATTGATTTCTCTCTCTGGGATTGACGATGACGACGATGAATGTAATAAGAGGAAAGATCTGTGCAAGAGAATAGCGCAAGCATGCGAAGATTGGGGTATTTTTCAAGTGATCGATCATGGGATCGATTTGAAGCTCATCAACGATATGACTCGTTTGGCTCGTGAGTTCTTCGATCTGCCCGACGAAGAGAAGCTGAGGTTCGATATGTCTGGTGGGAAAAAAGGAGGTTTCATTGTTTCGAGTCACC
>CrV_583_1
AGCAGGACCACTAACCCTAACTTCGCTAGCGCTCGAAAAATCGCTGCATGAAAAGTTTATAAGGGACGAAGACGAAAGGCCTAACTTAGCATACGATCAATTTAGCAGTCAGATTCCATTGATCTTTCTCTCTGGGATTGACGATGACGACGATGAATGTAATAAGAGGAAAGATCTGTGCAAGAGAATAGCGCAAGCATGCGAAGATTGGGGTATTTTTCAAGTGATCGATCATGGGATCGATTTGAAGCTCATCAACGATATGACTCGTTTGGCTCGTGAGTTCTTCGATCTGCCCGACGAAGAGAAGCTGAGGTTCGATATGTCTGGTGGGAAAAAAGGAGGTTTCATTGTTTCGAGTCACC
>CrV_584_1
AGCAGGACCACTAACCCTAACTTCGCTAGCGCTCGAAAAATCGCTGCATGAAAAGTTTATAAGGGACGAAGACGAAAGGCCTAACTTAGCATACGATCAATTTAGCAGTCAGATTCCATTGATCTCTCTGGGATTGACGATGACGACGATGAATGTAATAAGAGGAAAGATCTGTGCAAGAGAATAGCGCAAGCATGCGAAGATTGGGGTATTTTTCAAGTGATCGATCATGGGATCGATTTGAAGCTCATCAACGATATGACTCGTTTGGCTCGTGAGTTCTTCGATCTGCCCGACGAAGAGAAGCTGAGGTTCGATATGTCTGGTGGGAAAAAAGGAGGTTTCATTGTTTCGAGTCACC
>CrV_585_1
AGCAGGACCACTAACCCTAACTTCGCTAGCGCTCGAAAAATCGCTGCATGAAAAGTTTATAAGGGACGAAGACGAAAGGCCTAACTTAGCATACGATCAATTTAGCAGTCAGATTCCATTGATCTCTCTCTGGGATTGACGATGACGACGATGAATGTAATAAGAGGAAAGATCTGTGCAAGAGAATAGCGCAAGCATGCGAAGATTGGGGTATTTTTCAAGTGATCGATCATGGGATCGATTTGAAGCTCATCAACGATATGACTCGTTTGGCTCGTGAGTTCTTCGATCTGCCCGACGAAGAGAAGCTGAGGTTCGATATGTCTGGTGGGAAAAAAGGAGGTTTCATTGTTTCGAGTCTCC
>CrV_586_1
AGCAGGACCACTAACCCTAACTTCGCTAGCGCTCGAAAAATCGCTGCATGAAAAGTTTATAAGGGACGAAGACGAAAGGCCTAACTTAGCATACGATCAATTTAGCAGTCAGATTCCATTGATCTCTCTCTGGGATTGACGATGACGACGATGAATGTAATAAGAGGAAAGATCTGTGCAAGAGAATAGCGCAAGCATGCGAAGATTGGGGTATTTTTCAAGTGATCGATCATGGGATCGATTTGAAGCTCATCAACGATATGACTCGTTTGGCTCGTGAGTTCTTCGATCTGCCCGACGAAGAGAAGCTGAGGTTCGATATGTCTGGTGGGAAAAAAGGAGGTTTCATTGTTTCGAGCACC
>CrV_587_1
AGCAGGACCACTAACCCTAACTTCGCTAGCGCTCGAAAAATCGCTGCATGAAAAGTTTATAAGGGACGAAGACGAAAGGCCTAACTTAGCATACGATCAATTTAGCAGTCAGATTCCATTGATCTCTCTCTGGGATTGACGATGACGACGATGAATGTAATAAGAGGAAAGATCTGTGCAAGAGAATAGCGCAAGCATGCGAAGATTGGGGTATTTTTCAAGTGATCGATCATGGGATCGATTTGAAGCTCATCAACGATATGACTCGTTTGGCTCGTGAGTTCTTCGATCTGCCCGACGAAGAGAAGCTGAGGTTCGATATGTCTGGTGGGAAAAAAGGAGGTTTCATTGTTCGAGTCACC
>CrV_588_1
AGCAGGACCACTAACCCTAACTTCGCTAGCGCTCGAAAAATCGCTGCATGAAAAGTTTATAAGGGACGAAGACGAAAGGCCTAACTTAGCATACGATCAATTTAGCAGTCAGATTCCATTGATCTCTCTCTGGGATTGACGATGACGACGATGAATGTAATAAGAGGAAAGATCTGTGCAAGAGAATAGCGCAAGCATGCGAAGATTGGGGTATTTTTCAAGTGATCGATCATGGGATCGATTTGAAGCTCATCAACGATATGACTCGTTTGGCTCGTGAGCTCTTCGATCTGCCCGACGAAGAGAAGCTGAGGTTCGATATGTCTGGTGGGAAAAAAGGAGGTTTCATTGTTTCGAGTCACC
>CrV_589_1
AGCAGGACCACTAACCCTAACTTCGCTAGCGCTCGAAAAATCGCTGCATGAAAAGTTTATAAGGGACGAAGACGAAAGGCCTAACTTAGCATACGATCAATTTAGCAGTCAGATTCCATTGATCTCTCTCTGGGATTGACGATGACGACGATGAATGTAATAAGAGGAAAGATCTGTACAAGAGAATAGCGCAAGCATGCGAAGATTGGGGTATTTTTCAAGTGATCGATCATGGGATCGATTTGAAGCTCATCAACGATATGACTCGTTTGGCTCGTGAGTTCTTCGATCTGCCCGACGAAGAGAAGCTGAGGTTCGATATGTCTGGTGGGAAAAAAGGAGGTTTCATTGTTTCGAGTCACC
>CrV_590_1
AGCAGGACCACTAACCCTAACTTCGCTAGCGCTCGAAAAATCGCTGCATGAAAAGTTTATAAGGGACGAAGACGAAAGGCCTAACTTAGCATACGATCAATTTAGCAGTCAGATTCCATTGATCTCTCTCTGGGATTGACAATGACGACGATGAATGTAATAAGAGGAAAGATCTGTGCAAGAGAATAGCGCAAGCATGCGAAGATTGGGGTATTTTTCAAGTGATCGATCATGGGATCGATTTGAAGCTCATCAACGATATGACTCGTTTGGCTCGTGAGTTCTTCGATCTGCCCGACGAAGAGAAGCTGAGGTTCGATATGTCTGGTGGGAAAAAAGGAGGTTTCATTGTTTCGAGTCACC
>CrV_591_1
AGCAGGACCACTAACCCTAACTTCGCTAGCGCTCGAAAAATCGCTGCATGAAAAGTTTATAAGGGACGAAGACGAAAGGCCTAACTTAGCATACGATCAATTTAGCAGTCAGATTCCATTGATCTCTCTCTCTTGGATTGACGATGACGACGATGAATGTAATAAGAGGAAAGATCTGTGCAAGAGAATAGCGCAAGCATGCGAAGATTGGGGTATTTTTCAAGTGATCGATCATGGGATCGATTTGAAGCTCATCAACGATATGACTCGTTTGGCTCGTGAGTTCTTCGATCTGCCCGACGAAGAGAAGCTGAGGTTCGATATGTCTGGTGGGAAAAAAGGAGGTTTCATTGTTTCGAGTCACC
>CrV_592_1
AGCAGGACCACTAACCCTAACTTCGCTAGCGCTCGAAAAATCGCTGCATGAAAAGTTTATAAGGGACGAAGACGAAAGGCCTAACTTAGCATACGATCAATTTAGCAGTCAGATTCCATTGATCTCTCTCTCTGTGATTGACGATGACGACGATGAATGTAATAAGAGGAAAGATCTGTGCAAGAGAATAGCGCAAGCATGCGAAGATTGGGGTATTTTTCAAGTGATCGATCATGGGATCGATTTGAAGCTCATCAACGATATGACTCGTTTGGCTCGTGAGTTCTTCGATCTGCCCGACGAAGAGAAGCTGAGGTTCGATATGTCTGGTGGGAAAAAAGGAGGTTTCATTGTTTCGAGTCACC
>CrV_593_1
AGCAGGACCACTAACCCTAACTTCGCTAGCGCTCGAAAAATCGCTGCATGAAAAGTTTATAAGGGACGAAGACGAAAGGCCTAACTTAGCATACGATCAATTTAGCAGTCAGATTCCATTGATCTCTCTCTCTGGGTTTGACGATGACGACGATGAATGTAATAAGAGGAAAGATCTGTGCAAGAGAATAGCGCAAGCATGCGAAGATTGGGGTATTTTTCAAGTGATCGATCATGGGATCGATTTGAAGCTCATCAACGATATGACTCGTTTGGCTCGTGAGTTCTTCGATCTGCCCGACGAAGAGAAGCTGAGGTTCGATATGTCTGGTGGGAAAAAAGGAGGTTTCATTGTTTCGAGTCACC
>CrV_594_1
AGCAGGACCACTAACCCTAACTTCGCTAGCGCTCGAAAAATCGCTGCATGAAAAGTTTATAAGGGACGAAGACGAAAGGCCTAACTTAGCATACGATCAATTTAGCAGTCAGATTCCATTGATCTCTCTCTCTGGGATTGTCGATGACGACGATGAATGTAATAAGAGGAAAGATCTGTGCAAGAGAATAGCGCAAGCATGCGAAGATTGGGGTATTTTTCAAGTGATCGATCATGGGATCGATTTGAAGCTCATCAACGATATGACTCGTTTGGCTCGTGAGTTCTTCGATCTGCCCGACGAAGAGAAGCTGAGGTTCGATATGTCTGGTGGGAAAAAAGGAGGTTTCATTGTTTCGAGTCACC
>CrV_595_1
AGCAGGACCACTAACCCTAACTTCGCTAGCGCTCGAAAAATCGCTGCATGAAAAGTTTATAAGGGACGAAGACGAAAGGCCTAACTTAGCATACGATCAATTTAGCAGTCAGATTCCATTGATCTCTCTCTCTGGGATTGATGATGACGATGATGAATGTAATAAGAGGAAAGATCTGTGCAAGAGAATAGCGCAAGCATGCGAAGATTGGGGTATTTTTCAAGTGATCGATCATGGGATCGATTTGAAGCTCATCAACGATATGACTCGTTTGGCTCGTGAGTTCTTCGATCTGCCCGACGAAGAGAAGCTGAGGTTCGATATGTCTGGTGGGAAAAAAGGAGGTTTCATTGTTTCGAGTCACC
>CrV_596_1
AGCAGGACCACTAACCCTAACTTCGCTAGCGCTCGAAAAATCGCTGCATGAAAAGTTTATAAGGGACGAAGACGAAAGGCCTAACTTAGCATACGATCAATTTAGCAGTCAGATTCCATTGATCTCTCTCTCTGGGATTGATGATGACGATGAATGTAATAAGAGGAAAGATCTGTGCAAGAGAATAGCGCAAGCATGCGAAGATTGGGGTATTTTTCAAGTGATCGATCATGGGATCGATTTGAAGCTCATCAACGATATGACTCGTTTGGCTCGTGAGTTCTTCGATCTGCCCGACGAAGAGAAGCTGAGGTTCGATATGTCTGGTGGGAAAAAAGGAGGTTTCATTGTTTCGAGTCACC
>CrV_597_1
AGCAGGACCACTAACCCTAACTTCGCTAGCGCTCGAAAAATCGCTGCATGAAAAGTTTATAAGGGACGAAGACGAAAGGCCTAACTTAGCATACGATCAATTTAGCAGTCAGATTCCATTGATCTCTCTCTCTGGGATTGATGATGACGACGATGAATGTAATAAGAGGAAAGATCTGTGCAAGAGAATAGCGCAAGCATGCGAAGATTGGGGTATTTTTCAAGTGATCGATCATGGGATCGATTTGAAGCTCATCAACGATATGACTCGTTTGGCTCGTGAGTTCTTCGATCTGCCCGATGAAGAGAAGCTGAGGTTCGATATGTCTGGTGGGAAAAAAGGAGGTTTCATTGTTTCGAGTCACC
>CrV_598_1
AGCAGGACCACTAACCCTAACTTCGCTAGCGCTCGAAAAATCGCTGCATGAAAAGTTTATAAGGGACGAAGACGAAAGGCCTAACTTAGCATACGATCAATTTAGCAGTCAGATTCCATTGATCTCTCTCTCTGGGATTGACTATGACGACGATGAATGTAATAAGAGGAAAGATCTGTGCAAGAGAATAGCGCAAGCATGCGAAGATTGGGGTATTTTTCAAGTGATCGATCATGGGATCGATTTGAAGCTCATCAACGATATGACTCGTTTGGCTCGTGAGTTCTTCGATCTGCCCGACGAAGAGAAGCTGAGGTTCGATATGTCTGGTGGGAAAAAAGGAGGTTTCATTGTTTCGAGTCACC
>CrV_599_1
AGCAGGACCACTAACCCTAACTTCGCTAGCGCTCGAAAAATCGCTGCATGAAAAGTTTATAAGGGACGAAGACGAAAGGCCTAACTTAGCATACGATCAATTTAGCAGTCAGATTCCATTGATCTCTCTCTCTGGGATTGACGTTGACGACGATGAATGTAATAAGAGGAAAGATCTGTGCAAGAGAATAGCGCAAGCATGCGAAGATTGGGGTATTTTTCAAGTGATCGATCATGGGATCGATTTGAAGCTCATCAACGATATGACTCGTTTGGCTCGTGAGTTCTTCGATCTGCCCGACGAAGAGAAGCTGAGGTTCGATATGTCTGGTGGGAAAAAAGGAGGTTTCATGTTTCGAGTCACC
>CrV_600_1
AGCAGGACCACTAACCCTAACTTCGCTAGCGCTCGAAAAATCGCTGCATGAAAAGTTTATAAGGGACGAAGACGAAAGGCCTAACTTAGCATACGATCAATTTAGCAGTCAGATTCCATTGATCTCTCTCTCTGGGATTGACGATGGCGACGATGAATGTAATAAGAGGAAAGATCTGTGCAAGAGAATAGCGCAAGCATGCGAAGATTGGGGTATTTTTCAAGTGATCGATCATGGGATCGATTTGAAGCTCATCAACGATATGACTCGTTTGGCTCGTGAGTTCTTCGATCTGCCCGACGAAGAGAAGCTGAGGTTCGATATGTCTGGTGGGAAAAAAGGAGGTTTCATTGTTTCGAGTCGCC
>CrV_601_1
AGCAGGACCACTAACCCTAACTTCGCTAGCGCTCGAAAAATCGCTGCATGAAAAGTTTATAAGGGACGAAGACGAAAGGCCTAACTTAGCATACGATCAATTTAGCAGTCAGATTCCATTGATCTCTCTCTCTGGGATTGACGATGATGACGATGAATGTAATAAGAGGAAAGATCTGTGCAAGAGAATAGCGCAAGCATGCGAAGATTGGGGTATTTTTCAAGTGATCGATCATGGGATCGACTTGAAGCTCATCAACGATATGACTCGTTTGGCTCGTGAGTTCTTCGATCTGCCCGACGAAGAGAAGCTGAGGTTCGATATGTCTGGTGGGAAAAAAGGAGGTTTCATTGTTTCGAGTCACC
>CrV_602_1
AGCAGGACCACTAACCCTAACTTCGCTAGCGCTCGAAAAATCGCTGCATGAAAAGTTTATAAGGGACGAAGACGAAAGGCCTAACTTAGCATACGATCAATTTAGCAGTCAGATTCCATTGATCTCTCTCTCTGGGATTGACGATGACGGCGATGAATGTAATAAGAGGAAAGATCTGTGCAAGAGAATAGCGCAAGCATGCGAAGATTGGGGTATTTTTCAAGTGATCGATCATGGGATCGATTTGAAGCTCATCAACGATATGACTCGTTTGGCTCGTGAGTTCTTCGATCTGCCCGACGAAGAGAAGCTGAGGTTCGATATGTCTGGTGGGAAAAAAGGAGGTTTCATTGTTTCGAGTCACC
>CrV_603_1
AGCAGGACCACTAACCCTAACTTCGCTAGCGCTCGAAAAATCGCTGCATGAAAAGTTTATAAGGGACGAAGACGAAAGGCCTAACTTAGCATACGATCAATTTAGCAGTCAGATTCCATTGATCTCTCTCTCTGGGATTGACGATGACGATGATGAATGTAATAAGAGGAAAGATCTGTGCAAGAGAATAGCGCAAGCATGCGAAGATTGGGGTATTTTTCAAGTGATCGATCATGGGATCGATTTGAAGCTCATCAACGATATGACTCGTTTGGCTCGTGAGTTCTTCGATCTGCCCGACGAAGAGAAGCTGAGGTTCGATATGTCTGGTGGAAAAAAAGGAGGTTTCATTGTTTCGAGTCACC
>CrV_604_1
AGCAGGACCACTAACCCTAACTTCGCTAGCGCTCGAAAAATCGCTGCATGAAAAGTTTATAAGGGACGAAGACGAAAGGCCTAACTTAGCATACGATCAATTTAGCAGTCAGATTCCATTGATCTCTCTCTCTGGGATTGACGATGACGATGAATGTAATAAGAGGAAAGATCTGTGCAAGAGAATAGCGCAAGCATGCGAAGATTGGGGTATTTTTCAAGTGATCGATCATGGGATCGATTTGAAGCTCATCAACGATATGACTCGTTTGGCTCGTGAGTTCTTCGATCTGCCCGACGAAGAGAAGCTGAGGTTCGATATGTCTGGTGGGAAAAAAGGAGGTTTCATTGTTTCGAGTCACC
>CrV_605_1
AGCAGGACCACTAACCCTAACTTCGCTAGCGCTCGAAAAATCGCTGCATGAAAAGTTTATAAGGGACGAAGACGAAAGGCCTAACTTAGCATACGATCAATTTAGCAGTCAGATTCCATTGATCTCTCTCTCTGGGATTGACGATGACGACGTTGAATGTAATAAGAGGAAAGATCTGTGCAAGAGAATAGCGCAAGCATGCGAAGATTGGGGTATTTTTCAAGTGATCGATCATGGGATCGATTTGAAGCTCATCAACGATATGACTCGTTTGGCTCGTGAGTTCTTCGATCTGCCCGACGAAGAGAAGCTGAGGTTCGATATGTCTGGTGGGAAAAAAGGAGGTTTCATTGTTTCGAGTCACC
>CrV_606_1
AGCAGGACCACTAACCCTAACTTCGCTAGCGCTCGAAAAATCGCTGCATGAAAAGTTTATAAGGGACGAAGACGAAAGGCCTAACTTAGCATACGATCAATTTAGCAGTCAGATTCCATTGATCTCTCTCTCTGGGATTGACGATGACGACGATGTATGTAATAAGAGGAAAGATCTGTGCAAGAGAATAGCGCAAGCATGCGAAGATTGGGGTATTTTTCAAGTGATCGATCATGGGATCGATTTGAAGCTCATCAACGATATGACTCGTTTGGCTCGTGAGTTCTTCGATCTGCCCGACGAAGAGAAGCTGAGGTTCGATATGTCTGGTGGGAAAAAAGGAGGTTTCATTGTTTCGAGTCACC
>CrV_607_1
AGCAGGACCACTAACCCTAACTTCGCTAGCGCTCGAAAAATCGCTGCATGAAAAGTTTATAAGGGACGAAGACGAAAGGCCTAACTTAGCATACGATCAATTTAGCAGTCAGATTCCATTGATCTCTCTCTCTGGGATTGACGATGACGACGATGATTGTAATAAGAGGAAAGATCTGTGCAAGAGAATAGCGCAAGCATGCGAAGATTGGGGTATTTTTCAAGTGATCGATCATGGGATCGATTTGAAGCTCATCAACGATATGACTCGTTTGGCTCGTGAGTTCTTCGATCTGCCCGACGAAGAGAAGCTGAGGTTCGATATGTCTGGTGGGAAAAAAGGAGGTTTCATTGTTTCGAGTCACC
>CrV_608_1
AGCAGGACCACTAACCCTAACTTCGCTAGCGCTCGAAAAATCGCTGCATGAAAAGTTTATAAGGGACGAAGACGAAAGGCCTAACTTAGCATACGATCAATTTAGCAGTCAGATTCCATTGATCTCTCTCTCTGGGATTGACGATGACGACGATGAATGTTATAAGAGGAAAGATCTGTGCAAGAGAATAGCGCAAGCATGCGAAGATTGGGGTATTTTTCAAGTGATCGATCATGGGATCGATTTGAAGCTCATCAACGATATGACTCGTTTGGCTCGTGAGTTCTTCGATCTGCCCGACGAAGAGAAGCTGAGGTTCGATATGTCTGGTGGGAAAAAAGGAGGTTTCATTGTTTCGAGTCACC
>CrV_609_1
AGCAGGACCACTAACCCTAACTTCGCTAGCGCTCGAAAAATCGCTGCATGAAAAGTTTATAAGGGACGAAGACGAAAGGCCTAACTTAGCATACGATCAATTTAGCAGTCAGATTCCATTGATCTCTCTCTCTGGGATTGACGATGACGACGATGAATGTATAAGAGGAAAGATCTGTGCAAGAGAATAGCGCAAGCATGCGAAGATTGGGGTATTTTTCAAGTGATCGATCATGGGATCGATTTGAAGCTCATCAACGATATGACTCGTTTGGCTCGTGAGTTCTTCGATCTGCCCGACGAAGAGAAGCTGAGGTTCGATATGTCTGGTGGGAAAAAAGGAGGTTTCATTGTTTCGAGTCACC
>CrV_610_1
AGCAGGACCACTAACCCTAACTTCGCTAGCGCTCGAAAAATCGCTGCATGAAAAGTTTATAAGGGACGAAGACGAAAGGCCTAACTTAGCATACGATCAATTTAGCAGTCAGATTCCATTGATCTCTCTCTCTGGGATTGACGATGACGACGATGAATGTAATAAGGGGAAAGATCTGTGCAAGAGAATAGCGCAAGCATGCGAAGATTGGGGTATTTTTCAAGTGATCGATCATGGGATCGATTTGAAGCTCATCAACGATATGACTCGTTTGGCTCGTGAGTTCTTCGATCTGCCCGACGAAGAGAAGCTGAGGTTCGATATGTCTGGTGGGAAAAAAGGAGGTTTCATTGTTTCGAGTCACC
>CrV_611_1
AGCAGGACCACTAACCCTAACTTCGCTAGCGCTCGAAAAATCGCTGCATGAAAAGTTTATAAGGGACGAAGACGAAAGGCCTAACTTAGCATACGATCAATTTAGCAGTCAGATTCCATTGATCTCTCTCTCTGGGATTGACGATGACGACGATGAATGTAATAAGAGGGAAGATCTGTGCAAGAGAATAGCGCAAGCATGCGAAGATTGGGGTATTTTTCAAGTGATCGATCATGGGATCGATTTGAAGCTCATCAACGATATGACTCGTTTGGCTCGTGAGTTCTTCGATCTGCCCGACGAAGAGAAGCTGAGGTTCGATATGTCTGGTGGGAAAAAAGGAGGTTTCATTGTTTCGAGTCACC
>CrV_612_1
AGCAGGACCACTAACCCTAACTTCGCTAGCGCTCGAAAAATCGCTGCATGAAAAGTTTATAAGGGACGAAGACGAAAGGCCTAACTTAGCATACGATCAATTTAGCAGTCAGATTCCATTGATCTCTCTCTCTGGGATTGACGATGACGACGATGAATGTAATAAGAGGACAGATCTGTGCAAGAGAATAGCGCAAGCATGCGAAGATTGGGGTATTTTTCAAGTGATCGATCATGGGATCGATTTGAAGCTCATCAACGATATGACTCGTTTGGCTCGTGAGTTCTTCGATCTGCCCGACGAAGAGAAGCTGAGGTTCGATATGTCTGGTGGGAAAAAAGGAGGTTTCATTGTTTCGAGTCACC
>CrV_613_1
AGCAGGACCACTAACCCTAACTTCGCTAGCGCTCGAAAAATCGCTGCATGAAAAGTTTATAAGGGACGAAGACGAAAGGCCTAACTTAGCATACGATCAATTTAGCAGTCAGATTCCATTGATCTCTCTCTCTGGGATTGACGATGACGACGATGAATGTAATAAGAGGAATGATCTGTGCAAGAGAATAGCGCAAGCATGCGAAGATTGGGGTATTTTTCAAGTGATCGATCATGGGATCGATTTGAAGCTCATCAACGATATGACTCGTTTGGCTCGTGAGTTCTTCGATCTGCCCGACGAAGAGAAGCTGAGGTTCGATATGTCTGGTGGGAAAAAAGGAGGTTTCATTGTTTCGAGTCACC
>CrV_614_1
AGCAGGACCACTAACCCTAACTTCGCTAGCGCTCGAAAAATCGCTGCATGAAAAGTTTATAAGGGACGAAGACGAAAGGCCTAACTTAGCATACGATCAATTTAGCAGTCAGATTCCATTGATCTCTCTCTCTGGGATTGACGATGACGACGATGAATGTAATAAGAGGAAAGTTCTGTGCAAGAGAATAGCGCAAGCATGCGAAGATTGGGGTATTTTTCAAGTGATCGATCATGGGATCGATTTGAAGCTCATCAACGATATGACTCGTTTGGCTCGTGAGTTCTTCGATCTGCCCGACGAAGAGAAGCTGAGGTTCGATATGTCTGGTGGGAAAAAAGGAGGTTTCATTGTTTCGAGTCACC
>CrV_615_1
AGCAGGACCACTAACCCTAACTTCGCTAGCGCTCGAAAAATCGCTGCATGAAAAGTTTATAAGGGACGAAGACGAAAGGCCTAACTTAGCATACGATCAATTTAGCAGTCAGATTCCATTGATCTCTCTCTCTGGGATTGACGATGACGACGATGAATGTAATAAGAGGAAAGATGTGTGCAAGAGAATAGCGCAAGCATGCGAAGATTGGGGTATTTTTCAAGTGATCGATCATGGGATCGATTTGAAGCTCATCAACGATATGACTCGTTTGGCTCGTGAGTTCTTCGATCTGCCCGACGAAGAGAAGCTGAGGTTCGATATGTCTGGTGGGAAAAAAGGAGGTTTCATTGTTTCGAGTCACC
>CrV_616_1
AGCAGGACCACTAACCCTAACTTCGCTAGCGCTCGAAAAATCGCTGCATGAAAAGTTTATAAGGGACGAAGACGAAAGGCCTAACTTAGCATACGATCAATTTAGCAGTCAGATTCCATTGATCTCTCTCTCTGGGATTGACGATGACGACGATGAATGTAATAAGAGGAAAGATCTTTGCAAGAGAATAGCGCAAGCATGCGAAGATTGGGGTATTTTTCAAGTGATCGATCATGGGATCGATTTGAAGCTCATCAACGATATGACTCGTTTGGCTCGTGAGTTCTTCGATCTGCCCGACGAAGAGAAGCTGAGGTTCGATATGTCTGGTGGGAAAAAAGGAGGTTTCATTGTTTCGAGTCACC
>CrV_617_1
AGCAGGACCACTAACCCTAACTTCGCTAGCGCTCGAAAAATCGCTGCATGAAAAGTTTATAAGGGACGAAGACGAAAGGCCTAACTTAGCATACGATCAATTTAGCAGTCAGATTCCATTGATCTCTCTCTCTGGGATTGACGATGACGACGATGAATGTAATAAGAGGAAAGATCTGTGTAAGAGAATAGCGCAAGCATGCGAAGATTGGGGTATTTTTCAAGTGATCGATCATGGGATTGATTTGAAGCTCATCAACGATATGACTCGTTTGGCTCGTGAGTTCTTCGATCTGCCCGACGAAGAGAAGCTGAGGTTCGATATGTCTGGTGGGAAAAAAGGAGGTTTCATTGTTTCGAGTCACC
>CrV_618_1
AGCAGGACCACTAACCCTAACTTCGCTAGCGCTCGAAAAATCGCTGCATGAAAAGTTTATAAGGGACGAAGACGAAAGGCCTAACTTAGCATACGATCAATTTAGCAGTCAGATTCCATTGATCTCTCTCTCTGGGATTGACGATGACGACGATGAATGTAATAAGAGGAAAGATCTGTGTAAGAGAATAGCGCAAGCATGCGAAGATTGGGGTATTTTTCAAGTGATCGATCATGGGATCGATTTGAAGCTCATCAACGATGTGACTCGTTTGGCTCGTGAGTTCTTCGATCTGCCCGACGAAGAGAAGCTGAGGTTCGATATGTCTGGTGGGAAAAAAGGAGGTTTCATTGTTTCGAGTCACC
>CrV_619_1
AGCAGGACCACTAACCCTAACTTCGCTAGCGCTCGAAAAATCGCTGCATGAAAAGTTTATAAGGGACGAAGACGAAAGGCCTAACTTAGCATACGATCAATTTAGCAGTCAGATTCCATTGATCTCTCTCTCTGGGATTGACGATGACGACGATGAATGTAATAAGAGGAAAGATCTGTGTAAGAGAATAGCGCAAGCATGCGAAGATTGGGGTATTTTTCAAGTGATCGATCATGGGATCGATTTGAAGCTCATCAACGATATGACTCGTTTGGCTCGTGAGTTCTTCGATCTGCCCGACGAAGAGAGGCTGAGGTTCGATATGTCTGGTGGGAAAAAAGGAGGTTTCATTGTTTCGAGTCACC
>CrV_620_1
AGCAGGACCACTAACCCTAACTTCGCTAGCGCTCGAAAAATCGCTGCATGAAAAGTTTATAAGGGACGAAGACGAAAGGCCTAACTTAGCATACGATCAATTTAGCAGTCAGATTCCATTGATCTCTCTCTCTGGGATTGACGATGACGACGATGAATGTAATAAGAGGAAAGATCTGTGCTAGAGAATAGCGCAAGCATGCGAAGATTGGGGTATTTTTCAAGTGATCGATCATGGGATCGATTTGAAGCTCATCAACGATATGACTCGTTTGGCTCGTGAGTTCTTCGATCTGCCCGACGAAGAGAAGCTGAGGTTCGATATGTCTGGTGGGAAAAAAGGAGGTTTCATTGTTTCGAGTCACC
>CrV_621_1
AGCAGGACCACTAACCCTAACTTCGCTAGCGCTCGAAAAATCGCTGCATGAAAAGTTTATAAGGGACGAAGACGAAAGGCCTAACTTAGCATACGATCAATTTAGCAGTCAGATTCCATTGATCTCTCTCTCTGGGATTGACGATGACGACGATGAATGTAATAAGAGGAAAGATCTGTGCGAGAGAATAGCGCAAGCATGTGAAGATTGGGGTATTTTTCAAGTGATCGATCATGGGATCGATTTGAAGCTCATCAACGATATGACTCGTTTGGCTCGTGAGTTCTTCGATCTGCCCGACGAAGAGAAGCTGAGGTTCGATATGTCTGGTGGGAAAAAAGGAGGTTTCATTGTTTCGAGTCACC
>CrV_622_1
AGCAGGACCACTAACCCTAACTTCGCTAGCGCTCGAAAAATCGCTGCATGAAAAGTTTATAAGGGACGAAGACGAAAGGCCTAACTTAGCATACGATCAATTTAGCAGTCAGATTCCATTGATCTCTCTCTCTGGGATTGACGATGACGACGATGAATGTAATAAGAGGAAAGATCTGTGCGAGAGAATAGCGCAAGCATGCGAAGATTGGGGTATTTTTCAAGTGATCGATCATGGGATCGATTTGAAGCTCATCGACGATATGACTCGTTTGGCTCGTGAGTTCTTCGATCTGCCCGACGAAGAGAAGCTGAGGTTCGATATGTCTGGTGGGAAAAAAGGAGGTTTCATTGTTTCGAGTCACC
>CrV_623_1
AGCAGGACCACTAACCCTAACTTCGCTAGCGCTCGAAAAATCGCTGCATGAAAAGTTTATAAGGGACGAAGACGAAAGGCCTAACTTAGCATACGATCAATTTAGCAGTCAGATTCCATTGATCTCTCTCTCTGGGATTGACGATGACGACGATGAATGTAATAAGAGGAAAGATCTGTGCAGGAGAATAGCGCAAGCATGCGAAGATTGGGGTATTTTTCAAGTGATCGATCATGGGATCGATTTGAAGCTCATCAACGATATGACTCGTTTGGCTCGTGAGTTCTTCGATCTGCCCGACGAAGGGAAGCTGAGGTTCGATATGTCTGGTGGGAAAAAAGGAGGTTTCATTGTTTCGAGTCACC
>CrV_624_1
AGCAGGACCACTAACCCTAACTTCGCTAGCGCTCGAAAAATCGCTGCATGAAAAGTTTATAAGGGACGAAGACGAAAGGCCTAACTTAGCATACGATCAATTTAGCAGTCAGATTCCATTGATCTCTCTCTCTGGGATTGACGATGACGACGATGAATGTAATAAGAGGAAAGATCTGTGCAAGAGGATAGCGCAAGCATGCGAAGATTGGGGTATTTTTCAAGTGATCGATCATGGGATCGATTTGAAGCTCATCAACGATATGACTCGTTTGGCTCGTGAGTTCTTCGATCTGCCCGACGAAGAGAAGCTGAGGTTCGATATGTCTGGTGGGAAAAAAGGAGGTTTCATTGTTTCGAGTCACC
>CrV_625_1
AGCAGGACCACTAACCCTAACTTCGCTAGCGCTCGAAAAATCGCTGCATGAAAAGTTTATAAGGGACGAAGACGAAAGGCCTAACTTAGCATACGATCAATTTAGCAGTCAGATTCCATTGATCTCTCTCTCTGGGATTGACGATGACGACGATGAATGTAATAAGAGGAAAGATCTGTGCAAGAGGATAGCGCAAGCATGCGAAGATTGGGGTATTTTTCAAGTGATCGATCATGGGATCGATTTGAAGCTCATCAACGATATGACTCGTTTGGCTCGTGAGTTCTTCGATCTGCCCGACGAAGAGAAGCTGAGGTTCGATATGTCTGGTGGGAAAAAAGGAGGTTTCATTGTTCCGAGTCACC
>CrV_626_1
AGCAGGACCACTAACCCTAACTTCGCTAGCGCTCGAAAAATCGCTGCATGAAAAGTTTATAAGGGACGAAGACGAAAGGCCTAACTTAGCATACGATCAATTTAGCAGTCAGATTCCATTGATCTCTCTCTCTGGGATTGACGATGACGACGATGAATGTAATAAGAGGAAAGATCTGTGCAAGAGATTAGCGCAAGCATGCGAAGATTGGGGTATTTTTCAAGTGATCGATCATGGGATCGATTTGAAGCTCATCAACGATATGACTCGTTTGGCTCGTGAGTTCTTCGATCTGCCCGACGAAGAGAAGCTGAGGTTCGATATGTCTGGTGGGAAAAAAGGAGGTTTCATTGTTTCGAGTCACC
>CrV_627_1
AGCAGGACCACTAACCCTAACTTCGCTAGCGCTCGAAAAATCGCTGCATGAAAAGTTTATAAGGGACGAAGACGAAAGGCCTAACTTAGCATACGATCAATTTAGCAGTCAGATTCCATTGATCTCTCTCTCTGGGATTGACGATGACGACGATGAATGTAATAAGAGGAAAGATCTGTGCAAGAGAGTAGCGCAAGCATGCGAAGATTGGGGTATTTTTCAAGTGATCGATCATGGGATCGATTTGAAGCTCATCAACGATATGACTCGTTTGGCTCGTGAGTTCTTCGATCTGCCCGACGAAGAGAAGCTGAGGTTCGATATGTCTGGTGGGAAAAAAGGAGGTTTCATTGTTTCGAGTCACC
>CrV_628_1
AGCAGGACCACTAACCCTAACTTCGCTAGCGCTCGAAAAATCGCTGCATGAAAAGTTTATAAGGGACGAAGACGAAAGGCCTAACTTAGCATACGATCAATTTAGCAGTCAGATTCCATTGATCTCTCTCTCTGGGATTGACGATGACGACGATGAATGTAATAAGAGGAAAGATCTGTGCAAGAGAATGGCGCAAGCATGCGAAGATTGGGGTATTTTTCAAGTGATCGATCATGGGATCGATTTGAAGCTCATCAACGATATGACTCGTTTGGCTCGTGAGTTCTTGGATCTGCCCGACGAAGAGAAGCTGAGGTTCGATATGTCTGGTGGGAAAAAAGGAGGTTTCATTGTTTCGAGTCACC
>CrV_629_1
AGCAGGACCACTAACCCTAACTTCGCTAGCGCTCGAAAAATCGCTGCATGAAAAGTTTATAAGGGACGAAGACGAAAGGCCTAACTTAGCATACGATCAATTTAGCAGTCAGATTCCATTGATCTCTCTCTCTGGGATTGACGATGACGACGATGAATGTAATAAGAGGAAAGATCTGTGCAAGAGAATAGCTCAAGCATGCGAAGATTGGGGTATTTTTCAAGTGATCGATCATGGGATCGATTTGAAGCTCATCAACGATATGACTCGTTTGGCTCGTGAGTTCTTCGATCTGCCCGACGAAGAGAAGCTGAGGTTCGATATGTCTGGTGGGAAAAAAGGAGGTTTCATTGTTTCGAGTCACC
>CrV_630_1
AGCAGGACCACTAACCCTAACTTCGCTAGCGCTCGAAAAATCGCTGCATGAAAAGTTTATAAGGGACGAAGACGAAAGGCCTAACTTAGCATACGATCAATTTAGCAGTCAGATTCCATTGATCTCTCTCTCTGGGATTGACGATGACGACGATGAATGTAATAAGAGGAAAGATCTGTGCAAGAGAATAGCGCTAGCATGCGAAGATTGGGGTATTTTTCAAGTGATCGATCATGGGATCGATTTGAAGCTCATCAACGATATGACTCGTTTGGCTCGTGAGTTCTTCGATCTGCCCGACGAAGAGAAGCTGAGGTTCGATATGTCTGGTGGGAAAAAAGGAGGTTTCATTGTTTCGAGTCACC
>CrV_631_1
AGCAGGACCACTAACCCTAACTTCGCTAGCGCTCGAAAAATCGCTGCATGAAAAGTTTATAAGGGACGAAGACGAAAGGCCTAACTTAGCATACGATCAATTTAGCAGTCAGATTCCATTGATCTCTCTCTCTGGGATTGACGATGACGACGATGAATGTAATAAGAGGAAAGATCTGTGCAAGAGAATAGCGCAATCATGCGAAGATTGGGGTATTTTTCAAGTGATCGATCATGGGATCGATTTGAAGCTCATCAACGATATGACTCGTTTGGCTCGTGAGTTCTTCGATCTGCCCGACGAAGAGAAGCTGAGGTTCGATATGTCTGGTGGGAAAAAAGGAGGTTTCATTGTTTCGAGTCACC
>CrV_632_1
AGCAGGACCACTAACCCTAACTTCGCTAGCGCTCGAAAAATCGCTGCATGAAAAGTTTATAAGGGACGAAGACGAAAGGCCTAACTTAGCATACGATCAATTTAGCAGTCAGATTCCATTGATCTCTCTCTCTGGGATTGACGATGACGACGATGAATGTAATAAGAGGAAAGATCTGTGCAAGAGAATAGCGCAAGTATGCGAAGATTGGGGTATTTTTCAAGTGATCGATCATAGGATCGATTTGAAGCTCATCAACGATATGACTCGTTTGGCTCGTGAGTTCTTCGATCTGCCCGACGAAGAGAAGCTGAGGTTCGATATGTCTGGTGGGAAAAAAGGAGGTTTCATTGTTTCGAGTCACC
>CrV_633_1
AGCAGGACCACTAACCCTAACTTCGCTAGCGCTCGAAAAATCGCTGCATGAAAAGTTTATAAGGGACGAAGACGAAAGGCCTAACTTAGCATACGATCAATTTAGCAGTCAGATTCCATTGATCTCTCTCTCTGGGATTGACGATGACGACGATGAATGTAATAAGAGGAAAGATCTGTGCAAGAGAATAGCGCAAGCGTGCGAAGATTGGGGTATTTTTCAAGTGATCGATCATGGGATCGATTTGAAGCTCATCAACGATATGACTCGTTTGGCTCGTGAGTTCTTCGATCTGCCCGACGAAGAGAAGCTGAGGTTCGATATGTCTGGTGGGAAAAAAGGAGGTTTCATTGTTTCGAGTCACC
>CrV_634_1
AGCAGGACCACTAACCCTAACTTCGCTAGCGCTCGAAAAATCGCTGCATGAAAAGTTTATAAGGGACGAAGACGAAAGGCCTAACTTAGCATACGATCAATTTAGCAGTCAGATTCCATTGATCTCTCTCTCTGGGATTGACGATGACGACGATGAATGTAATAAGAGGAAAGATCTGTGCAAGAGAATAGCGCAAGCATGTGAAGATTGGGGTATTTTTCAAGTGATCGATCATGGGATCGATTTGAAGCTCATCAACGATATGACTCGTTTGGCTCGTGAGTTCTTCGATCTGCCCGACGAAGAGAAGCTGAGGTTCGATATGTCTGGTGGGAAAAAAGGAGGTTTCATTGTTTCGAGTCACCC
>CrV_635_1
AGCAGGACCACTAACCCTAACTTCGCTAGCGCTCGAAAAATCGCTGCATGAAAAGTTTATAAGGGACGAAGACGAAAGGCCTAACTTAGCATACGATCAATTTAGCAGTCAGATTCCATTGATCTCTCTCTCTGGGATTGACGATGACGACGATGAATGTAATAAGAGGAAAGATCTGTGCAAGAGAATAGCGCAAGCATGTGAAGATTGGGGTATTTTTCAAGTGATCGATCATGGGAACGATTTGAAGCTCATCAACGATATGACTCGTTTGGCTCGTGAGTTCTTCGATCTGCCCGACGAAGAGAAGCTGAGGTTCGATATGTCTGGTGGGAAAAAAGGAGGTTTCATTGTTTCGAGTCACC
>CrV_636_1
AGCAGGACCACTAACCCTAACTTCGCTAGCGCTCGAAAAATCGCTGCATGAAAAGTTTATAAGGGACGAAGACGAAAGGCCTAACTTAGCATACGATCAATTTAGCAGTCAGATTCCATTGATCTCTCTCTCTGGGATTGACGATGACGACGATGAATGTAATAAGAGGAAAGATCTGTGCAAGAGAATAGCGCAAGCATGCGTAGATTGGGGTATTTTTCAAGTGATCGATCATGGGATCGATTTGAAGCTCATCAACGATATGACTCGTTTGGCTCGTGAGTTCTTCGATCTGCCCGACGAAGAGAAGCTGAGGTTCGATATGTCTGGTGGGAAAAAAGGAGGTTTCATTGTTTCGAGTCACC
>CrV_637_1
AGCAGGACCACTAACCCTAACTTCGCTAGCGCTCGAAAAATCGCTGCATGAAAAGTTTATAAGGGACGAAGACGAAAGGCCTAACTTAGCATACGATCAATTTAGCAGTCAGATTCCATTGATCTCTCTCTCTGGGATTGACGATGACGACGATGAATGTAATAAGAGGAAAGATCTGTGCAAGAGAATAGCGCAAGCATGCGAGGATTGGGGTATTTTTCAAGTGATCGATCATGGGATCGATTTGAAGCTCATCAACGATATGACTCGTTTGGCTCGTGAGTTCTTCGATCTGCCCGACGAAGAGAAGCTGAGGTTCGATATGTCTGGTGGGAAAAAAGGAGGTTTCATTGTTTCGAGTCACC
>CrV_638_1
AGCAGGACCACTAACCCTAACTTCGCTAGCGCTCGAAAAATCGCTGCATGAAAAGTTTATAAGGGACGAAGACGAAAGGCCTAACTTAGCATACGATCAATTTAGCAGTCAGATTCCATTGATCTCTCTCTCTGGGATTGACGATGACGACGATGAATGTAATAAGAGGAAAGATCTGTGCAAGAGAATAGCGCAAGCATGCGAAGTTTGGGGTATTTTTCAAGTGATCGATCATGGGATCGATTTGAAGCTCATCAACGATATGACTCGTTTGGCTCGTGAGTTCTTCGATCTGCCCGACGAAGAGAAGCTGAGGTTCGATATGTCTGGTGGGAAAAAAGGAGGTTTCATTGTTTCGAGTCACC
>CrV_639_1
AGCAGGACCACTAACCCTAACTTCGCTAGCGCTCGAAAAATCGCTGCATGAAAAGTTTATAAGGGACGAAGACGAAAGGCCTAACTTAGCATACGATCAATTTAGCAGTCAGATTCCATTGATCTCTCTCTCTGGGATTGACGATGACGACGATGAATGTAATAAGAGGAAAGATCTGTGCAAGAGAATAGCGCAAGCATGCGAAGATTGGGTTATTTTTCAAGTGATCGATCATGGGATCGATTTGAAGCTCATCAACGATATGACTCGTTTGGCTCGTGAGTTCTTCGATCTGCCCGACGAAGAGAAGCTGAGGTTCGATATGTCTGGTGGGAAAAAAGGAGGTTTCATTGTTTCGAGTCACC
>CrV_640_1
AGCAGGACCACTAACCCTAACTTCGCTAGCGCTCGAAAAATCGCTGCATGAAAAGTTTATAAGGGACGAAGACGAAAGGCCTAACTTAGCATACGATCAATTTAGCAGTCAGATTCCATTGATCTCTCTCTCTGGGATTGACGATGACGACGATGAATGTAATAAGAGGAAAGATCTGTGCAAGAGAATAGCGCAAGCATGCGAAGATTGGGGTGTTTTTCAAGTGATCGATCATGGGATCGATTTGAAGCTCATCAACGATATGACTCGTTTGGCTCGTGAGTTCTTCGATCTGCCCGACGAAGAGAAGCTGAGGTTCGATATGTCTGGTGGGAAAAAAGGAGGTTTCATTGTTTCGAGTCACC
>CrV_641_1
AGCAGGACCACTAACCCTAACTTCGCTAGCGCTCGAAAAATCGCTGCATGAAAAGTTTATAAGGGACGAAGACGAAAGGCCTAACTTAGCATACGATCAATTTAGCAGTCAGATTCCATTGATCTCTCTCTCTGGGATTGACGATGACGACGATGAATGTAATAAGAGGAAAGATCTGTGCAAGAGAATAGCGCAAGCATGCGAAGATTGGGGTATTTTTCGAGTGATCGATCATGGGATCGATTTGAAGCTCATCAACGATATGACTCGTTTGGCTCGTGAGTTCTTCGATCTGCCCGACGAAGAGAAGCTGGGGTTCGATATGTCTGGTGGGAAAAAAGGAGGTTTCATTGTTTCGAGTCACC
>CrV_642_1
AGCAGGACCACTAACCCTAACTTCGCTAGCGCTCGAAAAATCGCTGCATGAAAAGTTTATAAGGGACGAAGACGAAAGGCCTAACTTAGCATACGATCAATTTAGCAGTCAGATTCCATTGATCTCTCTCTCTGGGATTGACGATGACGACGATGAATGTAATAAGAGGAAAGATCTGTGCAAGAGAATAGCGCAAGCATGCGAAGATTGGGGTATTTTTCATGTGATCGATCATGGGATCGATTTGAAGCTCATCAACGATATGACTCGTTTGGCTCGTGAGTTCTTCGATCTGCCCGACGAAGAGAAGCTGAGGTTCGATATGTCTGGTGGGAAAAAAGGAGGTTTCATTGTTTCGAGTCACC
>CrV_643_1
AGCAGGACCACTAACCCTAACTTCGCTAGCGCTCGAAAAATCGCTGCATGAAAAGTTTATAAGGGACGAAGACGAAAGGCCTAACTTAGCATACGATCAATTTAGCAGTCAGATTCCATTGATCTCTCTCTCTGGGATTGACGATGACGACGATGAATGTAATAAGAGGAAAGATCTGTGCAAGAGAATAGCGCAAGCATGCGAAGATTGGGGTATTTTTCAGGTGATCGATCATGGGATCGATTTGAAGCTCATCAACGATATGACTCGTTTGGCTCGTGAGTTCTTCGATCTGCCCGACGAAGAGAAGCTGAGGTTCGATATGTCTGGTGGGAAAAAAGGAGGTTTCATTGTTTCGAGTCACC
>CrV_644_1
AGCAGGACCACTAACCCTAACTTCGCTAGCGCTCGAAAAATCGCTGCATGAAAAGTTTATAAGGGACGAAGACGAAAGGCCTAACTTAGCATACGATCAATTTAGCAGTCAGATTCCATTGATCTCTCTCTCTGGGATTGACGATGACGACGATGAATGTAATAAGAGGAAAGATCTGTGCAAGAGAATAGCGCAAGCATGCGAAGATTGGGGTATTTTTCACGTGATCGATCATGGGATCGATTTGAAGCTCATCAACGATATGACTCGTTTGGCTCGTGAGTTCTTCGATCTGCCCGACGAAGAGAAGCTGAGGTTCGATCTGTCTGGTGGGAAAAAAGGAGGTTTCATTGTTTCGAGTCACC
>CrV_645_1
AGCAGGACCACTAACCCTAACTTCGCTAGCGCTCGAAAAATCGCTGCATGAAAAGTTTATAAGGGACGAAGACGAAAGGCCTAACTTAGCATACGATCAATTTAGCAGTCAGATTCCATTGATCTCTCTCTCTGGGATTGACGATGACGACGATGAATGTAATAAGAGGAAAGATCTGTGCAAGAGAATAGCGCAAGCATGCGAAGATTGGGGTATTTTTCACGTGATCGATCATGGGATCGATTTGAAGCTCATCAACGATATGACTCGTTTGGCTCGTGAGTTCTTCGATCTGCCCGACGAAGAGAAGCTGAGGTTCGATATGTCTGGTGGGAAAAAAGGAGGTTTCATTGTTTCGAGTCACC
>CrV_646_1
AGCAGGACCACTAACCCTAACTTCGCTAGCGCTCGAAAAATCGCTGCATGAAAAGTTTATAAGGGACGAAGACGAAAGGCCTAACTTAGCATACGATCAATTTAGCAGTCAGATTCCATTGATCTCTCTCTCTGGGATTGACGATGACGACGATGAATGTAATAAGAGGAAAGATCTGTGCAAGAGAATAGCGCAAGCATGCGAAGATTGGGGTATTTTTCAAGTTATCGATCATGGGATCGATTTGAAGCTCATCAACGATATGACTCGTTTGGCTCGTGAGTTCTTCGATCTGCCCGACGAAGAGAAGCTGAGGTTCGATATGTCTGGTGGGAAAAAAGGAGGTTTCATTGTTTCGAGTCACC
>CrV_647_1
AGCAGGACCACTAACCCTAACTTCGCTAGCGCTCGAAAAATCGCTGCATGAAAAGTTTATAAGGGACGAAGACGAAAGGCCTAACTTAGCATACGATCAATTTAGCAGTCAGATTCCATTGATCTCTCTCTCTGGGATTGACGATGACGACGATGAATGTAATAAGAGGAAAGATCTGTGCAAGAGAATAGCGCAAGCATGCGAAGATTGGGGTATTTTTCAAGTGGTCGATCATGGGATCGATTTGAAGCTCATCAACGATATGACTCGTTTGGCTCGTGAGTTCTTCGATCTGCCCGACGAAGAGAAGCTGAGGTTCGATATGTCTGGTGGGAAAAAAGGAGGTTTCATTGTTTCGAGTCACC
>CrV_648_1
AGCAGGACCACTAACCCTAACTTCGCTAGCGCTCGAAAAATCGCTGCATGAAAAGTTTATAAGGGACGAAGACGAAAGGCCTAACTTAGCATACGATCAATTTAGCAGTCAGATTCCATTGATCTCTCTCTCTGGGATTGACGATGACGACGATGAATGTAATAAGAGGAAAGATCTGTGCAAGAGAATAGCGCAAGCATGCGAAGATTGGGGTATTTTTCAAGTGATTGATCATGGGATCGATTTGAAGCTCATCAACGATATGACTCGTTTGGCTCGTGAGTTCTTCGATCTGCCCGACGAAGAGGAGCTGAGGTTCGATATGTCTGGTGGGAAAAAAGGAGGTTTCATTGTTTCGAGTCACC
>CrV_649_1
AGCAGGACCACTAACCCTAACTTCGCTAGCGCTCGAAAAATCGCTGCATGAAAAGTTTATAAGGGACGAAGACGAAAGGCCTAACTTAGCATACGATCAATTTAGCAGTCAGATTCCATTGATCTCTCTCTCTGGGATTGACGATGACGACGATGAATGTAATAAGAGGAAAGATCTGTGCAAGAGAATAGCGCAAGCATGCGAAGATTGGGGTATTTTTCAAGTGATTGATCATGGGATCGATTTGAAGCTCATCAACGATATGACTCGTTTGGCTCGTAAGTTCTTCGATCTGCCCGACGAAGAGAAGCTGAGGTTCGATATGTCTGGTGGGAAAAAAGGAGGTTTCATTGTTTCGAGTCACC
>CrV_650_1
AGCAGGACCACTAACCCTAACTTCGCTAGCGCTCGAAAAATCGCTGCATGAAAAGTTTATAAGGGACGAAGACGAAAGGCCTAACTTAGCATACGATCAATTTAGCAGTCAGATTCCATTGATCTCTCTCTCTGGGATTGACGATGACGACGATGAATGTAATAAGAGGAAAGATCTGTGCAAGAGAATAGCGCAAGCATGCGAAGATTGGGGTATTTTTCAAGTGATCGGTCATGGGATCGATTTGAAGCTCATCAACGATATGACTCGTTTGGCTCGTGAGTTCTTCGATCTGCCCGACGAAGAGAAGCTGAGGTTCGATATGTCTGGTGGGAAAAAAGGAGGTTTCATTGTTTCGAGTCACC
>CrV_651_1
AGCAGGACCACTAACCCTAACTTCGCTAGCGCTCGAAAAATCGCTGCATGAAAAGTTTATAAGGGACGAAGACGAAAGGCCTAACTTAGCATACGATCAATTTAGCAGTCAGATTCCATTGATCTCTCTCTCTGGGATTGACGATGACGACGATGAATGTAATAAGAGGAAAGATCTGTGCAAGAGAATAGCGCAAGCATGCGAAGATTGGGGTATTTTTCAAGTGATCGATGATGGGATCGATTTGAAGCTCATCAACGATATGACTCGTTTGGCTCGTGAGTTCTTCGATCTGCCCGACGAAGAGAAGCTGAGGTTCGATATGTCTGGTGGGAAAAAAGGAGGTTTCATTGTTTCGAGTCACC
>CrV_652_1
AGCAGGACCACTAACCCTAACTTCGCTAGCGCTCGAAAAATCGCTGCATGAAAAGTTTATAAGGGACGAAGACGAAAGGCCTAACTTAGCATACGATCAATTTAGCAGTCAGATTCCATTGATCTCTCTCTCTGGGATTGACGATGACGACGATGAATGTAATAAGAGGAAAGATCTGTGCAAGAGAATAGCGCAAGCATGCGAAGATTGGGGTATTTTTCAAGTGATCGATCTTGGGATCGATTTGAAGCTCATCAACGATATGACTCGTTTGGCTCGTGAGTTCTTCGATCTGCCCGACGAAGAGAAGCTGAGGTTCGATATGTCTGGTGGGAAAAAAGGAGGTTTCATTGTTTCGAGTCACC
>CrV_653_1
AGCAGGACCACTAACCCTAACTTCGCTAGCGCTCGAAAAATCGCTGCATGAAAAGTTTATAAGGGACGAAGACGAAAGGCCTAACTTAGCATACGATCAATTTAGCAGTCAGATTCCATTGATCTCTCTCTCTGGGATTGACGATGACGACGATGAATGTAATAAGAGGAAAGATCTGTGCAAGAGAATAGCGCAAGCATGCGAAGATTGGGGTATTTTTCAAGTGATCGATCATTGGATCGATTTGAAGCTCATCAACGATATGACTCGTTTGGCTCGTGAGTTCTTCGATCTGCCCGACGAAGAGAAGCTGAGGTTCGATATGTCTGGTGGGAAAAAAGGAGGTTTCATTGTTTCGAGTCACC
>CrV_654_1
AGCAGGACCACTAACCCTAACTTCGCTAGCGCTCGAAAAATCGCTGCATGAAAAGTTTATAAGGGACGAAGACGAAAGGCCTAACTTAGCATACGATCAATTTAGCAGTCAGATTCCATTGATCTCTCTCTCTGGGATTGACGATGACGACGATGAATGTAATAAGAGGAAAGATCTGTGCAAGAGAATAGCGCAAGCATGCGAAGATTGGGGTATTTTTCAAGTGATCGATCATGTGATCGATTTGAAGCTCATCAACGATATGACTCGTTTGGCTCGTGAGTTCTTCGATCTGCCCGACGAAGAGAAGCTGAGGTTCGATATGTCTGGTGGGAAAAAAGGAGGTTTCATTGTTTCGAGTCACC
>CrV_655_1
AGCAGGACCACTAACCCTAACTTCGCTAGCGCTCGAAAAATCGCTGCATGAAAAGTTTATAAGGGACGAAGACGAAAGGCCTAACTTAGCATACGATCAATTTAGCAGTCAGATTCCATTGATCTCTCTCTCTGGGATTGACGATGACGACGATGAATGTAATAAGAGGAAAGATCTGTGCAAGAGAATAGCGCAAGCATGCGAAGATTGGGGTATTTTTCAAGTGATCGATCATGGTATCGATTTGAAGCTCATCAACGATATGACTCGTTTGGCTCGTGAGTTCTTCGATCTGCCCGACGAAGAGAAGCTGAGGTTCGATATGTCTGGTGGGAAAAAAGGAGGTTTCATTGTTTCGAGTCACC
>CrV_656_1
AGCAGGACCACTAACCCTAACTTCGCTAGCGCTCGAAAAATCGCTGCATGAAAAGTTTATAAGGGACGAAGACGAAAGGCCTAACTTAGCATACGATCAATTTAGCAGTCAGATTCCATTGATCTCTCTCTCTGGGATTGACGATGACGACGATGAATGTAATAAGAGGAAAGATCTGTGCAAGAGAATAGCGCAAGCATGCGAAGATTGGGGTATTTTTCAAGTGATCGATCATGGGATCGTTTTGAAGCTCATCAACGATATGACTCGTTTGGCTCGTGAGTTCTTCGATCTGCCCGACGAAGAGAAGCTGAGGTTCGATATGTCTGGTGGGAAAAAAGGAGGTTTCATTGTTTCGAGTCACC
>CrV_657_1
AGCAGGACCACTAACCCTAACTTCGCTAGCGCTCGAAAAATCGCTGCATGAAAAGTTTATAAGGGACGAAGACGAAAGGCCTAACTTAGCATACGATCAATTTAGCAGTCAGATTCCATTGATCTCTCTCTCTGGGATTGACGATGACGACGATGAATGTAATAAGAGGAAAGATCTGTGCAAGAGAATAGCGCAAGCATGCGAAGATTGGGGTATTTTTCAAGTGATCGATCATGGGATCGATTTTAAGCTCATCAACGATATGACTCGTTTGGCTCGTGAGTTCTTCGATCTGCCCGACGAAGAGAAGCTGAGGTTCGATATGTCTGGTGGGAAAAAAGGAGGTTTCATTGTTTCGAGTCACC
>CrV_658_1
AGCAGGACCACTAACCCTAACTTCGCTAGCGCTCGAAAAATCGCTGCATGAAAAGTTTATAAGGGACGAAGACGAAAGGCCTAACTTAGCATACGATCAATTTAGCAGTCAGATTCCATTGATCTCTCTCTCTGGGATTGACGATGACGACGATGAATGTAATAAGAGGAAAGATCTGTGCAAGAGAATAGCGCAAGCATGCGAAGATTGGGGTATTTTTCAAGTGATCGATCATGGGATCGATTTGCAGCTCATCAACGATATGACTCGGTTGGCTCGTGAGTTCTTCGCTCTGCCCGACGAAGAGAAGCTGAGGTTCGATATGTCTGGTGGGAAAAAAGGAGGTTTCATTGTTTCGAGTCACC
>CrV_659_1
AGCAGGACCACTAACCCTAACTTCGCTAGCGCTCGAAAAATCGCTGCATGAAAAGTTTATAAGGGACGAAGACGAAAGGCCTAACTTAGCATACGATCAATTTAGCAGTCAGATTCCATTGATCTCTCTCTCTGGGATTGACGATGACGACGATGAATGTAATAAGAGGAAAGATCTGTGCAAGAGAATAGCGCAAGCATGCGAAGATTGGGGTATTTTTCAAGTGATCGATCATGGGATCGATTTGAGGCTCATCAACGATATGACTCGTTTGGCTCGTGAGTTCTTCGATCTGCCCGACGAAGAGAAGCTGAGGTTCGATCTGTCTGGTGGGAAAAAAGGAGGTTTCATTGTTTCGAGTCACC
>CrV_660_1
AGCAGGACCACTAACCCTAACTTCGCTAGCGCTCGAAAAATCGCTGCATGAAAAGTTTATAAGGGACGAAGACGAAAGGCCTAACTTAGCATACGATCAATTTAGCAGTCAGATTCCATTGATCTCTCTCTCTGGGATTGACGATGACGACGATGAATGTAATAAGAGGAAAGATCTGTGCAAGAGAATAGCGCAAGCATGCGAAGATTGGGGTATTTTTCAAGTGATCGATCATGGGATCGATTTGAATCTCATCAACGATATGACTCGTTTGGCTCGTGAGTTCTTCGATCTGCCCGACGAAGAGAAGCTGAGGTTCGATATGTCTGGTGGGAAAAAAGGAGGTTTCATTGTTTCGAGTCACC
>CrV_661_1
AGCAGGACCACTAACCCTAACTTCGCTAGCGCTCGAAAAATCGCTGCATGAAAAGTTTATAAGGGACGAAGACGAAAGGCCTAACTTAGCATACGATCAATTTAGCAGTCAGATTCCATTGATCTCTCTCTCTGGGATTGACGATGACGACGATGAATGTAATAAGAGGAAAGATCTGTGCAAGAGAATAGCGCAAGCATGCGAAGATTGGGGTATTTTTCAAGTGATCGATCATGGGATCGATTTGAAGCTTATCAACGATATGACTCGTTTGGCTCGTGAGTTCTTCGATCTGCCCGACGAAGAGAAGCTGAGGTTCGATATGTCTGGTGGGAAAAAAGGAGGTTTCATTGTTTCGAGTCACC
>CrV_662_1
AGCAGGACCACTAACCCTAACTTCGCTAGCGCTCGAAAAATCGCTGCATGAAAAGTTTATAAGGGACGAAGACGAAAGGCCTAACTTAGCATACGATCAATTTAGCAGTCAGATTCCATTGATCTCTCTCTCTGGGATTGACGATGACGACGATGAATGTAATAAGAGGAAAGATCTGTGCAAGAGAATAGCGCAAGCATGCGAAGATTGGGGTATTTTTCAAGTGATCGATCATGGGATCGATTTGAAGCTCTTCAACGATATGTCTCGTTTGGCTCGTGAGTTCTTCGATCTGCCCGACGAAGAGAAGCTGAGGTTCGATATGTCTGGTGGGAAAAAAGGAGGTTTCATTGTTTCGAGTCACC
>CrV_663_1
AGCAGGACCACTAACCCTAACTTCGCTAGCGCTCGAAAAATCGCTGCATGAAAAGTTTATAAGGGACGAAGACGAAAGGCCTAACTTAGCATACGATCAATTTAGCAGTCAGATTCCATTGATCTCTCTCTCTGGGATTGACGATGACGACGATGAATGTAATAAGAGGAAAGATCTGTGCAAGAGAATAGCGCAAGCATGCGAAGATTGGGGTATTTTTCAAGTGATCGATCATGGGATCGATTTGAAGCTCATCGACGATATGACTCGTTTGGCTCGTGAGTTCTTCGATCTGCCCGACGAAGAGAAGCTGAGGTTCGATATGTCTGGTGGGAAAAAAGGAGGTTTCATTGTTTCGAGTCACC
>CrV_664_1
AGCAGGACCACTAACCCTAACTTCGCTAGCGCTCGAAAAATCGCTGCATGAAAAGTTTATAAGGGACGAAGACGAAAGGCCTAACTTAGCATACGATCAATTTAGCAGTCAGATTCCATTGATCTCTCTCTCTGGGATTGACGATGACGACGATGAATGTAATAAGAGGAAAGATCTGTGCAAGAGAATAGCGCAAGCATGCGAAGATTGGGGTATTTTTCAAGTGATCGATCATGGGATCGATTTGAAGCTCATCCACGATATGACTCGTTTGGCTCGTGAGTTCTTCGATCTGCCCGACGAAGAGAAGCTGAGGTTCGATATGTCTGGTGGGAAAAAAGGAGGTTTCATTGTTTCGAGTCACC
>CrV_665_1
AGCAGGACCACTAACCCTAACTTCGCTAGCGCTCGAAAAATCGCTGCATGAAAAGTTTATAAGGGACGAAGACGAAAGGCCTAACTTAGCATACGATCAATTTAGCAGTCAGATTCCATTGATCTCTCTCTCTGGGATTGACGATGACGACGATGAATGTAATAAGAGGAAAGATCTGTGCAAGAGAATAGCGCAAGCATGCGAAGATTGGGGTATTTTTCAAGTGATCGATCATGGGATCGATTTGAAGCTCATCATCGATATGACTCGTTTGGCTCGTGAGTTCTTCGATCTGCCCGACGAAGAGAAGCTGAGGTTCGATATGTCTGGTGGGAAAAAAGGAGGTTTCATTGTTTCGAGTCACC
>CrV_666_1
AGCAGGACCACTAACCCTAACTTCGCTAGCGCTCGAAAAATCGCTGCATGAAAAGTTTATAAGGGACGAAGACGAAAGGCCTAACTTAGCATACGATCAATTTAGCAGTCAGATTCCATTGATCTCTCTCTCTGGGATTGACGATGACGACGATGAATGTAATAAGAGGAAAGATCTGTGCAAGAGAATAGCGCAAGCATGCGAAGATTGGGGTATTTTTCAAGTGATCGATCATGGGATCGATTTGAAGCTCATCACCGATATGACTCGTTTGGCTCGTGAGTTCTTCGATCTGCCCGACGAAGAGAAGCTGAGGTTCGATATGTCTGGTGGGAAAAAAGGAGGTTTCATTGTTTCGAGTCACC
>CrV_667_1
AGCAGGACCACTAACCCTAACTTCGCTAGCGCTCGAAAAATCGCTGCATGAAAAGTTTATAAGGGACGAAGACGAAAGGCCTAACTTAGCATACGATCAATTTAGCAGTCAGATTCCATTGATCTCTCTCTCTGGGATTGACGATGACGACGATGAATGTAATAAGAGGAAAGATCTGTGCAAGAGAATAGCGCAAGCATGCGAAGATTGGGGTATTTTTCAAGTGATCGATCATGGGATCGATTTGAAGCTCATCAACGATTTGACTCGTTTGGCTCGTGAGTTCTTCGATCTGCCCGACGAAGAGAAGCTGAGGTTCGATATGTCTGGTGGGAAAAAAGGAGGTTTCATTGTTTCGAGTCACC
>CrV_668_1
AGCAGGACCACTAACCCTAACTTCGCTAGCGCTCGAAAAATCGCTGCATGAAAAGTTTATAAGGGACGAAGACGAAAGGCCTAACTTAGCATACGATCAATTTAGCAGTCAGATTCCATTGATCTCTCTCTCTGGGATTGACGATGACGACGATGAATGTAATAAGAGGAAAGATCTGTGCAAGAGAATAGCGCAAGCATGCGAAGATTGGGGTATTTTTCAAGTGATCGATCATGGGATCGATTTGAAGCTCATCAACGATTTGACTCGTTTGGCTCGTGAGTTCTTCGATCAGCCCGACGAAGAGAAGCTGAGGTTCGATATGTCTGGTGGGAAAAAAGGAGGTTTCATTGTTTCGAGTCACC
>CrV_669_1
AGCAGGACCACTAACCCTAACTTCGCTAGCGCTCGAAAAATCGCTGCATGAAAAGTTTATAAGGGACGAAGACGAAAGGCCTAACTTAGCATACGATCAATTTAGCAGTCAGATTCCATTGATCTCTCTCTCTGGGATTGACGATGACGACGATGAATGTAATAAGAGGAAAGATCTGTGCAAGAGAATAGCGCAAGCATGCGAAGATTGGGGTATTTTTCAAGTGATCGATCATGGGATCGATTTGAAGCTCATCAACGATATGACTTGTTTGGCTCGTGAGTTCTTCGATCTGCCCGACGAAGAGAAGCTGAGGTTCGATATGTCTGGTGGGAAAAAAGGAGGTTTCATTGTTTCGAGTCACC
>CrV_670_1
AGCAGGACCACTAACCCTAACTTCGCTAGCGCTCGAAAAATCGCTGCATGAAAAGTTTATAAGGGACGAAGACGAAAGGCCTAACTTAGCATACGATCAATTTAGCAGTCAGATTCCATTGATCTCTCTCTCTGGGATTGACGATGACGACGATGAATGTAATAAGAGGAAAGATCTGTGCAAGAGAATAGCGCAAGCATGCGAAGATTGGGGTATTTTTCAAGTGATCGATCATGGGATCGATTTGAAGCTCATCAACGATATGACTCGTTTGGGTCGTGAGTTCTTCGATCTGCCCGACGAAGAGAAGCTGAGGTTCGATATGTCTGGTGGGAAAAAAGGAGGTTTCATTGTTTCGAGTCACC
>CrV_671_1
AGCAGGACCACTAACCCTAACTTCGCTAGCGCTCGAAAAATCGCTGCATGAAAAGTTTATAAGGGACGAAGACGAAAGGCCTAACTTAGCATACGATCAATTTAGCAGTCAGATTCCATTGATCTCTCTCTCTGGGATTGACGATGACGACGATGAATGTAATAAGAGGAAAGATCTGTGCAAGAGAATAGCGCAAGCATGCGAAGATTGGGGTATTTTTCAAGTGATCGATCATGGGATCGATTTGAAGCTCATCAACGATATGACTCGTTTGGCTCTTGAGTTCTTCGATCTGCCCGACGAAGAGAAGCTGAGGTTCGATATGTCTGGTGGGAAAAAAGGAGGTTTCATTGTTTCGAGTCACC
>CrV_672_1
AGCAGGACCACTAACCCTAACTTCGCTAGCGCTCGAAAAATCGCTGCATGAAAAGTTTATAAGGGACGAAGACGAAAGGCCTAACTTAGCATACGATCAATTTAGCAGTCAGATTCCATTGATCTCTCTCTCTGGGATTGACGATGACGACGATGAATGTAATAAGAGGAAAGATCTGTGCAAGAGAATAGCGCAAGCATGCGAAGATTGGGGTATTTTTCAAGTGATCGATCATGGGATCGATTTGAAGCTCATCAACGATATGACTCGTTTGGCTCGTGTGTTCTTCGATCTGCCCGACGAAGAGAAGCTGAGGTTCGATATGTCTGGTGGGAAAAAAGGAGGTTTCATTGTTTCGAGTCACC
>CrV_673_1
AGCAGGACCACTAACCCTAACTTCGCTAGCGCTCGAAAAATCGCTGCATGAAAAGTTTATAAGGGACGAAGACGAAAGGCCTAACTTAGCATACGATCAATTTAGCAGTCAGATTCCATTGATCTCTCTCTCTGGGATTGACGATGACGACGATGAATGTAATAAGAGGAAAGATCTGTGCAAGAGAATAGCGCAAGCATGCGAAGATTGGGGTATTTTTCAAGTGATCGATCATGGGATCGATTTGAAGCTCATCAACGATATGACTCGTTTGGCTCGTGAGTTCTTCGATCTGTCCGACGAAGAGAAGCTGAGGTTCGATATGTCTGGTGGGAAAAAGGAGGTTTCATTGTTTCGAGTCACC
>CrV_674_1
AGCAGGACCACTAACCCTAACTTCGCTAGCGCTCGAAAAATCGCTGCATGAAAAGTTTATAAGGGACGAAGACGAAAGGCCTAACTTAGCATACGATCAATTTAGCAGTCAGATTCCATTGATCTCTCTCTCTGGGATTGACGATGACGACGATGAATGTAATAAGAGGAAAGATCTGTGCAAGAGAATAGCGCAAGCATGCGAAGATTGGGGTATTTTTCAAGTGATCGATCATGGGATCGATTTGAAGCTCATCAACGATATGACTCGTTTGGCTCGTGAGTTCTTCGATCTGGCCGACGAAGAGAAGCTGAGGTTCGATATGTCTGGTGGGAAAAAAGGAGGTTTCATTGTTTCGAGTCACC
>CrV_675_1
AGCAGGACCACTAACCCTAACTTCGCTAGCGCTCGAAAAATCGCTGCATGAAAAGTTTATAAGGGACGAAGACGAAAGGCCTAACTTAGCATACGATCAATTTAGCAGTCAGATTCCATTGATCTCTCTCTCTGGGATTGACGATGACGACGATGAATGTAATAAGAGGAAAGATCTGTGCAAGAGAATAGCGCAAGCATGCGAAGATTGGGGTATTTTTCAAGTGATCGATCATGGGATCGATTTGAAGCTCATCAACGATATGACTCGTTTGGCTCGTGAGTTCTTCGATCTGCTCGACGAAGAGAAGCTGAGGTTGGATATGTCTGGTGGGAAAAAAGGAGGTTTCATTGTTTCGAGTCACC
>CrV_676_1
AGCAGGACCACTAACCCTAACTTCGCTAGCGCTCGAAAAATCGCTGCATGAAAAGTTTATAAGGGACGAAGACGAAAGGCCTAACTTAGCATACGATCAATTTAGCAGTCAGATTCCATTGATCTCTCTCTCTGGGATTGACGATGACGACGATGAATGTAATAAGAGGAAAGATCTGTGCAAGAGAATAGCGCAAGCATGCGAAGATTGGGGTATTTTTCAAGTGATCGATCATGGGATCGATTTGAAGCTCATCAACGATATGACTCGTTTGGCTCGTGAGTTCTTCGATCTGCCCGCCGAAGAGAAGCTGAGGTTCGATATGTCTGGTGGGAAAAAAGGAGGTTTCCTTGTTTCGAGTCACC
>CrV_677_1
AGCAGGACCACTAACCCTAACTTCGCTAGCGCTCGAAAAATCGCTGCATGAAAAGTTTATAAGGGACGAAGACGAAAGGCCTAACTTAGCATACGATCAATTTAGCAGTCAGATTCCATTGATCTCTCTCTCTGGGATTGACGATGACGACGATGAATGTAATAAGAGGAAAGATCTGTGCAAGAGAATAGCGCAAGCATGCGAAGATTGGGGTATTTTTCAAGTGATCGATCATGGGATCGATTTGAAGCTCATCAACGATATGACTCGTTTGGCTCGTGAGTTCTTCGATCTGCCCGACGTAGAGAAGCTGAGGTTCGATATGTCTGGTGGGAAAAAAGGAGGTTTCATTGTTTCGAGTCACC
>CrV_678_1
AGCAGGACCACTAACCCTAACTTCGCTAGCGCTCGAAAAATCGCTGCATGAAAAGTTTATAAGGGACGAAGACGAAAGGCCTAACTTAGCATACGATCAATTTAGCAGTCAGATTCCATTGATCTCTCTCTCTGGGATTGACGATGACGACGATGAATGTAATAAGAGGAAAGATCTGTGCAAGAGAATAGCGCAAGCATGCGAAGATTGGGGTATTTTTCAAGTGATCGATCATGGGATCGATTTGAAGCTCATCAACGATATGACTCGTTTGGCTCGTGAGTTCTTCGATCTGCCCGACGATGAGAAGCTGAGGTTCGATATGTCTGGTGGGAAAAAAGGAGGTTTCATTGTTTCGAGTCACC
>CrV_679_1
AGCAGGACCACTAACCCTAACTTCGCTAGCGCTCGAAAAATCGCTGCATGAAAAGTTTATAAGGGACGAAGACGAAAGGCCTAACTTAGCATACGATCAATTTAGCAGTCAGATTCCATTGATCTCTCTCTCTGGGATTGACGATGACGACGATGAATGTAATAAGAGGAAAGATCTGTGCAAGAGAATAGCGCAAGCATGCGAAGATTGGGGTATTTTTCAAGTGATCGATCATGGGATCGATTTGAAGCTCATCAACGATATGACTCGTTTGGCTCGTGAGTTCTTCGATCTGCCCGACGAAGTGAAGCTGAGGTTCGATATGTCTGGTGGGAAAAAAGGAGGTTTCATTGTTTCGAGTCACC
>CrV_680_1
AGCAGGACCACTAACCCTAACTTCGCTAGCGCTCGAAAAATCGCTGCATGAAAAGTTTATAAGGGACGAAGACGAAAGGCCTAACTTAGCATACGATCAATTTAGCAGTCAGATTCCATTGATCTCTCTCTCTGGGATTGACGATGACGACGATGAATGTAATAAGAGGAAAGATCTGTGCAAGAGAATAGCGCAAGCATGCGAAGATTGGGGTATTTTTCAAGTGATCGATCATGGGATCGATTTGAAGCTCATCAACGATATGACTCGTTTGGCTCGTGAGTTCTTCGATCTGCCCGACGAAGAGAAGCTGGGGTTCGATATGTCTGGTGGGAAAAAAGGACGTTTCATTGTTTCGAGTCACC
>CrV_681_1
AGCAGGACCACTAACCCTAACTTCGCTAGCGCTCGAAAAATCGCTGCATGAAAAGTTTATAAGGGACGAAGACGAAAGGCCTAACTTAGCATACGATCAATTTAGCAGTCAGATTCCATTGATCTCTCTCTCTGGGATTGACGATGACGACGATGAATGTAATAAGAGGAAAGATCTGTGCAAGAGAATAGCGCAAGCATGCGAAGATTGGGGTATTTTTCAAGTGATCGATCATGGGATCGATTTGAAGCTCATCAACGATATGACTCGTTTGGCTCGTGAGTTCTTCGATCTGCCCGACGAAGAGAAGCTGATGTTCGATCTGTCTGGTGGGAAAAAAGGAGGTTTCATTGTTTCGAGTCACC
>CrV_682_1
AGCAGGACCACTAACCCTAACTTCGCTAGCGCTCGAAAAATCGCTGCATGAAAAGTTTATAAGGGACGAAGACGAAAGGCCTAACTTAGCATACGATCAATTTAGCAGTCAGATTCCATTGATCTCTCTCTCTGGGATTGACGATGACGACGATGAATGTAATAAGAGGAAAGATCTGTGCAAGAGAATAGCGCAAGCATGCGAAGATTGGGGTATTTTTCAAGTGATCGATCATGGGATCGATTTGAAGCTCATCAACGATATGACTCGTTTGGCTCGTGAGTTCTTCGATCTGCCCGACGAAGAGAAGCTGAGGTTCTATATGTCTGGTGGGAAAAAAGGAGGTTTCATTGTTTCGAGTCACC
>CrV_683_1
AGCAGGACCACTAACCCTAACTTCGCTAGCGCTCGAAAAATCGCTGCATGAAAAGTTTATAAGGGACGAAGACGAAAGGCCTAACTTAGCATACGATCAATTTAGCAGTCAGATTCCATTGATCTCTCTCTCTGGGATTGACGATGACGACGATGAATGTAATAAGAGGAAAGATCTGTGCAAGAGAATAGCGCAAGCATGCGAAGATTGGGGTATTTTTCAAGTGATCGATCATGGGATCGATTTGAAGCTCATCAACGATATGACTCGTTTGGCTCGTGAGTTCTTCGATCTGCCCGACGAAGAGAAGCTGAGGTTCGCTATGTCTGGTGGTAAAAAAGGAGGTTTCATTGTTTCGAGTCACC
>CrV_684_1
AGCAGGACCACTAACCCTAACTTCGCTAGCGCTCGAAAAATCGCTGCATGAAAAGTTTATAAGGGACGAAGACGAAAGGCCTAACTTAGCATACGATCAATTTAGCAGTCAGATTCCATTGATCTCTCTCTCTGGGATTGACGATGACGACGATGAATGTAATAAGAGGAAAGATCTGTGCAAGAGAATAGCGCAAGCATGCGAAGATTGGGGTATTTTTCAAGTGATCGATCATGGGATCGATTTGAAGCTCATCAACGATATGACTCGTTTGGCTCGTGAGTTCTTCGATCTGCCCGACGAAGAGAAGCTGAGGTTCGCTATGTCTGGTGGGAAAACAGGAGGTTTCATTGTTTCGAGTCACC
>CrV_685_1
AGCAGGACCACTAACCCTAACTTCGCTAGCGCTCGAAAAATCGCTGCATGAAAAGTTTATAAGGGACGAAGACGAAAGGCCTAACTTAGCATACGATCAATTTAGCAGTCAGATTCCATTGATCTCTCTCTCTGGGATTGACGATGACGACGATGAATGTAATAAGAGGAAAGATCTGTGCAAGAGAATAGCGCAAGCATGCGAAGATTGGGGTATTTTTCAAGTGATCGATCATGGGATCGATTTGAAGCTCATCAACGATATGACTCGTTTGGCTCGTGAGTTCTTCGATCTGCCCGACGAAGAGAAGCTGAGGTTCGCTATGTCTGGTGGGAAAAAAAGAGGTTTCATTGTTTCGAGTCACC
>CrV_686_1
AGCAGGACCACTAACCCTAACTTCGCTAGCGCTCGAAAAATCGCTGCATGAAAAGTTTATAAGGGACGAAGACGAAAGGCCTAACTTAGCATACGATCAATTTAGCAGTCAGATTCCATTGATCTCTCTCTCTGGGATTGACGATGACGACGATGAATGTAATAAGAGGAAAGATCTGTGCAAGAGAATAGCGCAAGCATGCGAAGATTGGGGTATTTTTCAAGTGATCGATCATGGGATCGATTTGAAGCTCATCAACGATATGACTCGTTTGGCTCGTGAGTTCTTCGATCTGCCCGACGAAGAGAAGCTGAGGTTCGATCTGTCTGGTGGGAAAACAGGAGGTTTCATTGTTTCGAGTCACC
>CrV_687_1
AGCAGGACCACTAACCCTAACTTCGCTAGCGCTCGAAAAATCGCTGCATGAAAAGTTTATAAGGGACGAAGACGAAAGGCCTAACTTAGCATACGATCAATTTAGCAGTCAGATTCCATTGATCTCTCTCTCTGGGATTGACGATGACGACGATGAATGTAATAAGAGGAAAGATCTGTGCAAGAGAATAGCGCAAGCATGCGAAGATTGGGGTATTTTTCAAGTGATCGATCATGGGATCGATTTGAAGCTCATCAACGATATGACTCGTTTGGCTCGTGAGTTCTTCGATCTGCCCGACGAAGAGAAGCTGAGGTTCGATCTGTCTGGTGGGAAAAAAGGAGGTTTTCATTGTTTCGAGTCACC
>CrV_688_1
AGCAGGACCACTAACCCTAACTTCGCTAGCGCTCGAAAAATCGCTGCATGAAAAGTTTATAAGGGACGAAGACGAAAGGCCTAACTTAGCATACGATCAATTTAGCAGTCAGATTCCATTGATCTCTCTCTCTGGGATTGACGATGACGACGATGAATGTAATAAGAGGAAAGATCTGTGCAAGAGAATAGCGCAAGCATGCGAAGATTGGGGTATTTTTCAAGTGATCGATCATGGGATCGATTTGAAGCTCATCAACGATATGACTCGTTTGGCTCGTGAGTTCTTCGATCTGCCCGACGAAGAGAAGCTGAGGTTCGATCTGTCTGGTGGGAAAAAAGGAGGTTTCATTGTTTCGAGCCACC
>CrV_689_1
AGCAGGACCACTAACCCTAACTTCGCTAGCGCTCGAAAAATCGCTGCATGAAAAGTTTATAAGGGACGAAGACGAAAGGCCTAACTTAGCATACGATCAATTTAGCAGTCAGATTCCATTGATCTCTCTCTCTGGGATTGACGATGACGACGATGAATGTAATAAGAGGAAAGATCTGTGCAAGAGAATAGCGCAAGCATGCGAAGATTGGGGTATTTTTCAAGTGATCGATCATGGGATCGATTTGAAGCTCATCAACGATATGACTCGTTTGGCTCGTGAGTTCTTCGATCTGCCCGACGAAGAGAAGCTGAGGTTCGATATGTCTGTTGGGAAAAAAGGAGGTTTCATTGTTTCGAGTCACC
>CrV_690_1
AGCAGGACCACTAACCCTAACTTCGCTAGCGCTCGAAAAATCGCTGCATGAAAAGTTTATAAGGGACGAAGACGAAAGGCCTAACTTAGCATACGATCAATTTAGCAGTCAGATTCCATTGATCTCTCTCTCTGGGATTGACGATGACGACGATGAATGTAATAAGAGGAAAGATCTGTGCAAGAGAATAGCGCAAGCATGCGAAGATTGGGGTATTTTTCAAGTGATCGATCATGGGATCGATTTGAAGCTCATCAACGATATGACTCGTTTGGCTCGTGAGTTCTTCGATCTGCCCGACGAAGAGAAGCTGAGGTTCGATATGTCTGGTTGGAAAAAAGGAGGTTTCATTGTTTCGAGTCACC
>CrV_691_1
AGCAGGACCACTAACCCTAACTTCGCTAGCGCTCGAAAAATCGCTGCATGAAAAGTTTATAAGGGACGAAGACGAAAGGCCTAACTTAGCATACGATCAATTTAGCAGTCAGATTCCATTGATCTCTCTCTCTGGGATTGACGATGACGACGATGAATGTAATAAGAGGAAAGATCTGTGCAAGAGAATAGCGCAAGCATGCGAAGATTGGGGTATTTTTCAAGTGATCGATCATGGGATCGATTTGAAGCTCATCAACGATATGACTCGTTTGGCTCGTGAGTTCTTCGATCTGCCCGACGAAGAGAAGCTGAGGTTCGATATGTCTGGTTGGAAAAAAGGAGGTTTCATTGTTCGAGTCACC
>CrV_692_1
AGCAGGACCACTAACCCTAACTTCGCTAGCGCTCGAAAAATCGCTGCATGAAAAGTTTATAAGGGACGAAGACGAAAGGCCTAACTTAGCATACGATCAATTTAGCAGTCAGATTCCATTGATCTCTCTCTCTGGGATTGACGATGACGACGATGAATGTAATAAGAGGAAAGATCTGTGCAAGAGAATAGCGCAAGCATGCGAAGATTGGGGTATTTTTCAAGTGATCGATCATGGGATCGATTTGAAGCTCATCAACGATATGACTCGTTTGGCTCGTGAGTTCTTCGATCTGCCCGACGAAGAGAAGCTGAGGTTCGATATGTCTGGTGGGATAAAAGGAGGTTTCATTGTTTCGAGTCACC
>CrV_693_1
AGCAGGACCACTAACCCTAACTTCGCTAGCGCTCGAAAAATCGCTGCATGAAAAGTTTATAAGGGACGAAGACGAAAGGCCTAACTTAGCATACGATCAATTTAGCAGTCAGATTCCATTGATCTCTCTCTCTGGGATTGACGATGACGACGATGAATGTAATAAGAGGAAAGATCTGTGCAAGAGAATAGCGCAAGCATGCGAAGATTGGGGTATTTTTCAAGTGATCGATCATGGGATCGATTTGAAGCTCATCAACGATATGACTCGTTTGGCTCGTGAGTTCTTCGATCTGCCCGACGAAGAGAAGCTGAGGTTCGATATGTCTGGTGGGAGAAAAGGAGGTTTCATTGTTTCGAGTCACC
>CrV_694_1
AGCAGGACCACTAACCCTAACTTCGCTAGCGCTCGAAAAATCGCTGCATGAAAAGTTTATAAGGGACGAAGACGAAAGGCCTAACTTAGCATACGATCAATTTAGCAGTCAGATTCCATTGATCTCTCTCTCTGGGATTGACGATGACGACGATGAATGTAATAAGAGGAAAGATCTGTGCAAGAGAATAGCGCAAGCATGCGAAGATTGGGGTATTTTTCAAGTGATCGATCATGGGATCGATTTGAAGCTCATCAACGATATGACTCGTTTGGCTCGTGAGTTCTTCGATCTGCCCGACGAAGAGAAGCTGAGGTTCGATATGTCTGGTGGGAATAAAGGAGGTTTCATTGTTTCGAGTCACC
>CrV_695_1
AGCAGGACCACTAACCCTAACTTCGCTAGCGCTCGAAAAATCGCTGCATGAAAAGTTTATAAGGGACGAAGACGAAAGGCCTAACTTAGCATACGATCAATTTAGCAGTCAGATTCCATTGATCTCTCTCTCTGGGATTGACGATGACGACGATGAATGTAATAAGAGGAAAGATCTGTGCAAGAGAATAGCGCAAGCATGCGAAGATTGGGGTATTTTTCAAGTGATCGATCATGGGATCGATTTGAAGCTCATCAACGATATGACTCGTTTGGCTCGTGAGTTCTTCGATCTGCCCGACGAAGAGAAGCTGAGGTTCGATATGTCTGGTGGGAACAAAGGAGGTTTCATTGTTTCGAGTCACC
>CrV_696_1
AGCAGGACCACTAACCCTAACTTCGCTAGCGCTCGAAAAATCGCTGCATGAAAAGTTTATAAGGGACGAAGACGAAAGGCCTAACTTAGCATACGATCAATTTAGCAGTCAGATTCCATTGATCTCTCTCTCTGGGATTGACGATGACGACGATGAATGTAATAAGAGGAAAGATCTGTGCAAGAGAATAGCGCAAGCATGCGAAGATTGGGGTATTTTTCAAGTGATCGATCATGGGATCGATTTGAAGCTCATCAACGATATGACTCGTTTGGCTCGTGAGTTCTTCGATCTGCCCGACGAAGAGAAGCTGAGGTTCGATATGTCTGGTGGGAAAATAGGAGGTTTCATTGTTTCGAGTCACC
>CrV_697_1
AGCAGGACCACTAACCCTAACTTCGCTAGCGCTCGAAAAATCGCTGCATGAAAAGTTTATAAGGGACGAAGACGAAAGGCCTAACTTAGCATACGATCAATTTAGCAGTCAGATTCCATTGATCTCTCTCTCTGGGATTGACGATGACGACGATGAATGTAATAAGAGGAAAGATCTGTGCAAGAGAATAGCGCAAGCATGCGAAGATTGGGGTATTTTTCAAGTGATCGATCATGGGATCGATTTGAAGCTCATCAACGATATGACTCGTTTGGCTCGTGAGTTCTTCGATCTGCCCGACGAAGAGAAGCTGAGGTTCGATATGTCTGGTGGGAAAACAGGAGGTTTCATTGTTTCCAGTCACC
>CrV_698_1
AGCAGGACCACTAACCCTAACTTCGCTAGCGCTCGAAAAATCGCTGCATGAAAAGTTTATAAGGGACGAAGACGAAAGGCCTAACTTAGCATACGATCAATTTAGCAGTCAGATTCCATTGATCTCTCTCTCTGGGATTGACGATGACGACGATGAATGTAATAAGAGGAAAGATCTGTGCAAGAGAATAGCGCAAGCATGCGAAGATTGGGGTATTTTTCAAGTGATCGATCATGGGATCGATTTGAAGCTCATCAACGATATGACTCGTTTGGCTCGTGAGTTCTTCGATCTGCCCGACGAAGAGAAGCTGAGGTTCGATATGTCTGGTGGGAAAAAGGAGGTTTCATTGTTTCGGTCACC
>CrV_699_1
AGCAGGACCACTAACCCTAACTTCGCTAGCGCTCGAAAAATCGCTGCATGAAAAGTTTATAAGGGACGAAGACGAAAGGCCTAACTTAGCATACGATCAATTTAGCAGTCAGATTCCATTGATCTCTCTCTCTGGGATTGACGATGACGACGATGAATGTAATAAGAGGAAAGATCTGTGCAAGAGAATAGCGCAAGCATGCGAAGATTGGGGTATTTTTCAAGTGATCGATCATGGGATCGATTTGAAGCTCATCAACGATATGACTCGTTTGGCTCGTGAGTTCTTCGATCTGCCCGACGAAGAGAAGCTGAGGTTCGATATGTCTGGTGGGAAAAAGGAGGTTTCATTGTTTCGAGTCACCC
>CrV_700_1
AGCAGGACCACTAACCCTAACTTCGCTAGCGCTCGAAAAATCGCTGCATGAAAAGTTTATAAGGGACGAAGACGAAAGGCCTAACTTAGCATACGATCAATTTAGCAGTCAGATTCCATTGATCTCTCTCTCTGGGATTGACGATGACGACGATGAATGTAATAAGAGGAAAGATCTGTGCAAGAGAATAGCGCAAGCATGCGAAGATTGGGGTATTTTTCAAGTGATCGATCATGGGATCGATTTGAAGCTCATCAACGATATGACTCGTTTGGCTCGTGAGTTCTTCGATCTGCCCGACGAAGAGAAGCTGAGGTTCGATATGTCTGGTGGGAAAAAAGTAGGTTTCATTGTTTCGAGTCACC
>CrV_701_1
AGCAGGACCACTAACCCTAACTTCGCTAGCGCTCGAAAAATCGCTGCATGAAAAGTTTATAAGGGACGAAGACGAAAGGCCTAACTTAGCATACGATCAATTTAGCAGTCAGATTCCATTGATCTCTCTCTCTGGGATTGACGATGACGACGATGAATGTAATAAGAGGAAAGATCTGTGCAAGAGAATAGCGCAAGCATGCGAAGATTGGGGTATTTTTCAAGTGATCGATCATGGGATCGATTTGAAGCTCATCAACGATATGACTCGTTTGGCTCGTGAGTTCTTCGATCTGCCCGACGAAGAGAAGCTGAGGTTCGATATGTCTGGTGGGAAAAAAGGGAGGTTTCATTGTTTCGAGTCACC
>CrV_702_1
AGCAGGACCACTAACCCTAACTTCGCTAGCGCTCGAAAAATCGCTGCATGAAAAGTTTATAAGGGACGAAGACGAAAGGCCTAACTTAGCATACGATCAATTTAGCAGTCAGATTCCATTGATCTCTCTCTCTGGGATTGACGATGACGACGATGAATGTAATAAGAGGAAAGATCTGTGCAAGAGAATAGCGCAAGCATGCGAAGATTGGGGTATTTTTCAAGTGATCGATCATGGGATCGATTTGAAGCTCATCAACGATATGACTCGTTTGGCTCGTGAGTTCTTCGATCTGCCCGACGAAGAGAAGCTGAGGTTCGATATGTCTGGTGGGAAAAAAGGATGTTTCATTGTTTCGAGTCACC
>CrV_703_1
AGCAGGACCACTAACCCTAACTTCGCTAGCGCTCGAAAAATCGCTGCATGAAAAGTTTATAAGGGACGAAGACGAAAGGCCTAACTTAGCATACGATCAATTTAGCAGTCAGATTCCATTGATCTCTCTCTCTGGGATTGACGATGACGACGATGAATGTAATAAGAGGAAAGATCTGTGCAAGAGAATAGCGCAAGCATGCGAAGATTGGGGTATTTTTCAAGTGATCGATCATGGGATCGATTTGAAGCTCATCAACGATATGACTCGTTTGGCTCGTGAGTTCTTCGATCTGCCCGACGAAGAGAAGCTGAGGTTCGATATGTCTGGTGGGAAAAAAGGAGTTTCATTGTTTCGAGTCACC
>CrV_704_1
AGCAGGACCACTAACCCTAACTTCGCTAGCGCTCGAAAAATCGCTGCATGAAAAGTTTATAAGGGACGAAGACGAAAGGCCTAACTTAGCATACGATCAATTTAGCAGTCAGATTCCATTGATCTCTCTCTCTGGGATTGACGATGACGACGATGAATGTAATAAGAGGAAAGATCTGTGCAAGAGAATAGCGCAAGCATGCGAAGATTGGGGTATTTTTCAAGTGATCGATCATGGGATCGATTTGAAGCTCATCAACGATATGACTCGTTTGGCTCGTGAGTTCTTCGATCTGCCCGACGAAGAGAAGCTGAGGTTCGATATGTCTGGTGGGAAAAAAGGAGGTTTTGTTTCGAGTCACC
>CrV_705_1
AGCAGGACCACTAACCCTAACTTCGCTAGCGCTCGAAAAATCGCTGCATGAAAAGTTTATAAGGGACGAAGACGAAAGGCCTAACTTAGCATACGATCAATTTAGCAGTCAGATTCCATTGATCTCTCTCTCTGGGATTGACGATGACGACGATGAATGTAATAAGAGGAAAGATCTGTGCAAGAGAATAGCGCAAGCATGCGAAGATTGGGGTATTTTTCAAGTGATCGATCATGGGATCGATTTGAAGCTCATCAACGATATGACTCGTTTGGCTCGTGAGTTCTTCGATCTGCCCGACGAAGAGAAGCTGAGGTTCGATATGTCTGGTGGGAAAAAAGGAGGTTTGATTGTTTCGAGTCACC
>CrV_706_1
AGCAGGACCACTAACCCTAACTTCGCTAGCGCTCGAAAAATCGCTGCATGAAAAGTTTATAAGGGACGAAGACGAAAGGCCTAACTTAGCATACGATCAATTTAGCAGTCAGATTCCATTGATCTCTCTCTCTGGGATTGACGATGACGACGATGAATGTAATAAGAGGAAAGATCTGTGCAAGAGAATAGCGCAAGCATGCGAAGATTGGGGTATTTTTCAAGTGATCGATCATGGGATCGATTTGAAGCTCATCAACGATATGACTCGTTTGGCTCGTGAGTTCTTCGATCTGCCCGACGAAGAGAAGCTGAGGTTCGATATGTCTGGTGGGAAAAAAGGAGGTTTCTCGAGTCACC
>CrV_707_1
AGCAGGACCACTAACCCTAACTTCGCTAGCGCTCGAAAAATCGCTGCATGAAAAGTTTATAAGGGACGAAGACGAAAGGCCTAACTTAGCATACGATCAATTTAGCAGTCAGATTCCATTGATCTCTCTCTCTGGGATTGACGATGACGACGATGAATGTAATAAGAGGAAAGATCTGTGCAAGAGAATAGCGCAAGCATGCGAAGATTGGGGTATTTTTCAAGTGATCGATCATGGGATCGATTTGAAGCTCATCAACGATATGACTCGTTTGGCTCGTGAGTTCTTCGATCTGCCCGACGAAGAGAAGCTGAGGTTCGATATGTCTGGTGGGAAAAAAGGAGGTTTCATTTTTTCGAGTCACC
>CrV_708_1
AGCAGGACCACTAACCCTAACTTCGCTAGCGCTCGAAAAATCGCTGCATGAAAAGTTTATAAGGGACGAAGACGAAAGGCCTAACTTAGCATACGATCAATTTAGCAGTCAGATTCCATTGATCTCTCTCTCTGGGATTGACGATGACGACGATGAATGTAATAAGAGGAAAGATCTGTGCAAGAGAATAGCGCAAGCATGCGAAGATTGGGGTATTTTTCAAGTGATCGATCATGGGATCGATTTGAAGCTCATCAACGATATGACTCGTTTGGCTCGTGAGTTCTTCGATCTGCCCGACGAAGAGAAGCTGAGGTTCGATATGTCTGGTGGGAAAAAAGGAGGTTTCATTTTCGAGTCACC
>CrV_709_1
AGCAGGACCACTAACCCTAACTTCGCTAGCGCTCGAAAAATCGCTGCATGAAAAGTTTATAAGGGACGAAGACGAAAGGCCTAACTTAGCATACGATCAATTTAGCAGTCAGATTCCATTGATCTCTCTCTCTGGGATTGACGATGACGACGATGAATGTAATAAGAGGAAAGATCTGTGCAAGAGAATAGCGCAAGCATGCGAAGATTGGGGTATTTTTCAAGTGATCGATCATGGGATCGATTTGAAGCTCATCAACGATATGACTCGTTTGGCTCGTGAGTTCTTCGATCTGCCCGACGAAGAGAAGCTGAGGTTCGATATGTCTGGTGGGAAAAAAGGAGGTTTCATTGTTTGGAGTCACC
>CrV_710_1
AGCAGGACCACTAACCCTAACTTCGCTAGCGCTCGAAAAATCGCTGCATGAAAAGTTTATAAGGGACGAAGACGAAAGGCCTAACTTAGCATACGATCAATTTAGCAGTCAGATTCCATTGATCTCTCTCTCTGGGATTGACGATGACGACGATGAATGTAATAAGAGGAAAGATCTGTGCAAGAGAATAGCGCAAGCATGCGAAGATTGGGGTATTTTTCAAGTGATCGATCATGGGATCGATTTGAAGCTCATCAACGATATGACTCGTTTGGCTCGTGAGTTCTTCGATCTGCCCGACGAAGAGAAGCTGAGGTTCGATATGTCTGGTGGGAAAAAAGGAGGTTTCATTGTTTCTAGTCACT
>CrV_711_1
AGCAGGACCACTAACCCTAACTTCGCTAGCGCTCGAAAAATCGCTGCATGAAAAGTTTATAAGGGACGAAGACGAAAGGCCTAACTTAGCATACGATCAATTTAGCAGTCAGATTCCATTGATCTCTCTCTCTGGGATTGACGATGACGACGATGAATGTAATAAGAGGAAAGATCTGTGCAAGAGAATAGCGCAAGCATGCGAAGATTGGGGTATTTTTCAAGTGATCGATCATGGGATCGATTTGAAGCTCATCAACGATATGACTCGTTTGGCTCGTGAGTTCTTCGATCTGCCCGACGAAGAGAAGCTGAGGTTCGATATGTCTGGTGGGAAAAAAGGAGGTTTCATTGTTTCTAGTCACC
>CrV_712_1
AGCAGGACCACTAACCCTAACTTCGCTAGCGCTCGAAAAATCGCTGCATGAAAAGTTTATAAGGGACGAAGACGAAAGGCCTAACTTAGCATACGATCAATTTAGCAGTCAGATTCCATTGATCTCTCTCTCTGGGATTGACGATGACGACGATGAATGTAATAAGAGGAAAGATCTGTGCAAGAGAATAGCGCAAGCATGCGAAGATTGGGGTATTTTTCAAGTGATCGATCATGGGATCGATTTGAAGCTCATCAACGATATGACTCGTTTGGCTCGTGAGTTCTTCGATCTGCCCGACGAAGAGAAGCTGAGGTTCGATATGTCTGGTGGGAAAAAAGGAGGTTTCATTGTTTCGTCACC
>CrV_713_1
AGCAGGACCACTAACCCTAACTTCGCTAGCGCTCGAAAAATCGCTGCATGAAAAGTTTATAAGGGACGAAGACGAAAGGCCTAACTTAGCATACGATCAATTTAGCAGTCAGATTCCATTGATCTCTCTCTCTGGGATTGACGATGACGACGATGAATGTAATAAGAGGAAAGATCTGTGCAAGAGAATAGCGCAAGCATGCGAAGATTGGGGTATTTTTCAAGTGATCGATCATGGGATCGATTTGAAGCTCATCAACGATATGACTCGTTTGGCTCGTGAGTTCTTCGATCTGCCCGACGAAGAGAAGCTGAGGTTCGATATGTCTGGTGGGAAAAAAGGAGGTTTCATTGTTTCGGTCACC
>CrV_714_1
AGCAGGACCACTAACCCTAACTTCGCTAGCGCTCGAAAAATCGCTGCATGAAAAGTTTATAAGGGACGAAGACGAAAGGCCTAACTTAGCATACGATCAATTTAGCAGTCAGATTCCATTGATCTCTCTCTCTGGGATTGACGATGACGACGATGAATGTAATAAGAGGAAAGATCTGTGCAAGAGAATAGCGCAAGCATGCGAAGATTGGGGTATTTTTCAAGTGATCGATCATGGGATCGATTTGAAGCTCATCAACGATATGACTCGTTTGGCTCGTGAGTTCTTCGATCTGCCCGACGAAGAGAAGCTGAGGTTCGATATGTCTGGTGGGAAAAAAGGAGGTTTCATTGTTTCGAGTGACC
>CrV_715_1
AGCAGGACCACTAACCCTAACTTCGCTAGCGCTCGAAAAATCGCTGCATGAAAAGTTTATAAGGGACGAAGACGAAAGGCCTAACTTAGCATACGATCAATTTAGCAGTCAGATTCCATTGATCTCTCTCTCTGGGATTGACGATGACGACGATGAATGTAATAAGAGGAAAGATCTGTGCAAGAGAATAGCGCAAGCATGCGAAGATTGGGGTATTTTTCAAGTGATCGATCATGGGATCGATTTGAAGCTCATCAACGATATGACTCGTTTGGCTCGTGAGTTCTTCGATCTGCCCGACGAAGAGAAGCTGAGGTTCGATATGTCTGGTGGGAAAAAAGGAGGTTTCATTGTTTCGAGTCACG
>CrV_716_1
AGCAGGACCACTAACCCTAACTTCGCTAGCGCTCGAAAAATCGCTGCATGAAAAGTTTATAAGGGACGAAGACGAAAGGCCTAACTTAGCATACGATCAATTTAGCAGTCAGATTCCATTGATCTCTCTCTCTGGGATTGACGATGACGACGATGAATGTAATAAGAGGAAAGATCTGTGCAAGAGAATAGCGCAAGCATGCGAAGATTGGGGTATTTTTCAAGTGATCGATCATGGGATCGATTTGAAGCTCATCAACGATATGACTCGTTTGGCTCGTGAGTTCTTCGATCTGCCCGACGAAGAGAAGCTGAGGTTCGATATGTCTGGTGGGAAAAAAGGAGGTTTCATTGTTTCGAGTCACA
>CrV_717_1
AGCAGGACCACTAACCCTAACTTCGCTAGCGCTCGAAAAATCGCTGCATGAAAAGTTTATAAGGGACGAAGACGAAAGGCCTAACTTAGCATACGATCAATTTAGCAGTCAGATTCCATTGATCTCTCTCTCTGGGATTGACGATGACGACGATGAATGTAATAAGAGGAAAGATCTGTGCAAGAGAATAGCGCAAGCATGCGAAGATTGGGGTATTTTTCAAGTGATCGATCATGGGATCGATTTGAAGCTCATCAACGATATGACTCGTTTGGCTCGTGAGTTCTTCGATCTGCCCGACGAAGAGAAGCTGAGGTTCGATATGTCTGGTGGGAAAAAAGGAGGTTTCATTGTTTCGAGTCA
>CrV_718_1
AGCAGGACCACTAACCCTAACTTCGCTAGCGCTCGAAAAATCGCTGCATGAAAAGTTTATAAGGGACGAAGACGAAAGGCCTAACTTAGCATACGATCAATTTAGCAGTCAGATTCCATTGATCTCTCTCTCTGGGATTGACGATGACGACGATGAATGTAATAAGAGGAAAGATCTGTGCAAGAGAATAGCGCAAGCATGCGAAGATTGGGGTATTTTTCAAGTGATCGATCATGGGATCGATTTGAAGCTCATCAACGATATGACTCGTTTGGCTCGTGAGTTCTTCGATCTGCCCGACGAAGAGAAGCTGAGGTTCGATATGTCTGGTGGGAAAAAAGGAGGTTTCATTGTTTCGAGTAACC
>CrV_719_1
AGCAGGACCACTAACCCTAACTTCGCTAGCGCTCGAAAAATCGCTGCATGAAAAGTTTATAAGGGACGAAGACGAAAGGCCTAACTTAGCATACGATCAATTTAGCAGTCAGATTCCATTGATCTCTCTCTCTGGGATTGACGATGACGACGATGAATGTAATAAGAGGAAAGATCTGTGCAAGAGAATAGCGCAAGCATGCGAAGATTGGGGTATTTTTCAAGTGATCGATCATGGGATCGATTTGAAGCTCATCAACGATATGACTCGTTTGGCTCGTGAGTTCTTCGATCTGCCCGACGAAGAGAAGCTGAGGTTCGATATGTCTGGTGGGAAAAAAGGAGGTTTCATTGTTTCGAGGAACC
>CrV_720_1
AGCAGGACCACTAACCCTAACTTCGCTAGCGCTCGAAAAATCGCTGCATGAAAAGTTTATAAGGGACGAAGACGAAAGGCCTAACTTAGCATACGATCAATTTAGCAGTCAGATTCCATTGATCTCTCTCTCTGGGATTGACGATGACGACGATGAATGTAATAAGAGGAAAGATCTGTGCAAGAGAATAGCGCAAGCATGCGAAGATTGGGGTATTTTTCAAGTGATCGATCATGGGATCGATTTGAAGCTCATCAACGATATGACTCGTTTGGCTCGTGAGTTCTTCGATCTGCCCGACGAAGAGAAGCTGAGGTTCGATATGTCTGGTGGGAAAAAAGGAGGTTTCATTGTTTCG
>CrV_721_1
AGCAGGACCACTAACCCTAACTTCGCTAGCGCTCGAAAAATCGCTGCATGAAAAGTTTATAAGGGACGAAGACGAAAGGCCTAACTTAGCATACGATCAATTTAGCAGTCAGATTCCATTGATCTCTCTCTCTGGGATTGACGATGACGACGATGAATGTAATAAGAGGAAAGATCTGTGCAAGAGAATAGCGCAAGCATGCGAAGATTGGGGTATTTTTCAAGTGATCGATCATGGGATCGATTTGAAGCTCATCAACGATATGACTCGTTTGGCTCGTGAGTTCTTCGATCTGCCCGACGAAGAGAAGCTGAGGTTCGATATGTCTGGTGGGAAAAAAGGAGGTTTCATTGGTTTCGAGTCACC
>CrV_722_1
AGCAGGACCACTAACCCTAACTTCGCTAGCGCTCGAAAAATCGCTGCATGAAAAGTTTATAAGGGACGAAGACGAAAGGCCTAACTTAGCATACGATCAATTTAGCAGTCAGATTCCATTGATCTCTCTCTCTGGGATTGACGATGACGACGATGAATGTAATAAGAGGAAAGATCTGTGCAAGAGAATAGCGCAAGCATGCGAAGATTGGGGTATTTTTCAAGTGATCGATCATGGGATCGATTTGAAGCTCATCAACGATATGACTCGTTTGGCTCGTGAGTTCTTCGATCTGCCCGACGAAGAGAAGCTGAGGTTCGATATGTCTGGTGGGAAAAAAGGAGGTTTCATTGGAGTCACC
>CrV_723_1
AGCAGGACCACTAACCCTAACTTCGCTAGCGCTCGAAAAATCGCTGCATGAAAAGTTTATAAGGGACGAAGACGAAAGGCCTAACTTAGCATACGATCAATTTAGCAGTCAGATTCCATTGATCTCTCTCTCTGGGATTGACGATGACGACGATGAATGTAATAAGAGGAAAGATCTGTGCAAGAGAATAGCGCAAGCATGCGAAGATTGGGGTATTTTTCAAGTGATCGATCATGGGATCGATTTGAAGCTCATCAACGATATGACTCGTTTGGCTCGTGAGTTCTTCGATCTGCCCGACGAAGAGAAGCTGAGGTTCGATATGTCTGGTGGGAAAAAAGGAGGTTTCATTGATTCGAGTCACC
>CrV_724_1
AGCAGGACCACTAACCCTAACTTCGCTAGCGCTCGAAAAATCGCTGCATGAAAAGTTTATAAGGGACGAAGACGAAAGGCCTAACTTAGCATACGATCAATTTAGCAGTCAGATTCCATTGATCTCTCTCTCTGGGATTGACGATGACGACGATGAATGTAATAAGAGGAAAGATCTGTGCAAGAGAATAGCGCAAGCATGCGAAGATTGGGGTATTTTTCAAGTGATCGATCATGGGATCGATTTGAAGCTCATCAACGATATGACTCGTTTGGCTCGTGAGTTCTTCGATCTGCCCGACGAAGAGAAGCTGAGGTTCGATATGTCTGGTGGGAAAAAAGGAGGTTTCATTCTTTCGAGTCACC
>CrV_725_1
AGCAGGACCACTAACCCTAACTTCGCTAGCGCTCGAAAAATCGCTGCATGAAAAGTTTATAAGGGACGAAGACGAAAGGCCTAACTTAGCATACGATCAATTTAGCAGTCAGATTCCATTGATCTCTCTCTCTGGGATTGACGATGACGACGATGAATGTAATAAGAGGAAAGATCTGTGCAAGAGAATAGCGCAAGCATGCGAAGATTGGGGTATTTTTCAAGTGATCGATCATGGGATCGATTTGAAGCTCATCAACGATATGACTCGTTTGGCTCGTGAGTTCTTCGATCTGCCCGACGAAGAGAAGCTGAGGTTCGATATGTCTGGTGGGAAAAAAGGAGGTTTCATTAGTCACC
>CrV_726_1
AGCAGGACCACTAACCCTAACTTCGCTAGCGCTCGAAAAATCGCTGCATGAAAAGTTTATAAGGGACGAAGACGAAAGGCCTAACTTAGCATACGATCAATTTAGCAGTCAGATTCCATTGATCTCTCTCTCTGGGATTGACGATGACGACGATGAATGTAATAAGAGGAAAGATCTGTGCAAGAGAATAGCGCAAGCATGCGAAGATTGGGGTATTTTTCAAGTGATCGATCATGGGATCGATTTGAAGCTCATCAACGATATGACTCGTTTGGCTCGTGAGTTCTTCGATCTGCCCGACGAAGAGAAGCTGAGGTTCGATATGTCTGGTGGGAAAAAAGGAGGTTTCATCGTTTCGAGTCACC
>CrV_727_1
AGCAGGACCACTAACCCTAACTTCGCTAGCGCTCGAAAAATCGCTGCATGAAAAGTTTATAAGGGACGAAGACGAAAGGCCTAACTTAGCATACGATCAATTTAGCAGTCAGATTCCATTGATCTCTCTCTCTGGGATTGACGATGACGACGATGAATGTAATAAGAGGAAAGATCTGTGCAAGAGAATAGCGCAAGCATGCGAAGATTGGGGTATTTTTCAAGTGATCGATCATGGGATCGATTTGAAGCTCATCAACGATATGACTCGTTTGGCTCGTGAGTTCTTCGATCTGCCCGACGAAGAGAAGCTGAGGTTCGATATGTCTGGTGGGAAAAAAGGAGGTTTCAATGTTTCGAGTCACC
>CrV_728_1
AGCAGGACCACTAACCCTAACTTCGCTAGCGCTCGAAAAATCGCTGCATGAAAAGTTTATAAGGGACGAAGACGAAAGGCCTAACTTAGCATACGATCAATTTAGCAGTCAGATTCCATTGATCTCTCTCTCTGGGATTGACGATGACGACGATGAATGTAATAAGAGGAAAGATCTGTGCAAGAGAATAGCGCAAGCATGCGAAGATTGGGGTATTTTTCAAGTGATCGATCATGGGATCGATTTGAAGCTCATCAACGATATGACTCGTTTGGCTCGTGAGTTCTTCGATCTGCCCGACGAAGAGAAGCTGAGGTTCGATATGTCTGGTGGGAAAAAAGGAGGTGTCATTGTTTCGAGTCACC
>CrV_729_1
AGCAGGACCACTAACCCTAACTTCGCTAGCGCTCGAAAAATCGCTGCATGAAAAGTTTATAAGGGACGAAGACGAAAGGCCTAACTTAGCATACGATCAATTTAGCAGTCAGATTCCATTGATCTCTCTCTCTGGGATTGACGATGACGACGATGAATGTAATAAGAGGAAAGATCTGTGCAAGAGAATAGCGCAAGCATGCGAAGATTGGGGTATTTTTCAAGTGATCGATCATGGGATCGATTTGAAGCTCATCAACGATATGACTCGTTTGGCTCGTGAGTTCTTCGATCTGCCCGACGAAGAGAAGCTGAGGTTCGATATGTCTGGTGGGAAAAAAGGAGGTCTCGTTGTTTCGAGTCACC
>CrV_730_1
AGCAGGACCACTAACCCTAACTTCGCTAGCGCTCGAAAAATCGCTGCATGAAAAGTTTATAAGGGACGAAGACGAAAGGCCTAACTTAGCATACGATCAATTTAGCAGTCAGATTCCATTGATCTCTCTCTCTGGGATTGACGATGACGACGATGAATGTAATAAGAGGAAAGATCTGTGCAAGAGAATAGCGCAAGCATGCGAAGATTGGGGTATTTTTCAAGTGATCGATCATGGGATCGATTTGAAGCTCATCAACGATATGACTCGTTTGGCTCGTGAGTTCTTCGATCTGCCCGACGAAGAGAAGCTGAGGTTCGATATGTCTGGTGGGAAAAAAGGACGTTTCATTGTTTCGAGTCACC
>CrV_731_1
AGCAGGACCACTAACCCTAACTTCGCTAGCGCTCGAAAAATCGCTGCATGAAAAGTTTATAAGGGACGAAGACGAAAGGCCTAACTTAGCATACGATCAATTTAGCAGTCAGATTCCATTGATCTCTCTCTCTGGGATTGACGATGACGACGATGAATGTAATAAGAGGAAAGATCTGTGCAAGAGAATAGCGCAAGCATGCGAAGATTGGGGTATTTTTCAAGTGATCGATCATGGGATCGATTTGAAGCTCATCAACGATATGACTCGTTTGGCTCGTGAGTTCTTCGATCTGCCCGACGAAGAGAAGCTGAGGTTCGATATGTCTGGTGGGAAAAAAGGAAGTTTCATTGTTTCGAGTCACC
>CrV_732_1
AGCAGGACCACTAACCCTAACTTCGCTAGCGCTCGAAAAATCGCTGCATGAAAAGTTTATAAGGGACGAAGACGAAAGGCCTAACTTAGCATACGATCAATTTAGCAGTCAGATTCCATTGATCTCTCTCTCTGGGATTGACGATGACGACGATGAATGTAATAAGAGGAAAGATCTGTGCAAGAGAATAGCGCAAGCATGCGAAGATTGGGGTATTTTTCAAGTGATCGATCATGGGATCGATTTGAAGCTCATCAACGATATGACTCGTTTGGCTCGTGAGTTCTTCGATCTGCCCGACGAAGAGAAGCTGAGGTTCGATATGTCTGGTGGGAAAAAAGAAGGTTTCATTGTTTCGAGTCACC
>CrV_733_1
AGCAGGACCACTAACCCTAACTTCGCTAGCGCTCGAAAAATCGCTGCATGAAAAGTTTATAAGGGACGAAGACGAAAGGCCTAACTTAGCATACGATCAATTTAGCAGTCAGATTCCATTGATCTCTCTCTCTGGGATTGACGATGACGACGATGAATGTAATAAGAGGAAAGATCTGTGCAAGAGAATAGCGCAAGCATGCGAAGATTGGGGTATTTTTCAAGTGATCGATCATGGGATCGATTTGAAGCTCATCAACGATATGACTCGTTTGGCTCGTGAGTTCTTCGATCTGCCCGACGAAGAGAAGCTGAGGTTCGATATGTCTGGTGGGAAAAAAAGAGGTTTCATTGTTTCGAGTCACC
>CrV_734_1
AGCAGGACCACTAACCCTAACTTCGCTAGCGCTCGAAAAATCGCTGCATGAAAAGTTTATAAGGGACGAAGACGAAAGGCCTAACTTAGCATACGATCAATTTAGCAGTCAGATTCCATTGATCTCTCTCTCTGGGATTGACGATGACGACGATGAATGTAATAAGAGGAAAGATCTGTGCAAGAGAATAGCGCAAGCATGCGAAGATTGGGGTATTTTTCAAGTGATCGATCATGGGATCGATTTGAAGCTCATCAACGATATGACTCGTTTGGCTCGTGAGTTCTTCGATCTGCCCGACGAAGAGAAGCTGAGGTTCGATATGTCTGGTGGAAAAAAGGAGGTTTCATTGTTTCGAGTCACC
>CrV_735_1
AGCAGGACCACTAACCCTAACTTCGCTAGCGCTCGAAAAATCGCTGCATGAAAAGTTTATAAGGGACGAAGACGAAAGGCCTAACTTAGCATACGATCAATTTAGCAGTCAGATTCCATTGATCTCTCTCTCTGGGATTGACGATGACGACGATGAATGTAATAAGAGGAAAGATCTGTGCAAGAGAATAGCGCAAGCATGCGAAGATTGGGGTATTTTTCAAGTGATCGATCATGGGATCGATTTGAAGCTCATCAACGATATGACTCGTTTGGCTCGTGAGTTCTTCGATCTGCCCGACGAAGAGAAGCTGAGGTTCGATATGTCTGGTGCGAAAAAAGGAGGTTTCATTGTTTCGAGTCACC
>CrV_736_1
AGCAGGACCACTAACCCTAACTTCGCTAGCGCTCGAAAAATCGCTGCATGAAAAGTTTATAAGGGACGAAGACGAAAGGCCTAACTTAGCATACGATCAATTTAGCAGTCAGATTCCATTGATCTCTCTCTCTGGGATTGACGATGACGACGATGAATGTAATAAGAGGAAAGATCTGTGCAAGAGAATAGCGCAAGCATGCGAAGATTGGGGTATTTTTCAAGTGATCGATCATGGGATCGATTTGAAGCTCATCAACGATATGACTCGTTTGGCTCGTGAGTTCTTCGATCTGCCCGACGAAGAGAAGCTGAGGTTCGATATGTCTGGGGGAAAAAAGGAGGTTTCATTGTTTCGAGTCACC
>CrV_737_1
AGCAGGACCACTAACCCTAACTTCGCTAGCGCTCGAAAAATCGCTGCATGAAAAGTTTATAAGGGACGAAGACGAAAGGCCTAACTTAGCATACGATCAATTTAGCAGTCAGATTCCATTGATCTCTCTCTCTGGGATTGACGATGACGACGATGAATGTAATAAGAGGAAAGATCTGTGCAAGAGAATAGCGCAAGCATGCGAAGATTGGGGTATTTTTCAAGTGATCGATCATGGGATCGATTTGAAGCTCATCAACGATATGACTCGTTTGGCTCGTGAGTTCTTCGATCTGCCCGACGAAGAGAAGCTGAGGTTCGATATGTCTGGCGGGAAAAAAGGAGGTTTCATTGTTTCGAGTCACC
>CrV_738_1
AGCAGGACCACTAACCCTAACTTCGCTAGCGCTCGAAAAATCGCTGCATGAAAAGTTTATAAGGGACGAAGACGAAAGGCCTAACTTAGCATACGATCAATTTAGCAGTCAGATTCCATTGATCTCTCTCTCTGGGATTGACGATGACGACGATGAATGTAATAAGAGGAAAGATCTGTGCAAGAGAATAGCGCAAGCATGCGAAGATTGGGGTATTTTTCAAGTGATCGATCATGGGATCGATTTGAAGCTCATCAACGATATGACTCGTTTGGCTCGTGAGTTCTTCGATCTGCCCGACGAAGAGAAGCTGAGGTTCGATATGTCTGGAGGGAAAAAAGGAGGTTTCATTGTTTCGAGTCACC
>CrV_739_1
AGCAGGACCACTAACCCTAACTTCGCTAGCGCTCGAAAAATCGCTGCATGAAAAGTTTATAAGGGACGAAGACGAAAGGCCTAACTTAGCATACGATCAATTTAGCAGTCAGATTCCATTGATCTCTCTCTCTGGGATTGACGATGACGACGATGAATGTAATAAGAGGAAAGATCTGTGCAAGAGAATAGCGCAAGCATGCGAAGATTGGGGTATTTTTCAAGTGATCGATCATGGGATCGATTTGAAGCTCATCAACGATATGACTCGTTTGGCTCGTGAGTTCTTCGATCTGCCCGACGAAGAGAAGCTGAGGTTCGATATGTCTCGTGGGAAAAAAGGAGGTTTCATTGTTTCGAGTCACC
>CrV_740_1
AGCAGGACCACTAACCCTAACTTCGCTAGCGCTCGAAAAATCGCTGCATGAAAAGTTTATAAGGGACGAAGACGAAAGGCCTAACTTAGCATACGATCAATTTAGCAGTCAGATTCCATTGATCTCTCTCTCTGGGATTGACGATGACGACGATGAATGTAATAAGAGGAAAGATCTGTGCAAGAGAATAGCGCAAGCATGCGAAGATTGGGGTATTTTTCAAGTGATCGATCATGGGATCGATTTGAAGCTCATCAACGATATGACTCGTTTGGCTCGTGAGTTCTTCGATCTGCCCGACGAAGAGAAGCTGAGGTTCGATATGTCGGGTGGGAAAAAAGGAGGTTTCATTGTTTCGAGTCACC
>CrV_741_1
AGCAGGACCACTAACCCTAACTTCGCTAGCGCTCGAAAAATCGCTGCATGAAAAGTTTATAAGGGACGAAGACGAAAGGCCTAACTTAGCATACGATCAATTTAGCAGTCAGATTCCATTGATCTCTCTCTCTGGGATTGACGATGACGACGATGAATGTAATAAGAGGAAAGATCTGTGCAAGAGAATAGCGCAAGCATGCGAAGATTGGGGTATTTTTCAAGTGATCGATCATGGGATCGATTTGAAGCTCATCAACGATATGACTCGTTTGGCTCGTGAGTTCTTCGATCTGCCCGACGAAGAGAAGCTGAGGTTCGATATGTCCGGTGGGAAAACAGGAGGTTTCATTGTTTCGAGTCACC
>CrV_742_1
AGCAGGACCACTAACCCTAACTTCGCTAGCGCTCGAAAAATCGCTGCATGAAAAGTTTATAAGGGACGAAGACGAAAGGCCTAACTTAGCATACGATCAATTTAGCAGTCAGATTCCATTGATCTCTCTCTCTGGGATTGACGATGACGACGATGAATGTAATAAGAGGAAAGATCTGTGCAAGAGAATAGCGCAAGCATGCGAAGATTGGGGTATTTTTCAAGTGATCGATCATGGGATCGATTTGAAGCTCATCAACGATATGACTCGTTTGGCTCGTGAGTTCTTCGATCTGCCCGACGAAGAGAAGCTGAGGTTCGATATGTCAGGTGGGAAAAAAGGAGGTTTCATTGTTTCGAGTCACC
>CrV_743_1
AGCAGGACCACTAACCCTAACTTCGCTAGCGCTCGAAAAATCGCTGCATGAAAAGTTTATAAGGGACGAAGACGAAAGGCCTAACTTAGCATACGATCAATTTAGCAGTCAGATTCCATTGATCTCTCTCTCTGGGATTGACGATGACGACGATGAATGTAATAAGAGGAAAGATCTGTGCAAGAGAATAGCGCAAGCATGCGAAGATTGGGGTATTTTTCAAGTGATCGATCATGGGATCGATTTGAAGCTCATCAACGATATGACTCGTTTGGCTCGTGAGTTCTTCGATCTGCCCGACGAAGAGAAGCTGAGGTTCGATATGTATGGTGGGAAAAAAGGAGGTTTCATTGTTTCGAGTCACC
>CrV_744_1
AGCAGGACCACTAACCCTAACTTCGCTAGCGCTCGAAAAATCGCTGCATGAAAAGTTTATAAGGGACGAAGACGAAAGGCCTAACTTAGCATACGATCAATTTAGCAGTCAGATTCCATTGATCTCTCTCTCTGGGATTGACGATGACGACGATGAATGTAATAAGAGGAAAGATCTGTGCAAGAGAATAGCGCAAGCATGCGAAGATTGGGGTATTTTTCAAGTGATCGATCATGGGATCGATTTGAAGCTCATCAACGATATGACTCGTTTGGCTCGTGAGTTCTTCGATCTGCCCGACGAAGAGAAGCTGAGGTTCGATATGACTGGTGGGAAAAAAGGAGGTTTCATTGTTTCGAGTCACC
>CrV_745_1
AGCAGGACCACTAACCCTAACTTCGCTAGCGCTCGAAAAATCGCTGCATGAAAAGTTTATAAGGGACGAAGACGAAAGGCCTAACTTAGCATACGATCAATTTAGCAGTCAGATTCCATTGATCTCTCTCTCTGGGATTGACGATGACGACGATGAATGTAATAAGAGGAAAGATCTGTGCAAGAGAATAGCGCAAGCATGCGAAGATTGGGGTATTTTTCAAGTGATCGATCATGGGATCGATTTGAAGCTCATCAACGATATGACTCGTTTGGCTCGTGAGTTCTTCGATCTGCCCGACGAAGAGAAGCTGAGGTTCGATACGTCTGGTGGGAAAAAAGGAGGTTTCATTGTTTCGAGTCACC
>CrV_746_1
AGCAGGACCACTAACCCTAACTTCGCTAGCGCTCGAAAAATCGCTGCATGAAAAGTTTATAAGGGACGAAGACGAAAGGCCTAACTTAGCATACGATCAATTTAGCAGTCAGATTCCATTGATCTCTCTCTCTGGGATTGACGATGACGACGATGAATGTAATAAGAGGAAAGATCTGTGCAAGAGAATAGCGCAAGCATGCGAAGATTGGGGTATTTTTCAAGTGATCGATCATGGGATCGATTTGAAGCTCATCAACGATATGACTCGTTTGGCTCGTGAGTTCTTCGATCTGCCCGACGAAGAGAAGCTGAGGTTCGAAATGTCTGGTGGGAAAAAAGGAGGTTTCATTGTTTCGAGTCACC
>CrV_747_1
AGCAGGACCACTAACCCTAACTTCGCTAGCGCTCGAAAAATCGCTGCATGAAAAGTTTATAAGGGACGAAGACGAAAGGCCTAACTTAGCATACGATCAATTTAGCAGTCAGATTCCATTGATCTCTCTCTCTGGGATTGACGATGACGACGATGAATGTAATAAGAGGAAAGATCTGTGCAAGAGAATAGCGCAAGCATGCGAAGATTGGGGTATTTTTCAAGTGATCGATCATGGGATCGATTTGAAGCTCATCAACGATATGACTCGTTTGGCTCGTGAGTTCTTCGATCTGCCCGACGAAGAGAAGCTGAGGGTCGATATGTCTGGTGGGAAAAAAGGAGGTTTCATTGTTTCGAGTCACC
>CrV_748_1
AGCAGGACCACTAACCCTAACTTCGCTAGCGCTCGAAAAATCGCTGCATGAAAAGTTTATAAGGGACGAAGACGAAAGGCCTAACTTAGCATACGATCAATTTAGCAGTCAGATTCCATTGATCTCTCTCTCTGGGATTGACGATGACGACGATGAATGTAATAAGAGGAAAGATCTGTGCAAGAGAATAGCGCAAGCATGCGAAGATTGGGGTATTTTTCAAGTGATCGATCATGGGATCGATTTGAAGCTCATCAACGATATGACTCGTTTGGCTCGTGAGTTCTTCGATCTGCCCGACGAAGAGAAGCTGAGGCTCGATATGTCTTGTGGGAAAAAAGGAGGTTTCATTGTTTCGAGTCACC
>CrV_749_1
AGCAGGACCACTAACCCTAACTTCGCTAGCGCTCGAAAAATCGCTGCATGAAAAGTTTATAAGGGACGAAGACGAAAGGCCTAACTTAGCATACGATCAATTTAGCAGTCAGATTCCATTGATCTCTCTCTCTGGGATTGACGATGACGACGATGAATGTAATAAGAGGAAAGATCTGTGCAAGAGAATAGCGCAAGCATGCGAAGATTGGGGTATTTTTCAAGTGATCGATCATGGGATCGATTTGAAGCTCATCAACGATATGACTCGTTTGGCTCGTGAGTTCTTCGATCTGCCCGACGAAGAGAAGCTGAGGATCGATATGTCTGGTGGGAAAAAAGGAGGTTTCATTGTTTCGAGTCACC
>CrV_750_1
AGCAGGACCACTAACCCTAACTTCGCTAGCGCTCGAAAAATCGCTGCATGAAAAGTTTATAAGGGACGAAGACGAAAGGCCTAACTTAGCATACGATCAATTTAGCAGTCAGATTCCATTGATCTCTCTCTCTGGGATTGACGATGACGACGATGAATGTAATAAGAGGAAAGATCTGTGCAAGAGAATAGCGCAAGCATGCGAAGATTGGGGTATTTTTCAAGTGATCGATCATGGGATCGATTTGAAGCTCATCAACGATATGACTCGTTTGGCTCGTGAGTTCTTCGATCTGCCCGACGAAGAGAAGCTGAGATTCGATATGTCTGGTGGGAAAAAAGGAGGTTTCATTGTTTCGAGTCACC
>CrV_751_1
AGCAGGACCACTAACCCTAACTTCGCTAGCGCTCGAAAAATCGCTGCATGAAAAGTTTATAAGGGACGAAGACGAAAGGCCTAACTTAGCATACGATCAATTTAGCAGTCAGATTCCATTGATCTCTCTCTCTGGGATTGACGATGACGACGATGAATGTAATAAGAGGAAAGATCTGTGCAAGAGAATAGCGCAAGCATGCGAAGATTGGGGTATTTTTCAAGTGATCGATCATGGGATCGATTTGAAGCTCATCAACGATATGACTCGTTTGGCTCGTGAGTTCTTCGATCTGCCCGACGAAGAGAAGCTGAAGTTCGATATGTCTGGTGGGAAAAAAGGAGGTTTCATTGTTTCGAGTCACC
>CrV_752_1
AGCAGGACCACTAACCCTAACTTCGCTAGCGCTCGAAAAATCGCTGCATGAAAAGTTTATAAGGGACGAAGACGAAAGGCCTAACTTAGCATACGATCAATTTAGCAGTCAGATTCCATTGATCTCTCTCTCTGGGATTGACGATGACGACGATGAATGTAATAAGAGGAAAGATCTGTGCAAGAGAATAGCGCAAGCATGCGAAGATTGGGGTATTTTTCAAGTGATCGATCATGGGATCGATTTGAAGCTCATCAACGATATGACTCGTTTGGCTCGTGAGTTCTTCGATCTGCCCGACGAAGAGAAGCTCAGGTTCGATATGTCTGGTGGGAAAAAAGGAGGTTTCATTGTTTCGAGTCACC
>CrV_753_1
AGCAGGACCACTAACCCTAACTTCGCTAGCGCTCGAAAAATCGCTGCATGAAAAGTTTATAAGGGACGAAGACGAAAGGCCTAACTTAGCATACGATCAATTTAGCAGTCAGATTCCATTGATCTCTCTCTCTGGGATTGACGATGACGACGATGAATGTAATAAGAGGAAAGATCTGTGCAAGAGAATAGCGCAAGCATGCGAAGATTGGGGTATTTTTCAAGTGATCGATCATGGGATCGATTTGAAGCTCATCAACGATATGACTCGTTTGGCTCGTGAGTTCTTCGATCTGCCCGACGAAGAGAAGCCGAGGTTCGATCTGTCTGGTGGGAAAAAAGGAGGTTTCATTGTTTCGAGTCACC
>CrV_754_1
AGCAGGACCACTAACCCTAACTTCGCTAGCGCTCGAAAAATCGCTGCATGAAAAGTTTATAAGGGACGAAGACGAAAGGCCTAACTTAGCATACGATCAATTTAGCAGTCAGATTCCATTGATCTCTCTCTCTGGGATTGACGATGACGACGATGAATGTAATAAGAGGAAAGATCTGTGCAAGAGAATAGCGCAAGCATGCGAAGATTGGGGTATTTTTCAAGTGATCGATCATGGGATCGATTTGAAGCTCATCAACGATATGACTCGTTTGGCTCGTGAGTTCTTCGATCTGCCCGACGAAGAGAAGCCGAGGTTCGATATGTCTGGTGGGAAAAAAGGAGGTTTTCATTGTTTCGAGTCACC
>CrV_755_1
AGCAGGACCACTAACCCTAACTTCGCTAGCGCTCGAAAAATCGCTGCATGAAAAGTTTATAAGGGACGAAGACGAAAGGCCTAACTTAGCATACGATCAATTTAGCAGTCAGATTCCATTGATCTCTCTCTCTGGGATTGACGATGACGACGATGAATGTAATAAGAGGAAAGATCTGTGCAAGAGAATAGCGCAAGCATGCGAAGATTGGGGTATTTTTCAAGTGATCGATCATGGGATCGATTTGAAGCTCATCAACGATATGACTCGTTTGGCTCGTGAGTTCTTCGATCTGCCCGACGAAGAGAAGCAGAGGTTCGATATGTCTGGTGGGAAAAAAGGAGGTTTCATTGTTTCGAGTCACC
>CrV_756_1
AGCAGGACCACTAACCCTAACTTCGCTAGCGCTCGAAAAATCGCTGCATGAAAAGTTTATAAGGGACGAAGACGAAAGGCCTAACTTAGCATACGATCAATTTAGCAGTCAGATTCCATTGATCTCTCTCTCTGGGATTGACGATGACGACGATGAATGTAATAAGAGGAAAGATCTGTGCAAGAGAATAGCGCAAGCATGCGAAGATTGGGGTATTTTTCAAGTGATCGATCATGGGATCGATTTGAAGCTCATCAACGATATGACTCGTTTGGCTCGTGAGTTCTTCGATCTGCCCGACGAAGAGAACCTGAGGTTCGATATGTCTGGTGGGAAAAAAGGAGGTTTCATTGTTTCGAGTCACC
>CrV_757_1
AGCAGGACCACTAACCCTAACTTCGCTAGCGCTCGAAAAATCGCTGCATGAAAAGTTTATAAGGGACGAAGACGAAAGGCCTAACTTAGCATACGATCAATTTAGCAGTCAGATTCCATTGATCTCTCTCTCTGGGATTGACGATGACGACGATGAATGTAATAAGAGGAAAGATCTGTGCAAGAGAATAGCGCAAGCATGCGAAGATTGGGGTATTTTTCAAGTGATCGATCATGGGATCGATTTGAAGCTCATCAACGATATGACTCGTTTGGCTCGTGAGTTCTTCGATCTGCCCGACGAAGAGAAACTGAGGTTCGATATGTCTGGTGGGAAAAAAGGAGGTTTCATTGTTTCGAGTCACC
>CrV_758_1
AGCAGGACCACTAACCCTAACTTCGCTAGCGCTCGAAAAATCGCTGCATGAAAAGTTTATAAGGGACGAAGACGAAAGGCCTAACTTAGCATACGATCAATTTAGCAGTCAGATTCCATTGATCTCTCTCTCTGGGATTGACGATGACGACGATGAATGTAATAAGAGGAAAGATCTGTGCAAGAGAATAGCGCAAGCATGCGAAGATTGGGGTATTTTTCAAGTGATCGATCATGGGATCGATTTGAAGCTCATCAACGATATGACTCGTTTGGCTCGTGAGTTCTTCGATCTGCCCGACGAAGAGAAACTGAGGTTCGATATGTCTGGTGGGAAAAAAGGAGGTTTCAATGTTTCGAGTCACC
>CrV_759_1
AGCAGGACCACTAACCCTAACTTCGCTAGCGCTCGAAAAATCGCTGCATGAAAAGTTTATAAGGGACGAAGACGAAAGGCCTAACTTAGCATACGATCAATTTAGCAGTCAGATTCCATTGATCTCTCTCTCTGGGATTGACGATGACGACGATGAATGTAATAAGAGGAAAGATCTGTGCAAGAGAATAGCGCAAGCATGCGAAGATTGGGGTATTTTTCAAGTGATCGATCATGGGATCGATTTGAAGCTCATCAACGATATGACTCGTTTGGCTCGTGAGTTCTTCGATCTGCCCGACGAAGAAAAGCTGAGGTTCGATATGTCTGGTGGGAAAAAAGGAGGTTTCATTGTTTCGAGTCACC
>CrV_760_1
AGCAGGACCACTAACCCTAACTTCGCTAGCGCTCGAAAAATCGCTGCATGAAAAGTTTATAAGGGACGAAGACGAAAGGCCTAACTTAGCATACGATCAATTTAGCAGTCAGATTCCATTGATCTCTCTCTCTGGGATTGACGATGACGACGATGAATGTAATAAGAGGAAAGATCTGTGCAAGAGAATAGCGCAAGCATGCGAAGATTGGGGTATTTTTCAAGTGATCGATCATGGGATCGATTTGAAGCTCATCAACGATATGACTCGTTTGGCTCGTGAGTTCTTCGATCTGCCCGACGAAAAGAAGCTGAGGTTCGATATGTCTGGTGGGAAAAAAGGAGGTTTCATTGTTTCGAGTCACC
>CrV_761_1
AGCAGGACCACTAACCCTAACTTCGCTAGCGCTCGAAAAATCGCTGCATGAAAAGTTTATAAGGGACGAAGACGAAAGGCCTAACTTAGCATACGATCAATTTAGCAGTCAGATTCCATTGATCTCTCTCTCTGGGATTGACGATGACGACGATGAATGTAATAAGAGGAAAGATCTGTGCAAGAGAATAGCGCAAGCATGCGAAGATTGGGGTATTTTTCAAGTGATCGATCATGGGATCGATTTGAAGCTCATCAACGATATGACTCGTTTGGCTCGTGAGTTCTTCGATCTGCCCCACGAAGAGAAGCTGAGGTTCGATATGTCTGGTGGGAAAAAAGGAGGTTTCATTGTTTCGAGTCACC
>CrV_762_1
AGCAGGACCACTAACCCTAACTTCGCTAGCGCTCGAAAAATCGCTGCATGAAAAGTTTATAAGGGACGAAGACGAAAGGCCTAACTTAGCATACGATCAATTTAGCAGTCAGATTCCATTGATCTCTCTCTCTGGGATTGACGATGACGACGATGAATGTAATAAGAGGAAAGATCTGTGCAAGAGAATAGCGCAAGCATGCGAAGATTGGGGTATTTTTCAAGTGATCGATCATGGGATCGATTTGAAGCTCATCAACGATATGACTCGTTTGGCTCGTGAGTTCTTCGATCTGCCAGACGAAGAGAAGCTGAGGTTCGATATGTCTGGTGGGAAAAAAGGAGGTTTCATTGTTTCGAGTCACC
>CrV_763_1
AGCAGGACCACTAACCCTAACTTCGCTAGCGCTCGAAAAATCGCTGCATGAAAAGTTTATAAGGGACGAAGACGAAAGGCCTAACTTAGCATACGATCAATTTAGCAGTCAGATTCCATTGATCTCTCTCTCTGGGATTGACGATGACGACGATGAATGTAATAAGAGGAAAGATCTGTGCAAGAGAATAGCGCAAGCATGCGAAGATTGGGGTATTTTTCAAGTGATCGATCATGGGATCGATTTGAAGCTCATCAACGATATGACTCGTTTGGCTCGTGAGTTCTTCGATCTCCCCGACGAAGAGAAGCTGAGGTTCGATATGTCTGGTGGGAAAAAAGGAGGTTTCATTGTTTCGAGTCACC
>CrV_764_1
AGCAGGACCACTAACCCTAACTTCGCTAGCGCTCGAAAAATCGCTGCATGAAAAGTTTATAAGGGACGAAGACGAAAGGCCTAACTTAGCATACGATCAATTTAGCAGTCAGATTCCATTGATCTCTCTCTCTGGGATTGACGATGACGACGATGAATGTAATAAGAGGAAAGATCTGTGCAAGAGAATAGCGCAAGCATGCGAAGATTGGGGTATTTTTCAAGTGATCGATCATGGGATCGATTTGAAGCTCATCAACGATATGACTCGTTTGGCTCGTGAGTTCTTCGATCGGCCCGACGAAGAGAAGCTGAGGTTCGATATGTCTGGTGGGAAAAAAGGAGGTTTCATTGTTTCGAGTCACC
>CrV_765_1
AGCAGGACCACTAACCCTAACTTCGCTAGCGCTCGAAAAATCGCTGCATGAAAAGTTTATAAGGGACGAAGACGAAAGGCCTAACTTAGCATACGATCAATTTAGCAGTCAGATTCCATTGATCTCTCTCTCTGGGATTGACGATGACGACGATGAATGTAATAAGAGGAAAGATCTGTGCAAGAGAATAGCGCAAGCATGCGAAGATTGGGGTATTTTTCAAGTGATCGATCATGGGATCGATTTGAAGCTCATCAACGATATGACTCGTTTGGCTCGTGAGTTCTTCGACCTGCCCGACGAAGAGAAGCTGAGGTTCGATATGTCTGGTGGGAAAAAGGAGGTTTCATTGTTTCGAGTCACC
>CrV_766_1
AGCAGGACCACTAACCCTAACTTCGCTAGCGCTCGAAAAATCGCTGCATGAAAAGTTTATAAGGGACGAAGACGAAAGGCCTAACTTAGCATACGATCAATTTAGCAGTCAGATTCCATTGATCTCTCTCTCTGGGATTGACGATGACGACGATGAATGTAATAAGAGGAAAGATCTGTGCAAGAGAATAGCGCAAGCATGCGAAGATTGGGGTATTTTTCAAGTGATCGATCATGGGATCGATTTGAAGCTCATCAACGATATGACTCGTTTGGCTCGTGAGTTCTTCGAACTGCCCGACGAAGAGAAGCTGAGGTTCGATATGTCTGGTGGGAAAAAAGGAGGTTTCATTGTTTCGAGTCACC
>CrV_767_1
AGCAGGACCACTAACCCTAACTTCGCTAGCGCTCGAAAAATCGCTGCATGAAAAGTTTATAAGGGACGAAGACGAAAGGCCTAACTTAGCATACGATCAATTTAGCAGTCAGATTCCATTGATCTCTCTCTCTGGGATTGACGATGACGACGATGAATGTAATAAGAGGAAAGATCTGTGCAAGAGAATAGCGCAAGCATGCGAAGATTGGGGTATTTTTCAAGTGATCGATCATGGGATCGATTTGAAGCTCATCAACGATATGACTCGTTTGGCTCGTGAGTTCCTCGATCTGCTCGACGAAGAGAAGCTGAGGTTCGATATGTCTGGTGGGAAAAAAGGAGGTTTCATTGTTTCGAGTCACC
>CrV_768_1
AGCAGGACCACTAACCCTAACTTCGCTAGCGCTCGAAAAATCGCTGCATGAAAAGTTTATAAGGGACGAAGACGAAAGGCCTAACTTAGCATACGATCAATTTAGCAGTCAGATTCCATTGATCTCTCTCTCTGGGATTGACGATGACGACGATGAATGTAATAAGAGGAAAGATCTGTGCAAGAGAATAGCGCAAGCATGCGAAGATTGGGGTATTTTTCAAGTGATCGATCATGGGATCGATTTGAAGCTCATCAACGATATGACTCGTTTGGCTCGTGAGTTCATCGATCTGCCCGACGAAGAGAAGCTGAGGTTCGATATGTCTGGTGGGAAAAAAGGAGGTTTCATTGTTTCGAGTCACC
>CrV_769_1
AGCAGGACCACTAACCCTAACTTCGCTAGCGCTCGAAAAATCGCTGCATGAAAAGTTTATAAGGGACGAAGACGAAAGGCCTAACTTAGCATACGATCAATTTAGCAGTCAGATTCCATTGATCTCTCTCTCTGGGATTGACGATGACGACGATGAATGTAATAAGAGGAAAGATCTGTGCAAGAGAATAGCGCAAGCATGCGAAGATTGGGGTATTTTTCAAGTGATCGATCATGGGATCGATTTGAAGCTCATCAACGATATGACTCGTTTGGCTCGTGAGTGCTTCGATCTGCCCGACGAAGAGAAGCTGAGGTTCGATATGTCTGGTGGGAAAAAAGGAGGTTTCATTGTTTCGAGTCACC
>CrV_770_1
AGCAGGACCACTAACCCTAACTTCGCTAGCGCTCGAAAAATCGCTGCATGAAAAGTTTATAAGGGACGAAGACGAAAGGCCTAACTTAGCATACGATCAATTTAGCAGTCAGATTCCATTGATCTCTCTCTCTGGGATTGACGATGACGACGATGAATGTAATAAGAGGAAAGATCTGTGCAAGAGAATAGCGCAAGCATGCGAAGATTGGGGTATTTTTCAAGTGATCGATCATGGGATCGATTTGAAGCTCATCAACGATATGACTCGTTTGGCTCGTGAGTCCTTCGATCTGCCCGACGAAGAGAAGCTGAGGTTCGATATGTCTGGTGGGAAAAAAGGAGGTTTCATTGTTTCGAGTCACC
>CrV_771_1
AGCAGGACCACTAACCCTAACTTCGCTAGCGCTCGAAAAATCGCTGCATGAAAAGTTTATAAGGGACGAAGACGAAAGGCCTAACTTAGCATACGATCAATTTAGCAGTCAGATTCCATTGATCTCTCTCTCTGGGATTGACGATGACGACGATGAATGTAATAAGAGGAAAGATCTGTGCAAGAGAATAGCGCAAGCATGCGAAGATTGGGGTATTTTTCAAGTGATCGATCATGGGATCGATTTGAAGCTCATCAACGATATGACTCGTTTGGCTCGTGAGTACTTCGATCTGCCCGACGAAGAGAAGCTGAGGTTCGATATGTCTGGTGGGAAAAAAGGAGGTTTCATTGTTTCGAGTCACC
>CrV_772_1
AGCAGGACCACTAACCCTAACTTCGCTAGCGCTCGAAAAATCGCTGCATGAAAAGTTTATAAGGGACGAAGACGAAAGGCCTAACTTAGCATACGATCAATTTAGCAGTCAGATTCCATTGATCTCTCTCTCTGGGATTGACGATGACGACGATGAATGTAATAAGAGGAAAGATCTGTGCAAGAGAATAGCGCAAGCATGCGAAGATTGGGGTATTTTTCAAGTGATCGATCATGGGATCGATTTGAAGCTCATCAACGATATGACTCGTTTGGCTCGTGAGGTCTTCGATCTGCCCGACGAAGAGAAGCTGAGGTTCGATATGTCTGGTGGGAAAAAAGGAGGTTTCATTGTTTCGAGTCACC
>CrV_773_1
AGCAGGACCACTAACCCTAACTTCGCTAGCGCTCGAAAAATCGCTGCATGAAAAGTTTATAAGGGACGAAGACGAAAGGCCTAACTTAGCATACGATCAATTTAGCAGTCAGATTCCATTGATCTCTCTCTCTGGGATTGACGATGACGACGATGAATGTAATAAGAGGAAAGATCTGTGCAAGAGAATAGCGCAAGCATGCGAAGATTGGGGTATTTTTCAAGTGATCGATCATGGGATCGATTTGAAGCTCATCAACGATATGACTCGTTTGGCTCGTGAGCTCTTCGATCTGCCCGACGAAGAGAAGCTGAGGTTCGATATGTCTGGTGGGAAAAAAGGAGGTTTCATTGTTTCGAGTCACC
>CrV_774_1
AGCAGGACCACTAACCCTAACTTCGCTAGCGCTCGAAAAATCGCTGCATGAAAAGTTTATAAGGGACGAAGACGAAAGGCCTAACTTAGCATACGATCAATTTAGCAGTCAGATTCCATTGATCTCTCTCTCTGGGATTGACGATGACGACGATGAATGTAATAAGAGGAAAGATCTGTGCAAGAGAATAGCGCAAGCATGCGAAGATTGGGGTATTTTTCAAGTGATCGATCATGGGATCGATTTGAAGCTCATCAACGATATGACTCGTTTGGCTCGTGACTTCTTCGATCTGCCCGACGAAGAGAAGCTGAGGTTCGATATGTCTGGTGGGAAAAAAGGAGGTTTCATTGTTTCGAGTCACC
>CrV_775_1
AGCAGGACCACTAACCCTAACTTCGCTAGCGCTCGAAAAATCGCTGCATGAAAAGTTTATAAGGGACGAAGACGAAAGGCCTAACTTAGCATACGATCAATTTAGCAGTCAGATTCCATTGATCTCTCTCTCTGGGATTGACGATGACGACGATGAATGTAATAAGAGGAAAGATCTGTGCAAGAGAATAGCGCAAGCATGCGAAGATTGGGGTATTTTTCAAGTGATCGATCATGGGATCGATTTGAAGCTCATCAACGATATGACTCGTTTGGCTCGGGAGTTCTTCGATCTGCCCGACGAAGAGAAGCTGAGGTTCGATATGTCTGGTGGGAAAAAAGGAGGTTTCATTGTTTCGAGTCACC
>CrV_776_1
AGCAGGACCACTAACCCTAACTTCGCTAGCGCTCGAAAAATCGCTGCATGAAAAGTTTATAAGGGACGAAGACGAAAGGCCTAACTTAGCATACGATCAATTTAGCAGTCAGATTCCATTGATCTCTCTCTCTGGGATTGACGATGACGACGATGAATGTAATAAGAGGAAAGATCTGTGCAAGAGAATAGCGCAAGCATGCGAAGATTGGGGTATTTTTCAAGTGATCGATCATGGGATCGATTTGAAGCTCATCAACGATATGACTCGTTTGGCTCATGAGTTCTTCGATCTGCCCGACGAAGAGAAGCTGAGGTTCGATATGTCTGGTGGGAAAAAAGGAGGTTTCATTGTTTTCGAGTCACC
>CrV_777_1
AGCAGGACCACTAACCCTAACTTCGCTAGCGCTCGAAAAATCGCTGCATGAAAAGTTTATAAGGGACGAAGACGAAAGGCCTAACTTAGCATACGATCAATTTAGCAGTCAGATTCCATTGATCTCTCTCTCTGGGATTGACGATGACGACGATGAATGTAATAAGAGGAAAGATCTGTGCAAGAGAATAGCGCAAGCATGCGAAGATTGGGGTATTTTTCAAGTGATCGATCATGGGATCGATTTGAAGCTCATCAACGATATGACTCGTTTGGCTAGTGAGTTCTTCGATCTGCCCGACGAAGAGAAGCTGAGGTTCGATATGTCTGGTGGGAAAAAAGGAGGTTTCATTGTTTCGAGTCACC
>CrV_778_1
AGCAGGACCACTAACCCTAACTTCGCTAGCGCTCGAAAAATCGCTGCATGAAAAGTTTATAAGGGACGAAGACGAAAGGCCTAACTTAGCATACGATCAATTTAGCAGTCAGATTCCATTGATCTCTCTCTCTGGGATTGACGATGACGACGATGAATGTAATAAGAGGAAAGATCTGTGCAAGAGAATAGCGCAAGCATGCGAAGATTGGGGTATTTTTCAAGTGATCGATCATGGGATCGATTTGAAGCTCATCAACGATATGACTCGTTTGGCCCGTGAGTTCTTCGATCTGCCCGACGAAGAGAAGCTGAGGTTCGATATGTCTGGTGGGAAAAAAGGAGGTTTCATTGTTTCGAGTCACC
>CrV_779_1
AGCAGGACCACTAACCCTAACTTCGCTAGCGCTCGAAAAATCGCTGCATGAAAAGTTTATAAGGGACGAAGACGAAAGGCCTAACTTAGCATACGATCAATTTAGCAGTCAGATTCCATTGATCTCTCTCTCTGGGATTGACGATGACGACGATGAATGTAATAAGAGGAAAGATCTGTGCAAGAGAATAGCGCAAGCATGCGAAGATTGGGGTATTTTTCAAGTGATCGATCATGGGATCGATTTGAAGCTCATCAACGATATGACTCGTTTGACTCGTGAGTTCTTCGATCTGCCCGACGAAGAGAAGCTGAGGTTCGATATGTCTGGTGGGAAAAAAGGAGGTTTCATTGTTCGAGTCACC
>CrV_780_1
AGCAGGACCACTAACCCTAACTTCGCTAGCGCTCGAAAAATCGCTGCATGAAAAGTTTATAAGGGACGAAGACGAAAGGCCTAACTTAGCATACGATCAATTTAGCAGTCAGATTCCATTGATCTCTCTCTCTGGGATTGACGATGACGACGATGAATGTAATAAGAGGAAAGATCTGTGCAAGAGAATAGCGCAAGCATGCGAAGATTGGGGTATTTTTCAAGTGATCGATCATGGGATCGATTTGAAGCTCATCAACGATATGACTCGTTTGACTCGTGAGTTCTTCGATCTGCCCAACGAAGAGAAGCTGAGGTTCGATATGTCTGGTGGGAAAAAAGGAGGTTTCATTGTTTCGAGTCACC
>CrV_781_1
AGCAGGACCACTAACCCTAACTTCGCTAGCGCTCGAAAAATCGCTGCATGAAAAGTTTATAAGGGACGAAGACGAAAGGCCTAACTTAGCATACGATCAATTTAGCAGTCAGATTCCATTGATCTCTCTCTCTGGGATTGACGATGACGACGATGAATGTAATAAGAGGAAAGATCTGTGCAAGAGAATAGCGCAAGCATGCGAAGATTGGGGTATTTTTCAAGTGATCGATCATGGGATCGATTTGAAGCTCATCAACGATATGACTAGTTTGGCTCGTGAGTTCTTCGATCTGCCCGACGAAGAGAAGCTGAGGTTCGATATGTCTGGTGGGAAAAAAGGAGGTTTCATTGTTTCGAGTCACC
>CrV_782_1
AGCAGGACCACTAACCCTAACTTCGCTAGCGCTCGAAAAATCGCTGCATGAAAAGTTTATAAGGGACGAAGACGAAAGGCCTAACTTAGCATACGATCAATTTAGCAGTCAGATTCCATTGATCTCTCTCTCTGGGATTGACGATGACGACGATGAATGTAATAAGAGGAAAGATCTGTGCAAGAGAATAGCGCAAGCATGCGAAGATTGGGGTATTTTTCAAGTGATCGATCATGGGATCGATTTGAAGCTCATCAACGATATGACGCGTTTGGCTCGTGAGTGCTTCGATCTGCCCGACGAAGAGAAGCTGAGGTTCGATATGCCTGGTGGGAAAAAAGGAGGTTTCATTGTTTCGAGTCACC
>CrV_783_1
AGCAGGACCACTAACCCTAACTTCGCTAGCGCTCGAAAAATCGCTGCATGAAAAGTTTATAAGGGACGAAGACGAAAGGCCTAACTTAGCATACGATCAATTTAGCAGTCAGATTCCATTGATCTCTCTCTCTGGGATTGACGATGACGACGATGAATGTAATAAGAGGAAAGATCTGTGCAAGAGAATAGCGCAAGCATGCGAAGATTGGGGTATTTTTCAAGTGATCGATCATGGGATCGATTTGAAGCTCATCAACGATATGAATCGTTTGGCTCGTGAGTTCTTCGATCTGCCCGACGAAGAGAAGCTGAGGTTCGATATGTCTGGTGGGAAAAAAGGAGGTTTCATTGTTTCGAGTCACC
>CrV_784_1
AGCAGGACCACTAACCCTAACTTCGCTAGCGCTCGAAAAATCGCTGCATGAAAAGTTTATAAGGGACGAAGACGAAAGGCCTAACTTAGCATACGATCAATTTAGCAGTCAGATTCCATTGATCTCTCTCTCTGGGATTGACGATGACGACGATGAATGTAATAAGAGGAAAGATCTGTGCAAGAGAATAGCGCAAGCATGCGAAGATTGGGGTATTTTTCAAGTGATCGATCATGGGATCGATTTGAAGCTCATCAACGATAGGACTCGTTTGGCTCGTGAGTTCTTCGATCTGCCCGACGAAGAGAAGCTGAGGTTCGATATGTCTGGTGGGAAAAAAGGAGGTTTCATTGTTTCGAGTCACC
>CrV_785_1
AGCAGGACCACTAACCCTAACTTCGCTAGCGCTCGAAAAATCGCTGCATGAAAAGTTTATAAGGGACGAAGACGAAAGGCCTAACTTAGCATACGATCAATTTAGCAGTCAGATTCCATTGATCTCTCTCTCTGGGATTGACGATGACGACGATGAATGTAATAAGAGGAAAGATCTGTGCAAGAGAATAGCGCAAGCATGCGAAGATTGGGGTATTTTTCAAGTGATCGATCATGGGATCGATTTGAAGCTCATCAACGATAAGACTCGTTTGGCTCGTGAGTTCTTCGATCTGCCCGACGAAGAGAAGCTGAGGTTCGATATGTCTGGTGGGAAAAAAGGAGGTTTCATTGTTTCGAGTCACC
>CrV_786_1
AGCAGGACCACTAACCCTAACTTCGCTAGCGCTCGAAAAATCGCTGCATGAAAAGTTTATAAGGGACGAAGACGAAAGGCCTAACTTAGCATACGATCAATTTAGCAGTCAGATTCCATTGATCTCTCTCTCTGGGATTGACGATGACGACGATGAATGTAATAAGAGGAAAGATCTGTGCAAGAGAATAGCGCAAGCATGCGAAGATTGGGGTATTTTTCAAGTGATCGATCATGGGATCGATTTGAAGCTCATCAACGAAATGACTCGTTTGGCTCGTGAGTTCTTCGATCTGCCCGACGAAGAGAAGCTGAGGTTCGATATGTCTGGTGGGAAAAAAGGAGGTTTCATTGTTTCGAGTCACC
>CrV_787_1
AGCAGGACCACTAACCCTAACTTCGCTAGCGCTCGAAAAATCGCTGCATGAAAAGTTTATAAGGGACGAAGACGAAAGGCCTAACTTAGCATACGATCAATTTAGCAGTCAGATTCCATTGATCTCTCTCTCTGGGATTGACGATGACGACGATGAATGTAATAAGAGGAAAGATCTGTGCAAGAGAATAGCGCAAGCATGCGAAGATTGGGGTATTTTTCAAGTGATCGATCATGGGATCGATTTGAAGCTCATCAACCATATGACTCGTTTGGCTCGTGAGTTCTTCGATCTGCCCGACGAAGAGAAGCTGAGGTTCGATATGTCTGGTGGGAAAAAAGGAGGTTTCATTGTTTCGAGTCACC
>CrV_788_1
AGCAGGACCACTAACCCTAACTTCGCTAGCGCTCGAAAAATCGCTGCATGAAAAGTTTATAAGGGACGAAGACGAAAGGCCTAACTTAGCATACGATCAATTTAGCAGTCAGATTCCATTGATCTCTCTCTCTGGGATTGACGATGACGACGATGAATGTAATAAGAGGAAAGATCTGTGCAAGAGAATAGCGCAAGCATGCGAAGATTGGGGTATTTTTCAAGTGATCGATCATGGGATCGATTTGAAGCTCACCAACGATATGACTCGTTTGGCTCGTGAGTTCTTCGATCTGCCCGACGAAGAGAAGCTGAGGTTCGATATGTCTGGTGGGAAAAAAGGAGGTTTCATTGTTTCGAGTCACC
>CrV_789_1
AGCAGGACCACTAACCCTAACTTCGCTAGCGCTCGAAAAATCGCTGCATGAAAAGTTTATAAGGGACGAAGACGAAAGGCCTAACTTAGCATACGATCAATTTAGCAGTCAGATTCCATTGATCTCTCTCTCTGGGATTGACGATGACGACGATGAATGTAATAAGAGGAAAGATCTGTGCAAGAGAATAGCGCAAGCATGCGAAGATTGGGGTATTTTTCAAGTGATCGATCATGGGATCGATTTGAAACTCATCAACGATATGACTCGTTTGGCTCGTGAGTTCTTCGATCTGCCCGACGAAGAGAAGCTGAGGTTCGATATGTCTGGTGGGAAAAAAGGAGGTTTCATTGTTTCGAGTCACC
>CrV_790_1
AGCAGGACCACTAACCCTAACTTCGCTAGCGCTCGAAAAATCGCTGCATGAAAAGTTTATAAGGGACGAAGACGAAAGGCCTAACTTAGCATACGATCAATTTAGCAGTCAGATTCCATTGATCTCTCTCTCTGGGATTGACGATGACGACGATGAATGTAATAAGAGGAAAGATCTGTGCAAGAGAATAGCGCAAGCATGCGAAGATTGGGGTATTTTTCAAGTGATCGATCATGGGATCGATGTGAAGCTCATCAACGATATGACTCGTTTGGCTCGTGAGTTCTTCGATCTGCCCGACGAAGAGAAGCTGAGGTTCGATATGTCTGGTGGGAAAAAAGGAGGTTTCATTGTTTCGAGTCACC
>CrV_791_1
AGCAGGACCACTAACCCTAACTTCGCTAGCGCTCGAAAAATCGCTGCATGAAAAGTTTATAAGGGACGAAGACGAAAGGCCTAACTTAGCATACGATCAATTTAGCAGTCAGATTCCATTGATCTCTCTCTCTGGGATTGACGATGACGACGATGAATGTAATAAGAGGAAAGATCTGTGCAAGAGAATAGCGCAAGCATGCGAAGATTGGGGTATTTTTCAAGTGATCGATCATGGGATCGATCTGAAGCTCATCAACGATATGACTCGTTTGGCTCGTGAGTTCTTCGATCTGCCCGACGAAGAGAAGCTGAGGTTCGATATGTCTGGTGGGAAAAAAGGAGGTTTCATTGTTTCGAGTCACC
>CrV_792_1
AGCAGGACCACTAACCCTAACTTCGCTAGCGCTCGAAAAATCGCTGCATGAAAAGTTTATAAGGGACGAAGACGAAAGGCCTAACTTAGCATACGATCAATTTAGCAGTCAGATTCCATTGATCTCTCTCTCTGGGATTGACGATGACGACGATGAATGTAATAAGAGGAAAGATCTGTGCAAGAGAATAGCGCAAGCATGCGAAGATTGGGGTATTTTTCAAGTGATCGATCATGGGATCAATTTGAAGCTCATCAACGATATGACTCGTTTGGCTCGTGAGTTCTTCGATCTGCCCGACGAAGAGAAGCTGAGGTTTGATATGTCTGGTGGGAAAAAAGGAGGTTTCATTGTTTCGAGTCACC
>CrV_793_1
AGCAGGACCACTAACCCTAACTTCGCTAGCGCTCGAAAAATCGCTGCATGAAAAGTTTATAAGGGACGAAGACGAAAGGCCTAACTTAGCATACGATCAATTTAGCAGTCAGATTCCATTGATCTCTCTCTCTGGGATTGACGATGACGACGATGAATGTAATAAGAGGAAAGATCTGTGCAAGAGAATAGCGCAAGCATGCGAAGATTGGGGTATTTTTCAAGTGATCGATCATGGAATCGATTTGAAGCTCATCAACGATATGACTCGTTTGGCTCGTGAGTTCTTCGATCTGCCCGACGAAGAGAAGCTGAGGTTCGATATGTCTGGTGGGAAAAAAGGAGGTTTCATTGTTTCGAGTCACC
>CrV_794_1
AGCAGGACCACTAACCCTAACTTCGCTAGCGCTCGAAAAATCGCTGCATGAAAAGTTTATAAGGGACGAAGACGAAAGGCCTAACTTAGCATACGATCAATTTAGCAGTCAGATTCCATTGATCTCTCTCTCTGGGATTGACGATGACGACGATGAATGTAATAAGAGGAAAGATCTGTGCAAGAGAATAGCGCAAGCATGCGAAGATTGGGGTATTTTTCAAGTGATCGATCATGCGATCGATTTGAAGCTCATCAACGATATGACTCGTTTGGCTCGTGAGTTCTTCGATCTGCCCGACGAAGAGAAGCTGAGGTTCGATATGTCTGGTGGGAAAAAAGGAGGTTTCATTGTTTCGAGTCACC
>CrV_795_1
AGCAGGACCACTAACCCTAACTTCGCTAGCGCTCGAAAAATCGCTGCATGAAAAGTTTATAAGGGACGAAGACGAAAGGCCTAACTTAGCATACGATCAATTTAGCAGTCAGATTCCATTGATCTCTCTCTCTGGGATTGACGATGACGACGATGAATGTAATAAGAGGAAAGATCTGTGCAAGAGAATAGCGCAAGCATGCGAAGATTGGGGTATTTTTCAAGTGATCGATCATGAGATCGATTTGAAGCTCATCAACGATATGACTCGTTTGGCTCGTGAGTTCTTCGATCTGCCTGACGAAGAGAAGCTGAGGTTCGATATGTCTGGTGGGAAAAAAGGAGGTTTCATTGTTTCGAGTCACC
>CrV_796_1
AGCAGGACCACTAACCCTAACTTCGCTAGCGCTCGAAAAATCGCTGCATGAAAAGTTTATAAGGGACGAAGACGAAAGGCCTAACTTAGCATACGATCAATTTAGCAGTCAGATTCCATTGATCTCTCTCTCTGGGATTGACGATGACGACGATGAATGTAATAAGAGGAAAGATCTGTGCAAGAGAATAGCGCAAGCATGCGAAGATTGGGGTATTTTTCAAGTGATCGATCATGAGATCGATTTGAAGCTCATCAACGATATGACTCGTTTGGCTCGTGAGTTCTTCGATCTGCCCGACGAAGAGAAGCTGAGGTTCGATATGTCTGGTGGGAAAAAAGGAGGTTTCATTGTTTCGAGTCACC
>CrV_797_1
AGCAGGACCACTAACCCTAACTTCGCTAGCGCTCGAAAAATCGCTGCATGAAAAGTTTATAAGGGACGAAGACGAAAGGCCTAACTTAGCATACGATCAATTTAGCAGTCAGATTCCATTGATCTCTCTCTCTGGGATTGACGATGACGACGATGAATGTAATAAGAGGAAAGATCTGTGCAAGAGAATAGCGCAAGCATGCGAAGATTGGGGTATTTTTCAAGTGATCGATCAAGGGATCGATTTGAAGCTCATCAACGATATGACTCGTTTGGCTCGTGAGTTCTTCGATCTGCCCGACGAAGAGAAGCTGAGGTTCGATATGTCTGGTGGGAAAAAAGGAGGTTTCATTGTTTCGAGTCACC
>CrV_798_1
AGCAGGACCACTAACCCTAACTTCGCTAGCGCTCGAAAAATCGCTGCATGAAAAGTTTATAAGGGACGAAGACGAAAGGCCTAACTTAGCATACGATCAATTTAGCAGTCAGATTCCATTGATCTCTCTCTCTGGGATTGACGATGACGACGATGAATGTAATAAGAGGAAAGATCTGTGCAAGAGAATAGCGCAAGCATGCGAAGATTGGGGTATTTTTCAAGTGATCGAGCATGGGATCGATTTGAAGCTCATCAACGATATGACTCGTTTGGCTCGTGAGTTCTTCGATCTGCCCGACGAAGAGAAGCTGAGGTTCGATATGTCTGGTGGGAAAAAAGGAGGTTTCATTGTTTCGAGTCACC
>CrV_799_1
AGCAGGACCACTAACCCTAACTTCGCTAGCGCTCGAAAAATCGCTGCATGAAAAGTTTATAAGGGACGAAGACGAAAGGCCTAACTTAGCATACGATCAATTTAGCAGTCAGATTCCATTGATCTCTCTCTCTGGGATTGACGATGACGACGATGAATGTAATAAGAGGAAAGATCTGTGCAAGAGAATAGCGCAAGCATGCGAAGATTGGGGTATTTTTCAAGTGATCGAACATGGGATCGATTTGAAGCTCATCAACGATATGACTCGTTTGGCTCGTGAGTTCTTCGATCTGCCCGACGAAGAGAAGCTGAGGTTCGATATGTCTGGTGGGAAAAAAGGAGGTTTCATTGTTTCGAGTCACC
>CrV_800_1
AGCAGGACCACTAACCCTAACTTCGCTAGCGCTCGAAAAATCGCTGCATGAAAAGTTTATAAGGGACGAAGACGAAAGGCCTAACTTAGCATACGATCAATTTAGCAGTCAGATTCCATTGATCTCTCTCTCTGGGATTGACGATGACGACGATGAATGTAATAAGAGGAAAGATCTGTGCAAGAGAATAGCGCAAGCATGCGAAGATTGGGGTATTTTTCAAGTGAACGATCATGGGATCGATTTGAAGCTCATCAACGATATGACTCGTTTGGCTCGTGAGTTCTTCGATCTGCCCGACGAAGAGAAGCTGAGGTTCGATATGTCTGGTGGGAAAAAAGGAGGTTTCATTGTTTCGAGTCACC
>CrV_801_1
AGCAGGACCACTAACCCTAACTTCGCTAGCGCTCGAAAAATCGCTGCATGAAAAGTTTATAAGGGACGAAGACGAAAGGCCTAACTTAGCATACGATCAATTTAGCAGTCAGATTCCATTGATCTCTCTCTCTGGGATTGACGATGACGACGATGAATGTAATAAGAGGAAAGATCTGTGCAAGAGAATAGCGCAAGCATGCGAAGATTGGGGTATTTTCCAAGTGATCGATCATGGGATCGATTTGAAGCTCATCAACGATATGACTCGTTTGGCTCGTGAGTTCTTCGATCTGCCCGACGAAGAGAAGCTGAGGTTCGATATGTCTGGTGGGAAAAAGGAGGTTTCATTGTTTCGAGTCACC
>CrV_802_1
AGCAGGACCACTAACCCTAACTTCGCTAGCGCTCGAAAAATCGCTGCATGAAAAGTTTATAAGGGACGAAGACGAAAGGCCTAACTTAGCATACGATCAATTTAGCAGTCAGATTCCATTGATCTCTCTCTCTGGGATTGACGATGACGACGATGAATGTAATAAGAGGAAAGATCTGTGCAAGAGAATAGCGCAAGCATGCGAAGATTGGGGTATTTTCCAAGTGATCGATCATGGGATCGATTTGAAGCTCATCAACGATATGACTCGTTTGGCTCGTGAGTTCTTCGATCTGCCCGACGAAGAGAAGCTGAGGTTCGATATGTCTGGTGGGAAAAAAGGAGGTTTCATTGTTTCGAGTCACC
>CrV_803_1
AGCAGGACCACTAACCCTAACTTCGCTAGCGCTCGAAAAATCGCTGCATGAAAAGTTTATAAGGGACGAAGACGAAAGGCCTAACTTAGCATACGATCAATTTAGCAGTCAGATTCCATTGATCTCTCTCTCTGGGATTGACGATGACGACGATGAATGTAATAAGAGGAAAGATCTGTGCAAGAGAATAGCGCAAGCATGCGAAGATTGGGGTATTTCTCAAGTGATCGATCATGGGATCGATTTGAAGCTCATCAACGATATGACTCGTTTGGCTCGTGAGTTCTTCGATCTGCCCGACGAAGAGAAGCTGAGGTTCGATATGTCTGGTGGGAAAAAAGGAGGTTTCATTGTTTCGAGTCACC
>CrV_804_1
AGCAGGACCACTAACCCTAACTTCGCTAGCGCTCGAAAAATCGCTGCATGAAAAGTTTATAAGGGACGAAGACGAAAGGCCTAACTTAGCATACGATCAATTTAGCAGTCAGATTCCATTGATCTCTCTCTCTGGGATTGACGATGACGACGATGAATGTAATAAGAGGAAAGATCTGTGCAAGAGAATAGCGCAAGCATGCGAAGATTGGGGTATGTTTCAAGTGATCGATCATGGGATCGATTTGAAGCTCATCAACGATATGACTCGTTTGGCTCGTGAGTTCTTCGATCTGCCCGACGAAGAGAAGCTGAGGTTCGATATGTCTGGTGGGAAAAAAGGAGGTTTCATTGTTTCGAGTCACC
>CrV_805_1
AGCAGGACCACTAACCCTAACTTCGCTAGCGCTCGAAAAATCGCTGCATGAAAAGTTTATAAGGGACGAAGACGAAAGGCCTAACTTAGCATACGATCAATTTAGCAGTCAGATTCCATTGATCTCTCTCTCTGGGATTGACGATGACGACGATGAATGTAATAAGAGGAAAGATCTGTGCAAGAGAATAGCGCAAGCATGCGAAGATTGGGGTATATTTCAAGTGATCGATCATGGGATCGATTTGAAGCTCATCAACGATATGACTCGTTTGGCTCGTGAGTTCTTCGATCTGCCCGACGAAGAGAAGCTGAGGTTCGATATGTCTGGTGGGAAAAAAGGAGGTTTCATTGTTTCGAGTCACC
>CrV_806_1
AGCAGGACCACTAACCCTAACTTCGCTAGCGCTCGAAAAATCGCTGCATGAAAAGTTTATAAGGGACGAAGACGAAAGGCCTAACTTAGCATACGATCAATTTAGCAGTCAGATTCCATTGATCTCTCTCTCTGGGATTGACGATGACGACGATGAATGTAATAAGAGGAAAGATCTGTGCAAGAGAATAGCGCAAGCATGCGAAGATTGGGGTACTTTTCAAGTGATCGATCATGGGATCGATTTGAAGCTCATCAACGATATGACTCGTTTGGCTCGTGAGTTCTTCGATCTGCCCGACGAAGAGAAGCTGAGGTTCGATATGTCTGGTGGGAAAAAAGGAGGTTTCATTGTTTCGAGTCACC
>CrV_807_1
AGCAGGACCACTAACCCTAACTTCGCTAGCGCTCGAAAAATCGCTGCATGAAAAGTTTATAAGGGACGAAGACGAAAGGCCTAACTTAGCATACGATCAATTTAGCAGTCAGATTCCATTGATCTCTCTCTCTGGGATTGACGATGACGACGATGAATGTAATAAGAGGAAAGATCTGTGCAAGAGAATAGCGCAAGCATGCGAAGATTGGGATATTTTTCAAGTGATCGATCATGGGATCGATTTGAAGCTCATCAACGATATGACTCGTTTGGCTCGTGAGTTCTTCGATCTGCCCGACGAAGAGAAGCTGAGGTTCGATATGTCTGGTGGGAAAAAAGGAGGTTTCATTGTTTCGAGTCACC
>CrV_808_1
AGCAGGACCACTAACCCTAACTTCGCTAGCGCTCGAAAAATCGCTGCATGAAAAGTTTATAAGGGACGAAGACGAAAGGCCTAACTTAGCATACGATCAATTTAGCAGTCAGATTCCATTGATCTCTCTCTCTGGGATTGACGATGACGACGATGAATGTAATAAGAGGAAAGATCTGTGCAAGAGAATAGCGCAAGCATGCGAAGATTGGCGTATTTTTCAAGTGATCGATCATGGGATCGATTTGAAGCTCATCAACGATATGACTCGTTTGGCTCGTGAGTTCTTCGATCTGCCCGACGAAGAGAAGCTGAGGTTCGATATGTCTGGTGGGAAAAAAGGAGGTTTCATTGTTTCGAGTCACC
>CrV_809_1
AGCAGGACCACTAACCCTAACTTCGCTAGCGCTCGAAAAATCGCTGCATGAAAAGTTTATAAGGGACGAAGACGAAAGGCCTAACTTAGCATACGATCAATTTAGCAGTCAGATTCCATTGATCTCTCTCTCTGGGATTGACGATGACGACGATGAATGTAATAAGAGGAAAGATCTGTGCAAGAGAATAGCGCAAGCATGCGAAGATTCGGGTATTTTTCAAGTGATCGATCATGGGATCGATTTGAAGCTCATCAACGATATGACTCGTTTGGCTCGTGAGTTCTTCGATCTGCCCGACGAAGAGAAGCTGAGGTTCGATATGTCTGGTGGGAAAAAAGGAGGTTTCATTGTTTCGAGTCACC
>CrV_810_1
AGCAGGACCACTAACCCTAACTTCGCTAGCGCTCGAAAAATCGCTGCATGAAAAGTTTATAAGGGACGAAGACGAAAGGCCTAACTTAGCATACGATCAATTTAGCAGTCAGATTCCATTGATCTCTCTCTCTGGGATTGACGATGACGACGATGAATGTAATAAGAGGAAAGATCTGTGCAAGAGAATAGCGCAAGCATGCGAAGATCGGGGTATTTTTCAAGTGATCGATCATGGGATCGATTTGAAGCTCATCAACGATATGACTCGTTTGGCTCGTGAGTTCTTCGATCTGCCCGACGAAGAGAAGCTGAGGTTCGATATGTCTGGTGGGAAAAAAGGAGGTTTCATTGTTTCGAGTCACC
>CrV_811_1
AGCAGGACCACTAACCCTAACTTCGCTAGCGCTCGAAAAATCGCTGCATGAAAAGTTTATAAGGGACGAAGACGAAAGGCCTAACTTAGCATACGATCAATTTAGCAGTCAGATTCCATTGATCTCTCTCTCTGGGATTGACGATGACGACGATGAATGTAATAAGAGGAAAGATCTGTGCAAGAGAATAGCGCAAGCATGCGAAAATTGGGGTATTTTTCAAGTGATCGATCATGGGATCGATTTGAAGCTCATCAACGATATGACTCGTTTGGCTCGTGAGTTCTTCGATCTGCCCGACGAAGAGAAGCTGAGGTTCGATATGTCTGGTGGGAAAAAAGGAGGTTTCATTGTTTCGAGTCACC
>CrV_812_1
AGCAGGACCACTAACCCTAACTTCGCTAGCGCTCGAAAAATCGCTGCATGAAAAGTTTATAAGGGACGAAGACGAAAGGCCTAACTTAGCATACGATCAATTTAGCAGTCAGATTCCATTGATCTCTCTCTCTGGGATTGACGATGACGACGATGAATGTAATAAGAGGAAAGATCTGTGCAAGAGAATAGCGCAAGCAAGCGAAGATTGGGGTATTTTTCAAGTGATCGATCATGGGATCGATTTGAAGCTCATCAACGATATGACTCGTTTGGCTCGTGAGTTCTTCGATCTGCCCGACGAAGAGAAGCTGAGGTTCGATATGTCTGGTGGGAAAAAAGGAGGTTTCATTGTTTCGAGTCACC
>CrV_813_1
AGCAGGACCACTAACCCTAACTTCGCTAGCGCTCGAAAAATCGCTGCATGAAAAGTTTATAAGGGACGAAGACGAAAGGCCTAACTTAGCATACGATCAATTTAGCAGTCAGATTCCATTGATCTCTCTCTCTGGGATTGACGATGACGACGATGAATGTAATAAGAGGAAAGATCTGTGCAAGAGAATAGCGCAACCATGCGAAGATTGGGGTATTTTTCAAGTGATCGATCATGGGATCGATTTGAAGCTCATCAACGATATGACTCGTTTGGCTCGTGAGTTCTTCGATCTGCCCGACGAAGAGAAGCTGAGGTTCGATATGTCTGGTGGGAAAAAAGGAGGTTTCATTGTTTCGAGTCACC
>CrV_814_1
AGCAGGACCACTAACCCTAACTTCGCTAGCGCTCGAAAAATCGCTGCATGAAAAGTTTATAAGGGACGAAGACGAAAGGCCTAACTTAGCATACGATCAATTTAGCAGTCAGATTCCATTGATCTCTCTCTCTGGGATTGACGATGACGACGATGAATGTAATAAGAGGAAAGATCTGTGCAAGAGAATAGCCCAAGCATGCGAAGATTGGGGTATTTTTCAAGTGATCGATCATGGGATCGATTTGAAGCTCATCAACGATATGACTCGTTTGGCTCGTGAGTTCTTCGATCTGCCCGACGAAGAGAAGCTGAGGTTCGATATGTCTGGTGGGAAAAAAGGAGGTTTCATTGTTTCGAGTCACC
>CrV_815_1
AGCAGGACCACTAACCCTAACTTCGCTAGCGCTCGAAAAATCGCTGCATGAAAAGTTTATAAGGGACGAAGACGAAAGGCCTAACTTAGCATACGATCAATTTAGCAGTCAGATTCCATTGATCTCTCTCTCTGGGATTGACGATGACGACGATGAATGTAATAAGAGGAAAGATCTGTGCAAGAGAATAGCACAAGCATGCGAAGATTGGGGTATTTTTCAAGTGATCGATCATGGGATCGATTCGAAGCTCATCAACGATATGACTCGTTTGGCTCGTGAGTTCTTCGATCTGCCCGACGAAGAGAAGCTGAGGTTCGATATGTCTGGTGGGAAAAAAGGAGGTTTCATTGTTTCGAGTCACC
>CrV_816_1
AGCAGGACCACTAACCCTAACTTCGCTAGCGCTCGAAAAATCGCTGCATGAAAAGTTTATAAGGGACGAAGACGAAAGGCCTAACTTAGCATACGATCAATTTAGCAGTCAGATTCCATTGATCTCTCTCTCTGGGATTGACGATGACGACGATGAATGTAATAAGAGGAAAGATCTGTGCAAGAGAATAGCACAAGCATGCGAAGATTGGGGTATTTTCCAAGTGATCGATCATGGGATCGATTTGAAGCTCATCAACGATATGACTCGTTTGGCTCGTGAGTTCTTCGATCTGCCCGACGAAGAGAAGCTGAGGTTCGATATGTCTGGTGGGAAAAAAGGAGGTTTCATTGTTTCGAGTCACC
>CrV_817_1
AGCAGGACCACTAACCCTAACTTCGCTAGCGCTCGAAAAATCGCTGCATGAAAAGTTTATAAGGGACGAAGACGAAAGGCCTAACTTAGCATACGATCAATTTAGCAGTCAGATTCCATTGATCTCTCTCTCTGGGATTGACGATGACGACGATGAATGTAATAAGAGGAAAGATCTGTGCAAGAGAATACCGCAAGCATGCGAAGATTGGGGTATTTTTCAAGTGATCGATCATGGGATCGATTTGAAGCTCATCAACGATATGACTCGTTTGGCTCGTGAGTTCTTCGATCTGCCCGACGAAGAGAAGCTGAGGTTCGATATGTCTGGTGGGAAAAAAGGAGGTTTCATTGTTTCGAGTCACC
>CrV_818_1
AGCAGGACCACTAACCCTAACTTCGCTAGCGCTCGAAAAATCGCTGCATGAAAAGTTTATAAGGGACGAAGACGAAAGGCCTAACTTAGCATACGATCAATTTAGCAGTCAGATTCCATTGATCTCTCTCTCTGGGATTGACGATGACGACGATGAATGTAATAAGAGGAAAGATCTGTGCAAGAGAATAACGCAAGCATGCGAAGATTGGGGTATTTTTCAAGTGATCGATCATGGGATCGATTTGAAGCTCATCAACGATATGACTCGTTTGGCTCGTGAGTTCTTCGATCTGCCCGACGAAGAGAAGCTGAGGTTCGATATGTCTGGTGGGAAAAAAGGAGGTTTCATTGTTTCGAGTCACC
>CrV_819_1
AGCAGGACCACTAACCCTAACTTCGCTAGCGCTCGAAAAATCGCTGCATGAAAAGTTTATAAGGGACGAAGACGAAAGGCCTAACTTAGCATACGATCAATTTAGCAGTCAGATTCCATTGATCTCTCTCTCTGGGATTGACGATGACGACGATGAATGTAATAAGAGGAAAGATCTGTGCAAGAGAAAAGCGCAAGCATGCGAAGATTGGGGTATTTTTCAAGTGATCGATCATGGGATCGATTTGAAGCTCATCAACGATATGACTCGTTTGGCTCGTGAGTTCTTCGATCTGCCCGACGAAGAGAAGCTGAGGTTCGATATGTCTGGTGGGAAAAAAGGAGGTTTCATTGTTTCGAGTCACC
>CrV_820_1
AGCAGGACCACTAACCCTAACTTCGCTAGCGCTCGAAAAATCGCTGCATGAAAAGTTTATAAGGGACGAAGACGAAAGGCCTAACTTAGCATACGATCAATTTAGCAGTCAGATTCCATTGATCTCTCTCTCTGGGATTGACGATGACGACGATGAATGTAATAAGAGGAAAGATCTGTGCAAGACAATAGCGCAAGCATGCGAAGATTGGGGTATTTTTCAAGTGATCGATCATGGGATCGATTTGAAGCTCATCAACGATATGACTCGTTTGGCTCGTGAGTTCTTCGATCTGCCCGACGAAGAGAAGCTGAGGTTCGATATGTCTGGTGGGAAAAAAGGAGGTTTCATTGTTTCGAGTCACC
>CrV_821_1
AGCAGGACCACTAACCCTAACTTCGCTAGCGCTCGAAAAATCGCTGCATGAAAAGTTTATAAGGGACGAAGACGAAAGGCCTAACTTAGCATACGATCAATTTAGCAGTCAGATTCCATTGATCTCTCTCTCTGGGATTGACGATGACGACGATGAATGTAATAAGAGGAAAGATCTGTGCAAGAAAATAGCGCAAGCATGCGAAGATTGGGGTATTTTTCAAGTGATCGATCATGGGATCGATTTGAAGCTCATCAACGATATGACTCGTTTGGCTCGTGAGTTCTTCGATCTGCCCGACGAAGAGAAGCTGAGGTTCGATATGTCTGGTGGGAAAAAAGGAGGTTTCATTGTTTCGAGTCACC
>CrV_822_1
AGCAGGACCACTAACCCTAACTTCGCTAGCGCTCGAAAAATCGCTGCATGAAAAGTTTATAAGGGACGAAGACGAAAGGCCTAACTTAGCATACGATCAATTTAGCAGTCAGATTCCATTGATCTCTCTCTCTGGGATTGACGATGACGACGATGAATGTAATAAGAGGAAAGATCTGTACAAGAGAATAGCGCAAGCATGCGAAGATTGGGGTATTTTTCAAGTGATCGATCATGGGATCGATTTGAAGCTCATCAACGATATGACTCGTTTGGCTCGTGAGTTCTTCGATCTGCCCGACGAAGAGAAGCTGAGGTTCGATATGTCTGGTGGGAAAAAGGAGGTTTCATTGTTTCGAGTCACC
>CrV_823_1
AGCAGGACCACTAACCCTAACTTCGCTAGCGCTCGAAAAATCGCTGCATGAAAAGTTTATAAGGGACGAAGACGAAAGGCCTAACTTAGCATACGATCAATTTAGCAGTCAGATTCCATTGATCTCTCTCTCTGGGATTGACGATGACGACGATGAATGTAATAAGAGGAAAGATCTGCGCAAGAGAATAGCGCAAGCATGCGAAGATTGGGGTATTTTTCAAGTGATCGATCATGGGATCGATTTGAAGCTCATCAACGATATGACTCGTTTGGCTCGTGAGTTCTTCGATCTGCCCGACGAAGAGAAGCTGAGGTTCGATATGTCTGGTGGGAAAAAAGGAGGTTTCATTGTTTCGAGTCACC
>CrV_824_1
AGCAGGACCACTAACCCTAACTTCGCTAGCGCTCGAAAAATCGCTGCATGAAAAGTTTATAAGGGACGAAGACGAAAGGCCTAACTTAGCATACGATCAATTTAGCAGTCAGATTCCATTGATCTCTCTCTCTGGGATTGACGATGACGACGATGAATGTAATAAGAGGAAAGATCCGTGCAAGAGAATAGCGCAAGCATGCGAAGATTGGGGTATTTTTCAAGTGATCGATCATGGGATCGATTTGAAGCTCATCAACGATATGACTCGTTTGGCTCGTGAGTTCTTCGATCTGCCCGACGAAGAGAAGCTGAGGTTCGATATGTCTGGTGGGAAAAAAGGAGGTTTCATTGTTTTGAGTCACC
>CrV_825_1
AGCAGGACCACTAACCCTAACTTCGCTAGCGCTCGAAAAATCGCTGCATGAAAAGTTTATAAGGGACGAAGACGAAAGGCCTAACTTAGCATACGATCAATTTAGCAGTCAGATTCCATTGATCTCTCTCTCTGGGATTGACGATGACGACGATGAATGTAATAAGAGGAAAGATCCGTGCAAGAGAATAGCGCAAGCATGCGAAGATTGGGGTATTTTTCAAGTGATAGATCATGGGATCGATTTGAAGCTCATCAACGATATGACTCGTTTGGCTCGTGAGTTCTTCGATCTGCCCGACGAAGAGAAGCTGAGGTTCGATATGTCTGGTGGGAAAAAAGGAGGTTTCATTGTTTCGAGTCACC
>CrV_826_1
AGCAGGACCACTAACCCTAACTTCGCTAGCGCTCGAAAAATCGCTGCATGAAAAGTTTATAAGGGACGAAGACGAAAGGCCTAACTTAGCATACGATCAATTTAGCAGTCAGATTCCATTGATCTCTCTCTCTGGGATTGACGATGACGACGATGAATGTAATAAGAGGAAAGATCAGTGCAAGAGAATAGCGCAAGCATGCGAAGATTGGGGTATTTTTCAAGTGATCGATCATGGGATCGATTTGAAGCTCATCAACGATATGACTCGTTTGGCTCGTGAGTTCTTCGATCTGCCCGACGAAGAGAAGCTGAGGTTCGATATGTCTGGTGGGAAAAAAGGAGGTTTCATTGTTTCGAGTCACC
>CrV_827_1
AGCAGGACCACTAACCCTAACTTCGCTAGCGCTCGAAAAATCGCTGCATGAAAAGTTTATAAGGGACGAAGACGAAAGGCCTAACTTAGCATACGATCAATTTAGCAGTCAGATTCCATTGATCTCTCTCTCTGGGATTGACGATGACGACGATGAATGTAATAAGAGGAAAGAACTGTGCAAGAGAATAGCGCAAGCATGCGAAGATTGGGGTATTTTTCAAGTGATCGATCATGGGATCGATTTGAAGCTCATCAACGATATGACTCGTTTGGCTCGTGAGTTCTTCGATCTGCCCGACGAAGAGAAGCTGAGGTTCGATATGTCTGGTGGGAAAAAAGGAGGTTTCATTGTTTCGAGTCACC
>CrV_828_1
AGCAGGACCACTAACCCTAACTTCGCTAGCGCTCGAAAAATCGCTGCATGAAAAGTTTATAAGGGACGAAGACGAAAGGCCTAACTTAGCATACGATCAATTTAGCAGTCAGATTCCATTGATCTCTCTCTCTGGGATTGACGATGACGACGATGAATGTAATAAGAGGAAACATCTGTGCAAGAGAATAGCGCAAGCATGCGAAGATTGGGGTATTTTTCAAGTGATCGATCATGGGATCGATTTGAAGCTCATCAACGATATGACTCGTTTGGCTCGTGAGTTCTTCGATCTGCCCGACGAAGAGAAGCTGAGGTTCGATATGTCTGGTGGGAAAAAAGGAGGTTTCATTGTTTCGAGTCACC
>CrV_829_1
AGCAGGACCACTAACCCTAACTTCGCTAGCGCTCGAAAAATCGCTGCATGAAAAGTTTATAAGGGACGAAGACGAAAGGCCTAACTTAGCATACGATCAATTTAGCAGTCAGATTCCATTGATCTCTCTCTCTGGGATTGACGATGACGACGATGAATGTAATAAGAGGAAAAATCTGTGCAAGAGAATAGCGCAAGCATGCGAAGATTGGGGTATTTTTCAAGTGATCGATCATGGGATCGATTTGAAGCTCATCAACGATATGACTCGTTTGGCTCGTGAGTTCTTCGATCTGCCCGACGAAGAGAAGCTGAGGTTCGATATGTCTGGTGGGAAAAAAGGAGGTTTCATTGTTTCGAGTCACC
>CrV_830_1
AGCAGGACCACTAACCCTAACTTCGCTAGCGCTCGAAAAATCGCTGCATGAAAAGTTTATAAGGGACGAAGACGAAAGGCCTAACTTAGCATACGATCAATTTAGCAGTCAGATTCCATTGATCTCTCTCTCTGGGATTGACGATGACGACGATGAATGTAACAAGAGGAAAGATCTGTGCAAGAGAATAGCGCAAGCATGCGAAGATTGGGGTATTTTTCAAGTGATCGATCATGGGATCGATTTGAAGCTCATCAACGATATGACTCGTTTGGCTCGTGAGTTCTTCGATCTGCCCGACGAAGAGAAGCTGAGGTTCGATATGTCTGGTGGGAAAAAAGGAGGTTTCATTGTTTCGAGTCACC
>CrV_831_1
AGCAGGACCACTAACCCTAACTTCGCTAGCGCTCGAAAAATCGCTGCATGAAAAGTTTATAAGGGACGAAGACGAAAGGCCTAACTTAGCATACGATCAATTTAGCAGTCAGATTCCATTGATCTCTCTCTCTGGGATTGACGATGACGACGATGAATGTAAAAAGAGGAAAGATCTGTGCAAGAGAATAGCGCAAGCATGCGAAGATTGGGGTATTTTTCAAGTGATCGATCATGGGATCGATTTGAAGCTCATCAACGATATGACTCGTTTGGCTCGTGAGTTCTTCGATCTGCCCGACGAAGAGAAGCTGAGGTTCGATATGTCTGGTGGGAAAAAAGGAGGTTTCATTGTTTCGAGTCACC
>CrV_832_1
AGCAGGACCACTAACCCTAACTTCGCTAGCGCTCGAAAAATCGCTGCATGAAAAGTTTATAAGGGACGAAGACGAAAGGCCTAACTTAGCATACGATCAATTTAGCAGTCAGATTCCATTGATCTCTCTCTCTGGGATTGACGATGACGACGATGAATGAATAAGAGGAAAGATCTGTGCAAGAGAATAGCGCAAGCATGCGAAGATTGGGGTATTTTTCAAGTGATCGATCATGGGATCGATTTGAAGCTCATCAACGATATGACTCGTTTGGCTCGTGAGTTCTTCGATCTGCCCGACGAAGAGAAGCTGAGGTTCGATATGTCTGGTGGGAAAAAAGGAGGTTTCATTGTTTCGAGTCACC
>CrV_833_1
AGCAGGACCACTAACCCTAACTTCGCTAGCGCTCGAAAAATCGCTGCATGAAAAGTTTATAAGGGACGAAGACGAAAGGCCTAACTTAGCATACGATCAATTTAGCAGTCAGATTCCATTGATCTCTCTCTCTGGGATTGACGATGACGACGATAAATGTAATAAGAGGAAAGATCTGTGCAAGAGAATAGCGCAAGCATGCGAAGATTGGGGTATTTTTCAAGTGATCGATCATGGGATCGATTTGAAGCTCATCAACGATATGACTCGTTTGGCTCGTGAGTTCTTCGATCTGCCCGACGAAGAGAAGCTGAGGTTCGATATGTCTGGTGGGAAAAAAGGAGGTTTCGTTGTTTCGAGTCACC
>CrV_834_1
AGCAGGACCACTAACCCTAACTTCGCTAGCGCTCGAAAAATCGCTGCATGAAAAGTTTATAAGGGACGAAGACGAAAGGCCTAACTTAGCATACGATCAATTTAGCAGTCAGATTCCATTGATCTCTCTCTCTGGGATTGACGATGACGACGACGAATGTAATAAGAGGAAAGATCTGTGCAAGAGAATAGCGCAAGCATGCGAAGATTGGGGTATTTTTCAAGTGATCGATCATGGGATCGATTTGATGCTCATCAACGATATGACTCGTTTGGCTCGTGAGTTCTTCGATCTGCCCGACGAAGAGAAGCTGAGGTTCGATATGTCTGGTGGGAAAAAAGGAGGTTTCATTGTTTCGAGTCACC
>CrV_835_1
AGCAGGACCACTAACCCTAACTTCGCTAGCGCTCGAAAAATCGCTGCATGAAAAGTTTATAAGGGACGAAGACGAAAGGCCTAACTTAGCATACGATCAATTTAGCAGTCAGATTCCATTGATCTCTCTCTCTGGGATTGACGATGACCACGATGAATGTAATAAGAGGAAAGATCTGTGCAAGAGAATAGCGCAAGCATGCGAAGATTGGGGTATTTTTCAAGTGATCGATCATGGGATCGATTTGAAGCTCATCAACGATATGACTCGTTTGGCTCGTGAGTTCTTCGATCTGCCCGACGAAGAGAAGCTGAGGTTCGATATGTCTGGTGGGAAAAAAGGAGGTTTCATTGTTTCGAGTCACC
>CrV_836_1
AGCAGGACCACTAACCCTAACTTCGCTAGCGCTCGAAAAATCGCTGCATGAAAAGTTTATAAGGGACGAAGACGAAAGGCCTAACTTAGCATACGATCAATTTAGCAGTCAGATTCCATTGATCTCTCTCTCTGGGATTGACGATGACAACGATGGATGTAATAAGAGGAAAGATCTGTGCAAGAGAATAGCGCAAGCATGCGAAGATTGGGGTATTTTTCAAGTGATCGATCATGGGATCGATTTGAAGCTCATCAACGATATGACTCGTTTGGCTCGTGAGTTCTTCGATCTGCCCGACGAAGAGAAGCTGAGGTTCGATATGTCTGGTGGGAAAAAAGGAGGTTTCATTGTTTCGAGTCACC
>CrV_837_1
AGCAGGACCACTAACCCTAACTTCGCTAGCGCTCGAAAAATCGCTGCATGAAAAGTTTATAAGGGACGAAGACGAAAGGCCTAACTTAGCATACGATCAATTTAGCAGTCAGATTCCATTGATCTCTCTCTCTGGGATTGACGATGACAACGATGAATGTAATAAGAGGAAAGATCTGTGCAAGAGAATAGCGCAAGCATGCGAAGATTGGGGTATTTTTCAAGTGATCGATCATGGGATCGATTTGAAGCTCATCAACGATATGACTCGTTTGGCTCGTGAGTTCTTCGATCCGCCCGACGAAGAGAAGCTGAGGTTCGATATGTCTGGTGGGAAAAAAGGAGGTTTCATTGTTTCGAGTCACC
>CrV_838_1
AGCAGGACCACTAACCCTAACTTCGCTAGCGCTCGAAAAATCGCTGCATGAAAAGTTTATAAGGGACGAAGACGAAAGGCCTAACTTAGCATACGATCAATTTAGCAGTCAGATTCCATTGATCTCTCTCTCTGGGATTGACGATCACGACGATGAATGTAATAAGAGGAAAGATCTGTGCAAGAGAATAGCGCAAGCATGCGAAGATTGGGGTATTTTTCAAGTGATCGATCATGGGATCGATTTGAAGCTCATCAACGATATGGCTCGTTTGGCTCGTGAGTTCTTCGATCTGCCCGACGAAGAGAAGCTGAGGTTCGATATGTCTGGTGGGAAAAAAGGAGGTTTCATTGTTTCGAGTCACC
>CrV_839_1
AGCAGGACCACTAACCCTAACTTCGCTAGCGCTCGAAAAATCGCTGCATGAAAAGTTTATAAGGGACGAAGACGAAAGGCCTAACTTAGCATACGATCAATTTAGCAGTCAGATTCCATTGATCTCTCTCTCTGGGATTGACGATCACGACGATGAATGTAATAAGAGGAAAGATCTGTGCAAGAGAATAGCGCAAGCATGCGAAGATTGGGGTATTTTTCAAGTGATCGATCATGGGATCGATTTGAAGCTCATCAACGATATGACTCGTTTGGCTCGTGAGTTCTTCGATCTGCCCGACGAAGAGAAGCTGAGGTTCGATATGTCTGGTGGGAAAAAAGGAGGTTTCATTGTTTCGAGTCACC
>CrV_840_1
AGCAGGACCACTAACCCTAACTTCGCTAGCGCTCGAAAAATCGCTGCATGAAAAGTTTATAAGGGACGAAGACGAAAGGCCTAACTTAGCATACGATCAATTTAGCAGTCAGATTCCATTGATCTCTCTCTCTGGGATTGACGAAGACGACGATGAATGTAATAAGAGGAAAGATCTGTGCAAGAGAATAGCGCAAGCATGCGAAGATTGGGGTATTTTTCAAGTGATCGATCATGGGATCGATTTGAAGCTCATCAACGATATGACTCGTTTGGCTCGTGAGTTCTTCGATCTGCCCGACGAAGAGAAGCTGAGGTTCGATATGTCTGGTGGGAAAAAAGGAGGTTTCATTGTTTCGAGTCACC
>CrV_841_1
AGCAGGACCACTAACCCTAACTTCGCTAGCGCTCGAAAAATCGCTGCATGAAAAGTTTATAAGGGACGAAGACGAAAGGCCTAACTTAGCATACGATCAATTTAGCAGTCAGATTCCATTGATCTCTCTCTCTGGGATTGACAATGACGACGATGAATGTAATAAGAGGAAAGATCTGTGCAAGAGAATAGCGCAAGCATGCGAAGATTGGGGTATTTTTCAAGTGATCGATCATGGGATCGATTTGAAGCTCATCAACGATATGACTCGTTTGGCTCGTGAGTTCTTCGATCTGCCCGACGAAGAGAAGCTGAGGTTCGATATGTCTGGTGGGAAAAAGGGAGGTTTCATTGTTTCGAGTCACC
>CrV_842_1
AGCAGGACCACTAACCCTAACTTCGCTAGCGCTCGAAAAATCGCTGCATGAAAAGTTTATAAGGGACGAAGACGAAAGGCCTAACTTAGCATACGATCAATTTAGCAGTCAGATTCCATTGATCTCTCTCTCTGGGAGTGACGATGACGACGATGAATGTAATAAGAGGAAAGATCTGTGCAAGAGAATAGCGCAAGCATGCGAAGATTGGGGTATTTTTCAAGTGATCGATCATGGGATCGATTTGAAGCTCATCAACGATATGACTCGTTTGGCTCGTGAGTTCTTCGATCTGCCCGACGAAGAGAAGCTGAGGTTCGATATGTCTGGTGGGAAAAAAGGAGGTTTCATTGTTTCGAGTCACC
>CrV_843_1
AGCAGGACCACTAACCCTAACTTCGCTAGCGCTCGAAAAATCGCTGCATGAAAAGTTTATAAGGGACGAAGACGAAAGGCCTAACTTAGCATACGATCAATTTAGCAGTCAGATTCCATTGATCTCTCTCTCTGGATTGACGATGACGACGATGAATGTAATAAGAGGAAAGATCTGTGCAAGAGAATAGCGCAAGCATGCGAAGATTGGGGTATTTTTCAAGTGATCGATCATGGGATCGATTTGAAGCTCATCAACGATATGACTCGTTTGGCTCGTGAGTTCTTCGATCTGCCCGACGAAGAGAAGCTGAGGTTCGATATGTCTGGTGGGAAAAAAGGAGGTTTCATTGTTTCGAGTCACC
>CrV_844_1
AGCAGGACCACTAACCCTAACTTCGCTAGCGCTCGAAAAATCGCTGCATGAAAAGTTTATAAGGGACGAAGACGAAAGGCCTAACTTAGCATACGATCAATTTAGCAGTCAGATTCCATTGATCTCTCTCTCTCGGATTGACGATGACGACGATGAATGTAATAAGAGGAAAGATCTGTGCAAGAGAATAGCGCAAGCATGCGAAGATTGGGGTATTTTTCAAGTGATCGATCATGGGATCGATTTGAAGCTCATCAACGATATGACTCGTTTGGCTCGTGAGTTCTTCGATCTGCCCGACGAAGAGAAGCTGAGGTTCGATATGTCTGGTGGGAAAAAAGGAGGTTTCATTGTTTCGAGTCACC
>CrV_845_1
AGCAGGACCACTAACCCTAACTTCGCTAGCGCTCGAAAAATCGCTGCATGAAAAGTTTATAAGGGACGAAGACGAAAGGCCTAACTTAGCATACGATCAATTTAGCAGTCAGATTCCATTGATCTCTCTCTCTAGGATTGACGATGACGACGATGAATGTAATAAGAGGAAAGATCTGTGCAAGAGAATAGCGCAAGCATGCGAAGATTGGGGTATTTTTCAAGTGATCGATCATGGGATCGATTTGAAGCTCATCAACGATATGACTCGTTTGGCTCGTTAGTTCTTCGATCTGCCCGACGAAGAGAAGCTGAGGTTCGATATGTCTGGTGGGAAAAAAGGAGGTTTCATTGTTTCGAGTCACC
>CrV_846_1
AGCAGGACCACTAACCCTAACTTCGCTAGCGCTCGAAAAATCGCTGCATGAAAAGTTTATAAGGGACGAAGACGAAAGGCCTAACTTAGCATACGATCAATTTAGCAGTCAGATTCCATTGATCTCTCTCTCTAGGATTGACGATGACGACGATGAATGTAATAAGAGGAAAGATCTGTGCAAGAGAATAGCGCAAGCATGCGAAGATTGGGGTATTTTTCAAGTGATCGATCATGGGATCGATTTGAAGCTCATCAACGATATGACTCGTTTGGCTCGTGAGTTCTTCGATCTGCCCGACGAAGAGAAGCTGAGGTTCGATATGTCTGGTGGGAAAAAAGGAGGTTTCATTGTTTCGAGTCACC
>CrV_847_1
AGCAGGACCACTAACCCTAACTTCGCTAGCGCTCGAAAAATCGCTGCATGAAAAGTTTATAAGGGACGAAGACGAAAGGCCTAACTTAGCATACGATCAATTTAGCAGTCAGATTCCATTGATCTCTCTCTCAGGGATTGACGATGACGACGATGAATGTAATAAGAGGAAAGATCTGTGCAAGAGAATAGCGCAAGCATGCGAAGATTGGGGTATTTTTCAAGTGATCGATCATGGGATCGATTTGAAGCTCATCAACGATATGACTCGTTTGGCTCGTGAGTTCTTCGATCTGCCCGACGAAGAGAAGCTGAGGTTCGATATGTCTGGTGGGAAAAAAGGAGGTTTCATTGTTTCGAGTCACC
>CrV_848_1
AGCAGGACCACTAACCCTAACTTCGCTAGCGCTCGAAAAATCGCTGCATGAAAAGTTTATAAGGGACGAAGACGAAAGGCCTAACTTAGCATACGATCAATTTAGCAGTCAGATTCCATTGATCTCTCTCCCTGGGATTGAGGATGACGACGATGAATGTAATAAGAGGAAAGATCTGTGCAAGAGAATAGCGCAAGCATGCGAAGATTGGGGTATTTTTCAAGTGATCGATCATGGGATCGATTTGAAGCTCATCAACGATATGACTCGTTTGGCTCGTGAGTTCTTCGATCTGCCCGACGAAGAGAAGCTGAGGTTCGATATGTCTGGTGGGAAAAAAGGAGGTTTCATTGTTTCGAGTCACC
>CrV_849_1
AGCAGGACCACTAACCCTAACTTCGCTAGCGCTCGAAAAATCGCTGCATGAAAAGTTTATAAGGGACGAAGACGAAAGGCCTAACTTAGCATACGATCAATTTAGCAGTCAGATTCCATTGATCTCTCTCCCTGGGATTGACGATGACGACGATGAATGTAATAAGAGGAAAGATCTGTGCAAGAGAATAGCGCAAGCATGCGAAGATTGGGGTATTTTTCAAGTGATCGATCATGGGATCGATTTGAAGCTCATCAACGATATGACTCGTTTGGCTCGTGAGTTCTTCGATCTGCCCGACGAAGAGAAGCTGAGGTTCGATATGTCTGGTGGGAAAAAAGGAGGTTTCATTGTTTCGAGTCACC
>CrV_850_1
AGCAGGACCACTAACCCTAACTTCGCTAGCGCTCGAAAAATCGCTGCATGAAAAGTTTATAAGGGACGAAGACGAAAGGCCTAACTTAGCATACGATCAATTTAGCAGTCAGATTCCATTGATCTCTCTCACTGGGATTGACGATGACGACGATGAATGTAATAAGAGGAAAGATCTGTGCAAGAGAATAGCGCAAGCATGCGAAGATTGGGGTATTTTTCAAGTGATCGATCATGGGATCGATTTGAAGCTCATCAACGATATGACTCGTTTGGCTCGTGAGTTCTTCGATCTGCCCGACGAAGAGAAGCTGAGGTTCGATATGTCTGGTGGGAAAAAAGGAGGTTTCATTGTTTCGAGTCACC
>CrV_851_1
AGCAGGACCACTAACCCTAACTTCGCTAGCGCTCGAAAAATCGCTGCATGAAAAGTTTATAAGGGACGAAGACGAAAGGCCTAACTTAGCATACGATCAATTTAGCAGTCAGATTCCATTGATCTCGCTCTCTGGGATTGACGATGACGACGATGAATGTAATAAGAGGAAAGATCTGTGCAAGAGAATAGCGCAAGCATGCGAAGATTGGGGTATTTTTCAAGTGATCGATCATGGGATCGATTTGAAGCTCATCAACGATATGACTCGTTTGGCTCGTGAGTTCTTCGATCTGCCCGACGAAGAGAAGCTGAGGTTCGATATGTCTGGTGGGAAAAAAGGAGGTTTCATTGTTTCGAGTCACC
>CrV_852_1
AGCAGGACCACTAACCCTAACTTCGCTAGCGCTCGAAAAATCGCTGCATGAAAAGTTTATAAGGGACGAAGACGAAAGGCCTAACTTAGCATACGATCAATTTAGCAGTCAGATTCCATTGATCTCCCTCTCTGGGATTGACGATGACGACGATGAATGTAATAAGAGGAAAGATCTGTGCAAGAGAATAGCGCAAGCATGCGAAGATTGGGGTATTTTTCAAGTGATCGATCATGGGATCGATTTGAAGCTCATCAACGATATGACTCGTTTGGCTCGTGAGTTCTTCGATCTGCCCGACGAAGAGAAGCTGAGGTTCGATATGTTTGGTGGGAAAAAAGGAGGTTTCATTGTTTCGAGTCACC
>CrV_853_1
AGCAGGACCACTAACCCTAACTTCGCTAGCGCTCGAAAAATCGCTGCATGAAAAGTTTATAAGGGACGAAGACGAAAGGCCTAACTTAGCATACGATCAATTTAGCAGTCAGATTCCATTGATCTCCCTCTCTGGGATTGACGATGACGACGATGAATGTAATAAGAGGAAAGATCTGTGCAAGAGAATAGCGCAAGCATGCGAAGATTGGGGTATTTTTCAAGTGATCGATCATGGGATCGATTTGAAGCTCATCAACGATATGACTCGTTTGGCTAGTGAGTTCTTCGATCTGCCCGACGAAGAGAAGCTGAGGTTCGATATGTCTGGTGGGAAAAAAGGAGGTTTCATTGTTTCGAGTCACC
>CrV_854_1
AGCAGGACCACTAACCCTAACTTCGCTAGCGCTCGAAAAATCGCTGCATGAAAAGTTTATAAGGGACGAAGACGAAAGGCCTAACTTAGCATACGATCAATTTAGCAGTCAGATTCCATTGATCTCACTCTCTGGGATTGACGATGACGACGATGAATGTAATAAGAGGAAAGATCTGTGCAAGAGAATAGCGCAAGCATGCGAAGATTGGGGTATTTTTCAAGTGATCGATCATGGGATCGATTTGAAGCTCATCAACGATATGACTCGTTTGGCTCGTGAGTTCTTCGATCTGCCCGACGAAGAGAAGCTGAGGTTCGATATGTCTGGTGGGAAAAAAGGAGGTTTCATTGTTTCGAGTCACC
>CrV_855_1
AGCAGGACCACTAACCCTAACTTCGCTAGCGCTCGAAAAATCGCTGCATGAAAAGTTTATAAGGGACGAAGACGAAAGGCCTAACTTAGCATACGATCAATTTAGCAGTCAGATTCCATTGATCCCTCTCTCTGGGATTGACGATGACGACGATGAATGTAATAAGAGGAAAGATCTGTGCAAGAGAATAGCGCAAGCAGGCGAAGATTGGGGTATTTTTCAAGTGATCGATCATGGGATCGATTTGAAGCTCATCAACGATATGACTCGTTTGGCTCGTGAGTTCTTCGATCTGCCCGACGAAGAGAAGCTGAGGTTCGATATGTCTGGTGGGAAAAAAGGAGGTTTCATTGTTTCGAGTCACC
>CrV_856_1
AGCAGGACCACTAACCCTAACTTCGCTAGCGCTCGAAAAATCGCTGCATGAAAAGTTTATAAGGGACGAAGACGAAAGGCCTAACTTAGCATACGATCAATTTAGCAGTCAGATTCCATTGATATCTCTCTCTGGGATTGACGATGACGATGATGAATGTAATAAGAGGAAAGATCTGTGCAAGAGAATAGCGCAAGCATGCGAAGATTGGGGTATTTTTCAAGTGATCGATCATGGGATCGATTTGAAGCTCATCAACGATATGACTCGTTTGGCTCGTGAGTTCTTCGATCTGCCCGACGAAGAGAAGCTGAGGTTCGATATGTCTGGTGGGAAAAAAGGAGGTTTCATTGTTTCGAGTCACC
>CrV_857_1
AGCAGGACCACTAACCCTAACTTCGCTAGCGCTCGAAAAATCGCTGCATGAAAAGTTTATAAGGGACGAAGACGAAAGGCCTAACTTAGCATACGATCAATTTAGCAGTCAGATTCCATTGATATCTCTCTCTGGGATTGACGATGACGACGATGAATGTAATAAGAGGAAAGATCTGTGCAAGAGAATAGCGCAAGCATGCGAAGATTGGGGTATTTTTCAAGTGATCGATCATGGGATCGATTTGAAGCTCATCAACGATATGACTCGTTTGGCTCGTGAGTTCTTCGATCTGCCCGACGAAGAGAAGCTGAGGTTCGATATGTCTGGTGGGAAAAAAGGAGGTTTCATTGTTTCGAGTCACC
>CrV_858_1
AGCAGGACCACTAACCCTAACTTCGCTAGCGCTCGAAAAATCGCTGCATGAAAAGTTTATAAGGGACGAAGACGAAAGGCCTAACTTAGCATACGATCAATTTAGCAGTCAGATTCCATTGAGCTCTCTCTCTGGGATTGACGATGACGACGATGAATGTAATAAGAGGAAAGATCTGTGCAAGAGAATAGCGCAAGCATGCGAAGATTGGGGTATTTTTCAAGTGATCGATCATGGGATCGATTTGAAGCTCATCAACGATATGACTCGTTTGGCTCGTGAGTTCTTCGATCTGCCCGACGAAGAGAAGCTGAGGTTCGATATGTCTGGTGGGAAAAAAGGAGGTTTCATTGTTTCGAGTCACC
>CrV_859_1
AGCAGGACCACTAACCCTAACTTCGCTAGCGCTCGAAAAATCGCTGCATGAAAAGTTTATAAGGGACGAAGACGAAAGGCCTAACTTAGCATACGATCAATTTAGCAGTCAGATTCCATAGATCTCTCTCTCTGGGATTGACGATGACGACGATGAATGTAATAAGAGGAAAGATCTGTGCAAGAGAATAGCGCAAGCATGCGAAGATTGGGGTATTTTTCAAGTGATCGATCATGGGATCGATTTGAAGCTCATCAACGATATGACTCGTTTGGCTCGTGAGTTCTTCGATCTGCCCGACGAAGAGAAGCTGAGGTTCGATATGTCTGGTGGGAAAAAAGGAGGTTTCATTGTTTCGAGTCACC
>CrV_860_1
AGCAGGACCACTAACCCTAACTTCGCTAGCGCTCGAAAAATCGCTGCATGAAAAGTTTATAAGGGACGAAGACGAAAGGCCTAACTTAGCATACGATCAATTTAGCAGTCAGACTCCATTGATCTCTCTCTCTGGGATTGACGATGACGACGATGAATGTAATAAGAGGAAAGATCTGTGCAAGAGAATAGCGCAAGCATGCGAAGATTGGGGTATTTTTCAAGTGATCGATCATGGGATCGATTTGAAGCTCATCAACGATATGACTCGTTTGGCTCGTGAGTTCTTCGATCTGCCCGACGAAGAGAAGCTGAGGTTCGATATGTCTGGTGGGAAAAAAGGAGGTTTCATTGTTTCGAGTCACC
>CrV_861_1
AGCAGGACCACTAACCCTAACTTCGCTAGCGCTCGAAAAATCGCTGCATGAAAAGTTTATAAGGGACGAAGACGAAAGGCCTAACTTAGCATACGATCAATTTAGCAGTCAGAATCCATTGATCTCTCTCTCTGGGATTGACGATGACGACGATGAATGTAATAAGAGGAAAGATCTGTGCAAGAGAATAGCGCAAGCATGCGAAGATTGGGGTATTTTTCAAGTGATCGATCATGGGATCGATTTGAAGCTCATCAACGATATGACTCGTTTGGCTCGTGAGTTCTTCGATCTGCCCGACGAAGAGAAGCTGAGGTTCGATATGTCTGGTGGGAAAAAAGGAGGTTTCATTGTTTCGAGTCACC
>CrV_862_1
AGCAGGACCACTAACCCTAACTTCGCTAGCGCTCGAAAAATCGCTGCATGAAAAGTTTATAAGGGACGAAGACGAAAGGCCTAACTTAGCATACGATCAATTTAGCAGTCAAATTCCATTGATCTCTCTCTCTGGGATTGACGATGACGACGATGAATGTAATAAGAGGAAAGATCTGTGCAAGAGAATAGCGCAAGCATGCGAAGATTGGGGTATTTTTCAAGTGATCGATCATGGGATCGATTTGAAGCTCATCAACGATATGACTCGTTTGGCTCGTGAGTTCTTCGATCTGCCCGACGAAGAGAAGCTGAGGTTCGATCTGTCTGGTGGGAAAAAAGGAGGTTTCATTGTTTCGAGTCACC
>CrV_863_1
AGCAGGACCACTAACCCTAACTTCGCTAGCGCTCGAAAAATCGCTGCATGAAAAGTTTATAAGGGACGAAGACGAAAGGCCTAACTTAGCATACGATCAATTTAGCAGTAAGATTCCATTGATCTCTCTCTCTGGGATTGACGATGACGACGATGAATGTAATAAGAGGAAAGATCTGTGCAAGAGAATAGCGCAAGCATGCGAAGATTGGGGTATTTTTCAAGTGATCGATCATGGGATCGATTTGAAGCTCATCCACGATATGACTCGTTTGGCTCGTGAGTTCTTCGATCTGCCCGACGAAGAGAAGCTGAGGTTCGATCTGTCTGGTGGGAAAAAAGGAGGTTTCATTGTTTCGAGTCACC
>CrV_864_1
AGCAGGACCACTAACCCTAACTTCGCTAGCGCTCGAAAAATCGCTGCATGAAAAGTTTATAAGGGACGAAGACGAAAGGCCTAACTTAGCATACGATCAATTTAGCAGGCAGATTCCATTGATCTCTCTCTCTGGGATTGACGATGACGACGATGAATGTAATAAGAGGAAAGATCTGTGCAAGAGAATAGCGCAAGCATGCGAAGATTGGGGTATTTTTCAAGTGATCGATCATGGGATCGATTTGAAGCTCATCAACGATATGACTCGTTTGGCTCGTGAGTTCTTCGATCTGCCCGACGAAGAGAAGCTGAGGTTCGATATGTCTGGTGGGAAAAAAGGAGGTTTCATTGTTTCGAGTCACC
>CrV_865_1
AGCAGGACCACTAACCCTAACTTCGCTAGCGCTCGAAAAATCGCTGCATGAAAAGTTTATAAGGGACGAAGACGAAAGGCCTAACTTAGCATACGATCAATTTAGCAGCCAGATTCCATTGATCTCTCTCTCTGGGATTGACGATGACGACGATGAATGTAATAAGAGGAAAGATCTGTGCAAGAGAATAGCGCAAGCATGCGAAGATTGGGGTATTTTTCAAGTGATCGATCATGGGATCGATTTGAAGCTCATCAACGATATGACTCGTTTGGCTCGTGAGTTCTTCGATCTGCCCGACGAAGAGAAGCTGAGGTTCGATATGTCTGGTGGGAAAAAAGGAGGTTTCATTGTTTCGAGTCACC
>CrV_866_1
AGCAGGACCACTAACCCTAACTTCGCTAGCGCTCGAAAAATCGCTGCATGAAAAGTTTATAAGGGACGAAGACGAAAGGCCTAACTTAGCATACGATCAATTTAGCAGCCAGATTCCATTGATCTCTCTCTCTGGGATTGACGATGACGACGATGAATGTAATAAGAGGAAAGATCTGTGCAAGAGAATAGCGCAAACATGCGAAGATTGGGGTATTTTTCAAGTGATCGATCATGGGATCGATTTGAAGCTCATCAACGATATGACTCGTTTGGCTCGTGAGTTCTTCGATCTGCCCGACGAAGAGAAGCTGAGGTTCGATATGTCTGGTGGGAAAAAAGGAGGTTTCATTGTTTCGAGTCACC
>CrV_867_1
AGCAGGACCACTAACCCTAACTTCGCTAGCGCTCGAAAAATCGCTGCATGAAAAGTTTATAAGGGACGAAGACGAAAGGCCTAACTTAGCATACGATCAATTTAGCAGACAGATTCCATTGATCTCTCTCTCTGGGATTGACGATGACGACGATGAATGTAATAAGAGGAAAGATCTGTGCAAGAGAATAGCGCAAGCATGCGAAGATTGGGGTATTTTTCAAGTGATCGATCATGGGATCGATTTGAAGCTCATCAACGATATGACTCGTTTGGCTCGTGAGTTCTTCGATCTGCCCGACGAAGAGAAGCTGAGGTTCGATATGTCTGGTGGGAAAAAAGGAGGTTTCATTGTTTCGAGTCACC
>CrV_868_1
AGCAGGACCACTAACCCTAACTTCGCTAGCGCTCGAAAAATCGCTGCATGAAAAGTTTATAAGGGACGAAGACGAAAGGCCTAACTTAGCATACGATCAATTTACCAGTCAGATTCCATTGATCTCTCTCTCTGGGATTGACGATGACGACGATGAATGTAATAAGAGGAAAGATCTGTGCAAGAGAATAGCGCAAGCATGCGAAGATTGGGGTATTTTTCAAGTGATCGATCATGGGATCGATTTGAAGCTCATCAACGATATGACTCGTTTGGCTCGTGAGTTCTTCGATCTGCCCGACGAAGAGAAGCTGAGGTTCGATATGTCTGGTGGGAAAAAAGGAGGTTTCATTGTTTCGAGTCACC
>CrV_869_1
AGCAGGACCACTAACCCTAACTTCGCTAGCGCTCGAAAAATCGCTGCATGAAAAGTTTATAAGGGACGAAGACGAAAGGCCTAACTTAGCATACGATCAATTTAACAGTCAGATTCCATTGATCTCTCTCTCTGGGATTGACGATGACGACGATGAATGTAATAAGAGGAAAGATCTGTGCAAGAGAATAGCGCAAGCATGCGAAGATTGGGGTATTTTTCAAGTGATCGATCATGGGATCGATTTGAAGCTCATCAACGATATGACTCGTTTGGCTCGTGAGTTCTTCGATCTGCCCGACGAAGAGAAGCTGAGGTTCGATATATCTGGTGGGAAAAAAGGAGGTTTCATTGTTTCGAGTCACC
>CrV_870_1
AGCAGGACCACTAACCCTAACTTCGCTAGCGCTCGAAAAATCGCTGCATGAAAAGTTTATAAGGGACGAAGACGAAAGGCCTAACTTAGCATACGATCAATTCAGCAGTCAGATTCCATTGATCTCTCTCTCTGGGATTGACGATGACGACGATGAATGTTATAAGAGGAAAGATCTGTGCAAGAGAATAGCGCAAGCATGCGAAGATTGGGGTATTTTTCAAGTGATCGATCATGGGATCGATTTGAAGCTCATCAACGATATGACTCGTTTGGCTCGTGAGTTCTTCGATCTGCCCGACGAAGAGAAGCTGAGGTTCGATATGTCTGGTGGGAAAAAAGGAGGTTTCATTGTTTCGAGTCACC
>CrV_871_1
AGCAGGACCACTAACCCTAACTTCGCTAGCGCTCGAAAAATCGCTGCATGAAAAGTTTATAAGGGACGAAGACGAAAGGCCTAACTTAGCATACGATCAATTAGCAGTCAGATTCCATTGATCTCTCTCTCTGGGATTGACGATGACGACGATGAATGTAATAAGAGGAAAGATCTGTGCAAGAGAATAGCGCAAGCATGCGAAGATTGGGGTATTTTTCAAGTGATCGATCATGGGATCGATTTGAAGCTCATCAACGATATGACTCGTTTGGCTCGTGAGTTCTTCGATCTGCCCGACGAAGAGAAGCTGAGGTTCGATATGTCTGGTGGGAAAAAAGGAGGTTTCATTGTTTGAGTCACC
>CrV_872_1
AGCAGGACCACTAACCCTAACTTCGCTAGCGCTCGAAAAATCGCTGCATGAAAAGTTTATAAGGGACGAAGACGAAAGGCCTAACTTAGCATACGATCAATTAAGCAGTCAGATTCCATTGATCTCTCTCTCTGGGATTGACGATGACGACGATGAATGTAATAAGAGGAAAGATCTGTGCAAGAGAATAGCGCAAGCATGCGAAGATTGGGGTATTTTTCAAGTGATCGATCATGGGATCGATTTGAAGCTCATCAACGATATGACTCGTTTGGCTCGTGAGTTCTTCGATCTGCCCGACGAAGAGAAGCTGAGGTTCGATATGTCTGGTGGGAAAAAAGGAGGTTTCATTGTTTCGAGTCACC
>CrV_873_1
AGCAGGACCACTAACCCTAACTTCGCTAGCGCTCGAAAAATCGCTGCATGAAAAGTTTATAAGGGACGAAGACGAAAGGCCTAACTTAGCATACGATCAAGTTAGCAGTCAGATTCCATTGATCTCTCTCTCTGGGATTGACGATGACGACGATGAATGTAATAGGAGGAAAGATCTGTGCAAGAGAATAGCGCAAGCATGCGAAGATTGGGGTATTTTTCAAGTGATCGATCATGGGATCGATTTGAAGCTCATCAACGATATGACTCGTTTGGCTCGTGAGTTCTTCGATCTGCCCGACGAAGAGAAGCTGAGGTTCGATATGTCTGGTGGGAAAAAAGGAGGTTTCATTGTTTCGAGTCACC
>CrV_874_1
AGCAGGACCACTAACCCTAACTTCGCTAGCGCTCGAAAAATCGCTGCATGAAAAGTTTATAAGGGACGAAGACGAAAGGCCTAACTTAGCATACGAACAATTTAGCAGTCAGATTCCATTGATCTCTCTCTCTGGGATTGACGATGACGACGATGAATGTAATAAGAGGAAAGATCTGTGCAAGAGAATAGCGCAAGCATGCGAAGATTGGGGTATTTTTCAAGTGATCGATCATGGGATCGATTTGAAGCTCATCAACGATATGACTCGTTTGGCTCGTGAGTTCTTCGATCTGCCCGACGAAGAGAAGCTGAGGTTCGATATGTCTGGTGGGAAAAAAGGAGGTTTCATTGTTTCGAGTCACC
>CrV_875_1
AGCAGGACCACTAACCCTAACTTCGCTAGCGCTCGAAAAATCGCTGCATGAAAAGTTTATAAGGGACGAAGACGAAAGGCCTAACTTAGCATACAATCAATTTAGCAGTCAGATTCCATTGATCTCTCTCTGGGATTGACGATGACGACGATGAATGTAATAAGAGGAAAGATCTGTGCAAGAGAATAGCGCAAGCATGCGAAGATTGGGGTATTTTTCAAGTGATCGATCATGGGATCGATTTGAAGCTCATCAACGATATGACTCGTTTGGCTCGTGAGTTCTTCGATCTGCCCGACGAAGAGAAGCTGAGGTTCGATATGTCTGGTGGGAAAAAAGGAGGTTTCATTGTTTCGAGTCACC
>CrV_876_1
AGCAGGACCACTAACCCTAACTTCGCTAGCGCTCGAAAAATCGCTGCATGAAAAGTTTATAAGGGACGAAGACGAAAGGCCTAACTTAGCATACAATCAATTTAGCAGTCAGATTCCATTGATCTCTCTCTCTGGGATTGATGATGACGACGATGAATGTAATAAGAGGAAAGATCTGTGCAAGAGAATAGCGCAAGCATGCGAAGATTGGGGTATTTTTCAAGTGATCGATCATGGGATCGATTTGAAGCTCATCAACGATATGACTCGTTTGGCTCGTGAGTTCTTCGATCTGCCCGACGAAGAGAAGCTGAGGTTCGATATGTCTGGTGGGAAAAAAGGAGGTTTCATTGTTTCGAGTCACC
>CrV_877_1
AGCAGGACCACTAACCCTAACTTCGCTAGCGCTCGAAAAATCGCTGCATGAAAAGTTTATAAGGGACGAAGACGAAAGGCCTAACTTAGCATACAATCAATTTAGCAGTCAGATTCCATTGATCTCTCTCTCTGGGATTGACGATGACGACGATGAATGTAACAAGAGGAAAGATCTGTGCAAGAGAATAGCGCAAGCATGCGAAGATTGGGGTATTTTTCAAGTGATCGATCATGGGATCGATTTGAAGCTCATCAACGATATGACTCGTTTGGCTCGTGAGTTCTTCGATCTGCCCGACGAAGAGAAGCTGAGGTTCGATATGTCTGGTGGGAAAAAAGGAGGTTTCATTGTTTCGAGTCACC
>CrV_878_1
AGCAGGACCACTAACCCTAACTTCGCTAGCGCTCGAAAAATCGCTGCATGAAAAGTTTATAAGGGACGAAGACGAAAGGCCTAACTTAGCATAAGATCAATTTAGCAGTCAGATTCCATTGATCTCTCTCTCTGGGATTGACGATGACGACGATGAATGTAATAAGAGGAAAGATCTGTGCAAGAGAATAGCGCAAGCATGCGAAGATTGGGGTATTTTTCAAGTGATCGATCATGGGATCGATTTGAAGCTCATCAACGATATGACTCGTTTGGCTCGTGAGTTCTTCGATCTGCCCGACGAAGAGAAGCTGAGGTTCGATATGTCTGGTGGGAAAAAAGGAGGTTTCATTGTTTCGAGTCACC
>CrV_879_1
AGCAGGACCACTAACCCTAACTTCGCTAGCGCTCGAAAAATCGCTGCATGAAAAGTTTATAAGGGACGAAGACGAAAGGCCTAACTTAGCAAACGATCAATTTAGCAGTCAGATTCCATTGATCTCTCTCTCTGGGATTGACGATGATGACGATGAATGTAATAAGAGGAAAGATCTGTGCAAGAGAATAGCGCAAGCATGCGAAGATTGGGGTATTTTTCAAGTGATCGATCATGGGATCGATTTGAAGCTCATCAACGATATGACTCGTTTGGCTCGTGAGTTCTTCGATCTGCCCGACGAAGAGAAGCTGAGGTTCGATATGTCTGGTGGGAAAAAAGGAGGTTTCATTGTTTCGAGTCACC
>CrV_880_1
AGCAGGACCACTAACCCTAACTTCGCTAGCGCTCGAAAAATCGCTGCATGAAAAGTTTATAAGGGACGAAGACGAAAGGCCTAACTTAACATACGATCAATTTAGCAGTCAGATTCCATTGATCTCTCTCTCTGGGATTGACGATGACGACGATGAATGTAATAAGAGGAAAGATCTGTGCAAGAGAATAGCGCAAGCATGCGAAGATTGGGGTATTTTTCAAGTGATCGATCATGGGATCGATTTGAAGCCCATCAACGATATGACTCGTTTGGCTCGTGAGTTCTTCGATCTGCCCGACGAAGAGAAGCTGAGGTTCGATATGTCTGGTGGGAAAAAAGGAGGTTTCATTGTTTCGAGTCACC
>CrV_881_1
AGCAGGACCACTAACCCTAACTTCGCTAGCGCTCGAAAAATCGCTGCATGAAAAGTTTATAAGGGACGAAGACGAAAGGCCTAACTTAACATACGATCAATTTAGCAGTCAGATTCCATTGATCTCTATCTCTGGGATTGACGATGACGACGATGAATGTAATAAGAGGAAAGATCTGTGCAAGAGAATAGCGCAAGCATGCGAAGATTGGGGTATTTTTCAAGTGATCGATCATGGGATCGATTTGAAGCTCATCAACGATATGACTCGTTTGGCTCGTGAGTTCTTCGATCTGCCCGACGAAGAGAAGCTGAGGTTCGATATGTCTGGTGGGAAAAAAGGAGGTTTCATTGTTTCGAGTCACC
>CrV_882_1
AGCAGGACCACTAACCCTAACTTCGCTAGCGCTCGAAAAATCGCTGCATGAAAAGTTTATAAGGGACGAAGACGAAAGGCCTAACTCAGCATACGATCAATTTAGCAGTCAGATTCCATTGATCTCTCTCTCCGGGATTGACGATGACGACGATGAATGTAATAAGAGGAAAGATCTGTGCAAGAGAATAGCGCAAGCATGCGAAGATTGGGGTATTTTTCAAGTGATCGATCATGGGATCGATTTGAAGCTCATCAACGATATGACTCGTTTGGCTCGTGAGTTCTTCGATCTGCCCGACGAAGAGAAGCTGAGGTTCGATATGTCTGGTGGGAAAAAAGGAGGTTTCATTGTTTCGAGTCACC
>CrV_883_1
AGCAGGACCACTAACCCTAACTTCGCTAGCGCTCGAAAAATCGCTGCATGAAAAGTTTATAAGGGACGAAGACGAAAGGCCTAACTAAGCATACGATCAATTTAGCAGTCAGATTCCATTGATCTCTCTCTCTGGGATTGACGATGACGACGATGAATGTAATAAGAGGAAAGATCTGTGCAAGAGAATAGCGCAAGCATGCGAAGATTGGGGTATTTTTCAAGTGATCGATCATGGGATCGATTTGAAGCTCATCAACGATATGACTCGTTTGGCTCGTGAGTTCTTCGATCTGCCCGACGAAGAGAAGCTGAGGTTCGATATGTCTGGTGGGAAAAAAGGAGGTTTCATTGTTTCGAGTCACC
>CrV_884_1
AGCAGGACCACTAACCCTAACTTCGCTAGCGCTCGAAAAATCGCTGCATGAAAAGTTTATAAGGGACGAAGACGAAAGGCCTAAATTAGCATACGATCAATTTAGCAGTCAGATTCCATTGATCTCTCTCTCTGGGATTGACGATGACGACGATGAATGTAATAAGAGGAAAGATCTGTGCAAGAGAATAGCGCAAGCATGCGAAGATTGGGGTATTTTTCAAGTGATCGATCATGGGATCGATTTGAAGCTCATCAACGATATGACTCGTTTGGCTCGTGAGTTCTTCGATCTGCCCGACGAAGAGAAGCTGAGGTTCGATATGTCTGGTGGGAAAAAAGGAGGTTTCATTGTTTCGAGTCACC
>CrV_885_1
AGCAGGACCACTAACCCTAACTTCGCTAGCGCTCGAAAAATCGCTGCATGAAAAGTTTATAAGGGACGAAGACGAAAGGCCAACTTAGCATACGATCAATTTAGCAGTCAGATTCCATTGATCTCTCTCTCTGGGATTGACGATGACGACGATGAATGTAATAAGAGGAAAGATCTGTGCAAGAGAATAGCGCAAGCATGCGAAGATTGGGGTATTTTTCAAGTGATCGATCATGGGATCGATTTGAAGCTCATCAACGATATGACTCGTTTGGCTCGTGAGTTCTTCGATCTGCCCGACGAAGAGAAGCTGAGGTTCGATATGTCTGGTGGGAAAAAAGGAGGTTTCATTGTTTCGAGTCACC
>CrV_886_1
AGCAGGACCACTAACCCTAACTTCGCTAGCGCTCGAAAAATCGCTGCATGAAAAGTTTATAAGGGACGAAGACGAAAGGCCAAACTTAGCATACGATCAATTTAGCAGTCAGATTCCATTGATCTCTCTCTCTGGGATTGACGATGACGACGATGAATGTAATAAGAGGAAAGATCTGTGCAAGAGAATAGCGCAAGCATGCGAAGATTGGGGTATTTTTCAAGTGATCGATCATGGGATCGATTTGAAGCTCATCAACGATATGACTCGTTTGGCTCGTGAGTTCTTCGATCTGCCCGACGAAGAGAAGCTGAGGTTCGATATGTCTGGTGGGAAAAAAGGAGGTTTCATTGTTTCGAGTCACC
>CrV_887_1
AGCAGGACCACTAACCCTAACTTCGCTAGCGCTCGAAAAATCGCTGCATGAAAAGTTTATAAGGGACGAAGACGAAAGGACTAACTTAGCATACGATCAATTTAGCAGTCAGATTCCATTGATCTCTCTCTCTGGGATTGACGATGACGACGATGAATGTAATAAGAGGAAAGATCTGTGCAAGAGAATAGCGCAAGCATGCGAAGATTGGGGTATTTTTCAAGTGATCGATCATGGGATCGATTTGAAGCTCATCAACGATATGACTCGTTTGGCTCGTGAGTTCTTCGATCTGCCCGACGAAGAGAAGCTGAGGTTCGATATGTCTGGTGGGAAAAAAGGAGGTTTCATTGTTTCGAGTCACC
>CrV_888_1
AGCAGGACCACTAACCCTAACTTCGCTAGCGCTCGAAAAATCGCTGCATGAAAAGTTTATAAGGGACGAAGACGAAAGACCTAACTTAGCATACGATCAATTTAGCAGTCAGATTCCATTGATCTCTCTCTCTGGGATTGACGATGACGACGATGAATGTAATAAGAGGAAAGATCTGTGCAAGAGAATAGCGCAAGCATGCGAAGATTGGGGTATTTTTCAAGTGATCGATCATGGGATCGATTTGAAGCTCATCAACGATATGACTCGTTTGGCTCGTGAGTTCTTCGATCTGCCCGACGAAGAGAAGCTGAGGTTCGATATGTCTGGTGGGAAAAAAGGAGGTTTCATTGTTTCGAGTCACC
>CrV_889_1
AGCAGGACCACTAACCCTAACTTCGCTAGCGCTCGAAAAATCGCTGCATGAAAAGTTTATAAGGGACGAAGACGAAAAGCCTAACTTAGCATACGATCAATTTAGCAGTCAGATTCCATTGATCTCTCTCTCTGGGATTGACGATGACGACGATGAATGTAATAAGAGGAAAGATCTGTGCAAGAGAATAGCGCAAGCATGCGAAGATTGGGGTATTTTTCAAGTGATCGATCATGGGATCGATTTGAAGCTCATCAACGATATGACTCGTTTGGCTCGTGAGTTCTTCGATCTGCCCGACGAAGAGAAGCTGAGGTTCGATATGTCTGGTGGGAAAAAAGGAGGTTTCATTGTTTCGAGTCACC
>CrV_890_1
AGCAGGACCACTAACCCTAACTTCGCTAGCGCTCGAAAAATCGCTGCATGAAAAGTTTATAAGGGACGAAGACAAAAGGCCTAACTTAGCATACGATCAATTTAGCAGTCAGATTCCATTGATCTCTCTCTCTGGGATTGACGATGACGACGATGAATGTAATAAGAGGAAAGATCTGTGCAAGAGAATAGCGCAAGCATGCGAAGATTGGGGTATTTTTCAAGTGATCGATCATGGGATCGATTTGAAGCTCATCAACGATATGACTCGTTTGGCTCGTGAGTTTTTCGATCTGCCCGACGAAGAGAAGCTGAGGTTCGATATGTCTGGTGGGAAAAAAGGAGGTTTCATTGTTTCGAGTCACC
>CrV_891_1
AGCAGGACCACTAACCCTAACTTCGCTAGCGCTCGAAAAATCGCTGCATGAAAAGTTTATAAGGGACGAAGAAGAAAGGCCTAACTTAGCATACGATCAATTTAGCAGTCAGATTCCATTGATCTCTCTCTCTGGGATTGACGATGACGACGATGAATGTAATAAGAGGAAAGATCTGTGCAAGAGAATAGCGCAAGCATGCGAAGATTGGGGTATTTTTCAAGTGATCGATCATGGGATCGATTTGAAGCTCATCAACGATATGACTCGTTTGGCTCGTGAGTTCTTCGATCTGCCCGACGAAGAGAAGCTGAGGTTCGATATGTCTGGTGGGAAAAAAGGAGGTTTCATTGTTTCGAGTCACC
>CrV_892_1
AGCAGGACCACTAACCCTAACTTCGCTAGCGCTCGAAAAATCGCTGCATGAAAAGTTTATAAGGGACGAAAACGAAAGGCCTAACTTAGCATACGATCAATTTAGCAGTCAGATTCCATTGATCTCTCTCTCTGGGATTGACGATGACGACGATGAATGTAATAAGAGGAAAGATCTGTGCAAGAGAATAGCGCAAGCATGCGAAGATTGGGGTATTTTTCAAGTGATCGATCATGGGATCGATTTGAAGCTCATCAACGATATGACTCGTTTGGCTCGTGAGTTCTTCGATCTGCCCGACGAAGAGAAGCTGAGGTTCGATATGTCTGGTGGGAAAAAAGGAGGTTTCATTGTTTCGAGTCACC
>CrV_893_1
AGCAGGACCACTAACCCTAACTTCGCTAGCGCTCGAAAAATCGCTGCATGAAAAGTTTATAAGGGACAAAGACGAAAGGCCTAACTTAGCATACGATCAATTTAGCAGTCAGATTCCATTGATCTCTCTCTCTGGGATTGACGATGACGACGATGAATGTAATAAGAGGAAAGATCTGTGCAAGAGAATAGCGCAAGCATGCGAAGATTGGGGTATTTTTCAAGTGATCGATCATGGGATCGATTTGATGCTCATCAACGATATGACTCGTTTGGCTCGTGAGTTCTTCGATCTGCCCGACGAAGAGAAGCTGAGGTTCGATATGTCTGGTGGGAAAAAAGGAGGTTTCATTGTTTCGAGTCACC
>CrV_894_1
AGCAGGACCACTAACCCTAACTTCGCTAGCGCTCGAAAAATCGCTGCATGAAAAGTTTATAAGGGACAAAGACGAAAGGCCTAACTTAGCATACGATCAATTTAGCAGTCAGATTCCATTGATCTCTCTCTCTGGGATTGACGATGACGACGATGAATGTAATAAGAGGAAAGATCTGTGCAAGAGAATAGCGCAAGCATGCGAAGATTGGGGTATTTTTCAAGTGATCGATCATGGGATCGATTTGAAGCTCATCAACAATATGACTCGTTTGGCTCGTGAGTTCTTCGATCTGCCCGACGAAGAGAAGCTGAGGTTCGATATGTCTGGTGGGAAAAAAGGAGGTTTCATTGTTTCGAGTCACC
>CrV_895_1
AGCAGGACCACTAACCCTAACTTCGCTAGCGCTCGAAAAATCGCTGCATGAAAAGTTTATAAGCGACGAAGACGAAAGGCCTAACTTAGCATACGATCAATTTAGCAGTCAGATTCCATTGATCTCTCTCTCTGGGATTGACGATGACGACGATGAATGTAATAAGAGGAAAGATCTGTGCAAGAGAATAGCGCAAGCATGCGAAGATTGGGGTATTTTTCAAGTGATCGATCATGGGATCGATTTGAAGCTCATCAACGATATGACTCGTTTGGCTCGTGAGTTCTTCGATCTGCCCGACGAAGAGAAGCTGAGGTTCGATATGTCTGGTGGGAAAAAAGGAGGTTTCATTGTTTCGAGTCACC
>CrV_896_1
AGCAGGACCACTAACCCTAACTTCGCTAGCGCTCGAAAAATCGCTGCATGAAAAGTTTATAAAGGACGAAGACGAAAGGCCTAACTTAGCATACGATCAATTTAGCAGTCAGATTCCATTGATCTCTCTCTCTGGGATTGACGATGACGACGATGAATGTAATAAGAGGAAAGATCTGTGCAAGAGAATAGCGCAAGCATGCGAAGATTGGGGTATTTTTCAAGTGATCGATCATGGGATCGATTTGAAGCTCATCAACGATATGACTCGTTTGGCTCGTGAGTTCTTCGATCTGCCCGACGAAGAGAAGCTGAGGTTCGATATGTCTGGTGGGAAAAAAGGAGGTTTCATTGTTTCGAGTCACC
>CrV_897_1
AGCAGGACCACTAACCCTAACTTCGCTAGCGCTCGAAAAATCGCTGCATGAAAAGTTTAAGGGACGAAGACGAAAGGCCTAACTTAGCATACGATCAATTTAGCAGTCAGATTCCATTGATCTCTCTCTCTGGGATTGACGATGACGACGATGAATGTAATAAGAGGAAAGATCTGTGCAAGAGAATAGCGCAAGCATGCGAAGATTGGGGTATTTTTCAAGTGATCGATCATGGGATCGATTTGAAGCTCATCAACGATATGACTCGTTTGGCTCGTGAGTTCTTCGATCTGCCCGACGAAGAGAAGCTGAGGTTCGATATGTCTGGTGGGAAAAAAGGAGGTTTCATTGTTTCCGAGTCACC
>CrV_898_1
AGCAGGACCACTAACCCTAACTTCGCTAGCGCTCGAAAAATCGCTGCATGAAAAGTTTAAAAGGGACGAAGACGAAAGGCCTAACTTAGCATACGATCAATTTAGCAGTCAGATTCCATTGATCTCTCTCTCTGGGATTGACGATGACGACGATGAATGTAATAAGAGGAAAGATCTGTGCAAGAGAATAGCGCAAGCATGCGAAGATTGGGGTATTTTTCAAGTGATCGATCATGGGATCGATTTGAAGCTCATCAACGATATGACTCGTTTGGCTCGTGAGTTCTTCGATCTGCCCGACGAAGAGAAGCTGAGGTTCGATATGTCTGGTGGGAAAAAAGGAGGTTTCATTGTTTCGAGTCACC
>CrV_899_1
AGCAGGACCACTAACCCTAACTTCGCTAGCGCTCGAAAAATCGCTGCATGAAAAGTGTATAAGGGACGAAGACGAAAGGCCTAACTTAGCATACGATCAATTTAGCAGTCAGATTCCATTGATCTCTCTCTCTGGGATTGACGATGACGACGATGAATGTAATAAGAGGAAAGATCTGTGCAAGAGAATAGCGCAAGCATGCGAAGATTGGGGTATTTTTCAAGTGATCGATCATGGGATCGATTTGAAGCTCATCAACGATATGACTCGTTTGGCTCGTGAGTTCTTCGATCTGCCCGACGAAGAGAAGCTGAGGTTCGATATGTCTGGTGGGAAAAAAGGAGGTTTCATTGTTTCGAGTCACC
>CrV_900_1
AGCAGGACCACTAACCCTAACTTCGCTAGCGCTCGAAAAATCGCTGCATGAAAAGTATATAAGGGACGAAGACGAAAGGCCTAACTTAGCATACGATCAATTTAGCAGTCAGATTCCATTGATCTCTCTCTCTGGGATTGACGATGACGACGATGAATGTAATAAGAGGAAAGATCTGTGCAAGAGAATAGCGCAAGCATGCGAAGATTGGGGTATTTTTCAAGTGATCGATCATGGGATCGATTTGAAGCTCATCAACGATATGACTCGTTTGGCTCGTGAGTTCTTCGATCTGCCCGACGAAGAGAAGCTGAGGTTCGATATGTCTGGTGGGAAAAAAGGAGGTTTCATTGTTTCGAGTCACC
>CrV_901_1
AGCAGGACCACTAACCCTAACTTCGCTAGCGCTCGAAAAATCGCTGCATGAAAAGGTTATAAGGGACGAAGGCGAAAGGCCTAACTTAGCATACGATCAATTTAGCAGTCAGATTCCATTGATCTCTCTCTCTGGGATTGACGATGACGACGATGAATGTAATAAGAGGAAAGATCTGTGCAAGAGAATAGCGCAAGCATGCGAAGATTGGGGTATTTTTCAAGTGATCGATCATGGGATCGATTTGAAGCTCATCAACGATATGACTCGTTTGGCTCGTGAGTTCTTCGATCTGCCCGACGAAGAGAAGCTGAGGTTCGATATGTCTGGTGGGAAAAAAGGAGGTTTCATTGTTTCGAGTCACC
>CrV_902_1
AGCAGGACCACTAACCCTAACTTCGCTAGCGCTCGAAAAATCGCTGCATGAAAAGGTTATAAGGGACGAAGACGAAAGGCCTAACTTAGCATACGATCAATTTAGCAGTCAGATTCCATTGATCTCTCTCTCTGGGATTGACGATGACGACGATGAATGAAATAAGAGGAAAGATCTGTGCAAGAGAATAGCGCAAGCATGCGAAGATTGGGGTATTTTTCAAGTGATCGATCATGGGATCGATTTGAAGCTCATCAACGATATGACTCGTTTGGCTCGTGAGTTCTTCGATCTGCCCGACGAAGAGAAGCTGAGGTTCGATATGTCTGGAGGGAAAAAAGGAGGTTTCATTGTTTCGAGTCACC
>CrV_903_1
AGCAGGACCACTAACCCTAACTTCGCTAGCGCTCGAAAAATCGCTGCATGAAAAGCTTATAAGGGACGAAGACGAAAGGCCTAACTTAGCATACGATCAATTTAGCAGTCAGATTCCATTGATCTCTCTCTCTGGGATTGACGATGACGACGATGGATGTAATAAGAGGAAAGATCTGTGCAAGAGAATAGCGCAAGCATGCGAAGATTGGGGTATTTTTCAAGTGATCGATCATGGGATCGATTTGAAGCTCATCAACGATATGACTCGTTTGGCTCGTGAGTTCTTCGATCTGCCCGACGAAGAGAAGCTGAGGTTCGATATGTCTGGTGGGAAAAAAGGAGGTTTCATTGTTTCGAGTCACC
>CrV_904_1
AGCAGGACCACTAACCCTAACTTCGCTAGCGCTCGAAAAATCGCTGCATGAAAAGATTATAAGGGACGAAGACGAAAGGCCTAACTTAGCATACGATCAATTTAGCAGTCAGATTCCATTGATCTCTCTCTCTGGGATTGACGATGACGACGATGAATGTAATAAGAGGAAAGATCTGTGCAAGAGAATAGCGCAAGCATGCGAAGATTGGGGTATTTTTCAAGTGATCGATCATGGGATCAATTTGAAGCTCATCAACGATATGACTCGTTTGGCTCGTGAGTTCTTCGATCTGCCCGACGAAGAGAAGCTGAGGTTCGATATGTCTGGTGGGAAAAAAGGAGGTTTCATTGTTTCGAGTCACC
>CrV_905_1
AGCAGGACCACTAACCCTAACTTCGCTAGCGCTCGAAAAATCGCTGCATAAAAGTTTATAAGGGACGAAGACGAAAGGCCTAACTTAGCATACGATCAATTTAGCAGTCAGATTCCATTGATCTCTCTCTCTGGGATTGACGATGACGACGATGAATGTAATAAGAGGAAAGATCTGTGCAAGAGAATAGCGCAAGCATGCGAAGATTGGGGTATTTTTCAAGTGATCGATCATGGGATCGATTTGAAGCTCATCAACGATATGACTCGTTTGGCTCGTGAGTTCTTCGATCTGCCCGACGAAGAGAAGCTGAGGTTCGATATGTCTGGTGGGAAAAAAGGAGGTTTCATTGTTTCGAGTCACC
>CrV_906_1
AGCAGGACCACTAACCCTAACTTCGCTAGCGCTCGAAAAATCGCTGCACGAAAAGTTTATAAGGGACGAAGACGAAAGGCCTAACTTAGCATACGATCAATTTAGCAGTCAGATTCCATTGATCTCTCTCTCTGGGATTGACGATGACGACGATGAATGTAATAAGAGGAAAGATCTGTGCAAGAGAATAGCGCAAGCATGTGAAGATTGGGGTATTTTTCAAGTGATCGATCATGGGATCGATTTGAAGCTCATCAACGATATGACTCGTTTGGCTCGTGAGTTCTTCGATCTGCCCGACGAAGAGAAGCTGAGGTTCGATATGTCTGGTGGGAAAAAAGGAGGTTTCATTGTTTCGAGTCACC
>CrV_907_1
AGCAGGACCACTAACCCTAACTTCGCTAGCGCTCGAAAAATCGCTGCAAGAAAAGTTTATAAGGGACGAAGACGAAAGGCCTAACTTAGCATACGATCAATTTAGCAGTCAGATTCCATTGATCTCTCTCTCTGGGATTGACGATGACGACGATGAATGTAATAAGAGGAAAGATCTGTGCAAGAGAATAGCGCAAGCATGCGAAGATTGGGGTATTTTTCAAGTGATCGATCATGGGATCGATTTGAAGCTCATCAACGATATGACTCGTTTGGCTCGTGAGTTCTTCGATCTGCCCGACGAAGAGAAGCTGAGGTTCGATATGTCTGGTGGGAAAAAAGGAGGTTTCATTGTTTCGAGTCACC
>CrV_908_1
AGCAGGACCACTAACCCTAACTTCGCTAGCGCTCGAAAAATCGCTACATGAAAAGTTTATAAGGGACGAAGACGAAAGGCCTAACTTAGCATACGATCAATTTAGCAGTCAGATTCCATTGATCTCTCTCTCTGGGATTGACGATGACGACGATGAATGTAATAAGAGGAAAGATCTGTGCAAGAGAATAGCGCAAGCATGCGAAGATTGTGGTATTTTTCAAGTGATCGATCATGGGATCGATTTGAAGCTCATCAACGATATGACTCGTTTGGCTCGTGAGTTCTTCGATCTGCCCGACGAAGAGAAGCTGAGGTTCGATATGTCTGGTGGGAAAAAAGGAGGTTTCATTGTTTCGAGTCACC
>CrV_909_1
AGCAGGACCACTAACCCTAACTTCGCTAGCGCTCGAAAAATCGCGGCATGAAAAGTTTATAAGGGACGAAGACGAAAGGCCTAACTTAGCATACGATCAATTTAGCAGTCAGATTCCATTGATCTCTCTCTCTGGGATTGACGATGACGACGATGAATGTAATAAGAGGAAAGATCTGTGCAAGAGGATAGCGCAAGCATGCGAAGATTGGGGTATTTTTCAAGTGATCGATCATGGGATCGATTTGAAGCTCATCAACGATATGACTCGTTTGGCTCGTGAGTTCTTCGATCTGCCCGACGAAGAGAAGCTGAGGTTCGATATGTCTGGTGGGAAAAAAGGAGGTTTCATTGTTTCCAGTCACC
>CrV_910_1
AGCAGGACCACTAACCCTAACTTCGCTAGCGCTCGAAAAATCGCGGCATGAAAAGTTTATAAGGGACGAAGACGAAAGGCCTAACTTAGCATACGATCAATTTAGCAGTCAGATTCCATTGATCTCTCTCTCTGGGATTGACGATGACGACGATGAATGTAATAAGAGGAAAGATCTGTGCAAGAGAATAGCGCAAGCATGCGAAGATTGGGGTATTTTTCAAGTGATCGATCATGGGATCGATTTGAAGCTCATCAACGATATGACTCGTTTGGCTCGTGAGTTCTTCGATCTGCCCGACGAAGAGAAGCTGAGGTTCGATATGTCTGGTGGGAAAACAGGAGGTTTCATTGTTTCGAGTCACC
>CrV_911_1
AGCAGGACCACTAACCCTAACTTCGCTAGCGCTCGAAAAATCGCGGCATGAAAAGTTTATAAGGGACGAAGACGAAAGGCCTAACTTAGCATACGATCAATTTAGCAGTCAGATTCCATTGATCTCTCTCTCTGGGATTGACGATGACGACGATGAATGTAATAAGAGGAAAGATCTGTGCAAGAGAATAGCGCAAGCATGCGAAGATTGGGGTATTTTTCAAGTGATCGATCATGGGATCGATTTGAAGCTCATCAACGATATGACTCGTTTGGCTCGTGAGTTCTTCGATCTGCCCGACGAAGAGAAGCTGAGGTTCGATATGTCCGGTGGGAAAAAAGGAGGTTTCATGGTGTCGAGTCACC
>CrV_912_1
AGCAGGACCACTAACCCTAACTTCGCTAGCGCTCGAAAAATCGCGGCATGAAAAGTTTATAAGGGACGAAGACGAAAGGCCTAACTTAGCATACGATCAATTTAGCAGTCAGATTCCATTGATCTCTCTCTCTGGGATTGACGATGACGACGATGAATGTAATAAGAGGAAAGATCTGTGCAAGAGAATAGCGCAAGCATGCGAAGATTGGGGTATTTTTCAAGTGATCGATCATGGGATCGATTTGAAGCTCATCAACGATATGACTCGTTTGGCTCGTGAGTTCTTCGATCTGCCCGACGAAGAGAAGCTGAGGTTCGACATGTCTGGTGGGAAAAAAGGAGGTTTCATTGTTTCGAGTCACC
>CrV_913_1
AGCAGGACCACTAACCCTAACTTCGCTAGCGCTCGAAAAATCGCGGCATGAAAAGTTTATAAGGGACGAAGACGAAAGGCCTAACTTAGCATACGATCAATTTAGCAGTCAGATTCCATTGATCTCTCTCTCTGGGATTGACGATGACGACGATGAATGTAATAAGAGGAAAGATCTGTGCAAGAGAATAGCGCAAGCATGCGAAGATTGGGGTATTTTTCAAGTGATCGATCATGGGATCGATTTGAAGCTCATCAACGATAAGACTCGTTTGGCTCGTGAGTTCTTCGATCTGCCCGACGAAGAGAAGCTGAGGTTCGATATGTCTGGTGGGAAAAAAGGAGGTTTCATTGTTTCGAGTCACC
>CrV_914_1
AGCAGGACCACTAACCCTAACTTCGCTAGCGCTCGAAAAATCGCGGCATGAAAAGTTTATAAGGGACGAAGACGAAAGGCCTAACTTAGCATACGATCAATTTAGCAGTCAGATTCCATTGATCTCTCTCTCTGGGATTGACGATGACGACGATGAATGTAATAAGAGGAAAGATCTGTGCAAGAGAATAGCGCAAGCATACGAAGATTGGGGTATTTTTCAAGTGATCGATCATGGGATCGATTTGAAGCTCATCAACGATATGACTCGTTTGGCTCGTGAGTTCTTCGATCTGCCCGACGAAGAGAAGCTGAGGTTCGATATGTCTGGTGGGAAAAAAGGAGGTTTCATTGTTTCGAGTCACC
>CrV_915_1
AGCAGGACCACTAACCCTAACTTCGCTAGCGCTCGAAAAATCGCGGCATGAAAAGCTTATAAGGGACGAAGACGAAAGGCCTAACTTAGCATACGATCAATTTAGCAGTCAGATTCCATTGATCTCTCTCTCTGGGATTGACGATGACGACGATGAATGTAATAAGAGGAAAGATCTGTGCAAGAGAATAGCGCAAGCATGCGAAGATTGGGGTATTTTTCAAGTGATCGATCATGGGATCGATTTGAAGCTCATCAACGATATGACTCGTTTGGCTCGTGAGTTCTTCGATCTGCCCGACGAAGAGAAGCTGAGGTTCGATATGTCTGGTGGGAAAAAAGGAGGTTTCATTGTTTCGAGTCACC
>CrV_916_1
AGCAGGACCACTAACCCTAACTTCGCTAGCGCTCGAAAAATCGCCGCATGAAAAGTTTATAAGGGACGAAGACGAAAGGCCTAACTTAGCATACGATCAATTTAGCAGTCAGATTCCATTGATCTCTCTCTCTGGGATTGACGATGTCGACGATGAATGTAATAAGAGGAAAGATCTGTGCAAGAGAATAGCGCAAGCATGCGAAGATTGGGGTATTTTTCAAGTGATCGATCATGGGATCGATTTGAAGCTCATCAACGATATGACTCGTTTGGCTCGTGAGTTCTTCGATCTGCCCGACGAAGAGAAGCTGAGGTTCGATATGTCTGGTGGGAAAAAAGGAGGTTTCATTGTTTCGAGTCACC
>CrV_917_1
AGCAGGACCACTAACCCTAACTTCGCTAGCGCTCGAAAAATAGCTGCATGAAAAGTTTATAAGGGACGAAGACGAAAGGCCTAACTTAGCATACGATCAATTTAGCAGTCAGATTCCATTGATCTCTCTCTCTGGGATTGACGATGACGACGATGAATGTAATAAGAGGAAAGATCTGTGCAAGAGAATAGCGCAAGCATGCGAAGATTGGGGTATTTTTCAAGTGATCGATCATGGGATCGATTTGAAGCTCATCAACGATATGACTCGTTTGGCTCGTGAGTTCTTCGATCTGCCCGACGAAGAGAAGCTGAGGTTCGATATGTCTGGTGGGAAAAAAGGAGGTTTCATTGTTTCGAGTCACC
>CrV_918_1
AGCAGGACCACTAACCCTAACTTCGCTAGCGCTCGAAAAACCGCTGCATGAAAAGTTTATAAGGGACGAAGACGAAAGGCCTAACTTAGCATACGATCAATTTAGCAGTCAGATTCCATTGATCTCTCTCTCTGGGATTGACGATGACGACGATGAATGTAATAAGAGGAAAGATCTGTGCAAGAGAATAGCGCAAGCATGCGAAGATTGGGGTATTTTTCAAGTGATCGATCATGGGATCGATTTGAAGCTCATCAACGATATGACTCGTTTGGCTCGTGAGTTCTTCGATCTGCCCGACGAAGAGAAGCTGAGGTTCGATATGTCTGGTGGGAAAAAAGGAGGTTTCATTGTTTCGAGTCACC
>CrV_919_1
AGCAGGACCACTAACCCTAACTTCGCTAGCGCTCAAAAAATCGCTGCATGAAAAGTTTATAAGGGACGAAGACGAAAGGCCTAACTTAGCATACGATCAATTTAGCAGTCAGATTCCATTGATCTCTCTCTCTGGGATTGACGATGACGACGATGAATGTAATAAGAGGAAAGATCTGTGCAAGAGAATAGCGCAAGCATGCGAAGATTGGGGTATTTTTCAAGTGATCGATCATGGGATCGATTTGAAGCTCATCAACGATATGACTCGTTTGGCTCGTGAGTTCTTCGATCTGCCCGCCGAAGAGAAGCTGAGGTTCGATATGTCTGGTGGGAAAAAAGGAGGTTTCATTGTTTCGAGTCACC
>CrV_920_1
AGCAGGACCACTAACCCTAACTTCGCTAGCGCTAGAAAAATCGCTGCATGAAAAGTTTATAAGGGACGAAGACGAAAGGCCTAACTTAGCATACGATCAATTTAGCAGTCAGATTCCATTGATCTCTCTCTCTGGGATTGACGATGACGACGATGAATGTAATAAGAGGAAAGATCTGTGCAAGAGAATAGCGCAAGCATGCGAAGATTGGGGTATTTTTCAAGTGATCGATCATGGGATCGATTTGAAGCTCATCAACGATATGACTCGTTTGGCTCGTGAGTTCTTCGATCTGCCCGACGAAGAGAAGCTGAGGTTCGATATGTCTGGTGGGAAAAAAGGAGGTTTCATTGTTTCGAGTCACC
>CrV_921_1
AGCAGGACCACTAACCCTAACTTCGCTAGCGCTAAAAATCGCTGCATGAAAAGTTTATAAGGGACGAAGACGAAAGGCCTAACTTAGCATACGATCAATTTAGCAGTCAGATTCCATTGATCTCTCTCTCTGGGATTGACGATGACGACGATGAATGTAATAAGAGGAAAGATCTGTGCAAGAGAATAGCGCAAGCATGCGAAGATTGGGGTATTTTTCAAGTGATCGATCATGGGATCGATTTGAAGCTCATCAACGATATGACTCGTTTGGCTCGTGAGTTCTTCGATCTGCCCGACGAAGAGAAGCTGAGGTTCGATATGTCTGGTGGGAAAAAAGGAGGTTTCATTGTTTCGAGTCACC
>CrV_922_1
AGCAGGACCACTAACCCTAACTTCGCTAGCGCGCGAAAAATCGCTGCATGAAAAGTTTATAAGGGACGAAGACGAGAGGCCTAACTTAGCATACGATCAATTTAGCAGTCAGATTCCATTGATCTCTCTCTCTGGGATTGACGATGACGACGATGAATGTAATAAGAGGAAAGATCTGTGCAAGAGAATAGCGCAAGCATGCGAAGATTGGGGTATTTTTCAAGTGATCGATCATGGGATCGATTTGAAGCTCATCAACGATATGACTCCTTTGGCTCGTGAGTTCTTCGATCTGCCCGACGAAGAGAAGCTGAGGTTCGATATGTCTGGTGGGAAAAAAGGAGGTTTCATTGTTTCGAGTCACC
>CrV_923_1
AGCAGGACCACTAACCCTAACTTCGCTAGCGCACGAAAAATCGCTGCATGAAAAGTTTATAAGGGACGAAGACGAAAGGCCTAACTTAGCATACGATCAATTTAGCAGTCAGATTCCATTGATCTCTCTCTCTGGGATTGACGATGACGACGATGAATGTAATAAGAGGAAAGATCTGTGCAAGAGAATAGCGCAAGCATGCGAAGATTGGGGTATTTTTCAAGTGATCGATCATGGGATCGATTTGAAGCTCATCAACGATATGACTCGTTTGGCTCGTGAGTTCTTCGATCTGCCCGACGAAGAGAAGCTGAGGTTCGATATGTCTGGTGGGAAAAAAGGAGGTTTCATTGTTTCGAGTCACC
>CrV_924_1
AGCAGGACCACTAACCCTAACTTCGCTAGCACTCGAAAAATCGCTGCATGAAAAGTTTATAAGGGACGAAGACGAAATGCCTAACTTAGCATACGATCAATTTAGCAGTCAGATTCCATTGATCTCTCTCTCTGGGATTGACGATGACGACGATGAATGTAATAAGAGGAAAGATCTGTGCAAGAGAATAGCGCAAGCATGCGAAGATTGGGGTATTTTTCAAGTGATCGATCATGGGATCGATTTGAAGCTCATCAACGATATGACTCGTTTGGCTCGTGAGTTCTTCGATCTGCCCGACGAAGAGAAGCTGAGGTTCGATATGTCTGGTGGGAAAAAAGGAGGTTTCATTGTTTCGAGTCACC
>CrV_925_1
AGCAGGACCACTAACCCTAACTTCGCTAGCACTCGAAAAATCGCTGCATGAAAAGTTTATAAGGGACGAAGACGAAAGGCCTAACTTAGCATACGATCAATTTAGCAGTCAGATTCCATTGATCCCTCTCTCTGGGATTGACGATGACGACGATGAATGTAATAAGAGGAAAGATCTGTGCAAGAGAATAGCGCAAGCATGCGAAGATTGGGGTATTTTTCAAGTGATCGATCATGGGATCGATTTGAAGCTCATCAACGATATGACTCGTTTGGCTCGTGAGTTCTTCGATCTGCCCGACGAAGAGAAGCTGAGGTTCGATATGTCTGGTGGGAAAAAAGGAGGTTTCATTGTTTCGAGTCACC
>CrV_926_1
AGCAGGACCACTAACCCTAACTTCGCCAGCGCTCGAAAAATCGCTGCATGAAAAGTTTATAAGGGACGAAGACGAAAGGCCTAACTTAGCATACGATCAATTTAGCAGTCAGATTCCATTGATCTCTCTCTCTGGGATTGACGATGACGACGATGAATGTAATAAGAGGAAAGATCTGTGCAAGAGAATAGCGCAAGCATGCGAAGATTGGGGTATTTTTCAAGTGATCGATCATGGGATCGATTTGAAGCTCATCAACGATATGACTCGTTTGGCTCGTGAGTTCTTCGATCTGCCCGACGAAGAGAAGCTGAGGTTCGATATGTCTGGTGGGAAGAAAGGAGGTTTCATTGTTTCGAGTCACC
>CrV_927_1
AGCAGGACCACTAACCCTAACTTCGCAAGCGCTCGAAAAATCGCTGCATGAAAAGTTTATAAGGGACGAAGACGAAATGCCTAACTTAGCATACGATCAATTTAGCAGTCAGATTCCATTGATCTCTCTCTCTGGGATTGACGATGACGACGATGAATGTAATAAGAGGAAAGATCTGTGCAAGAGAATAGCGCAAGCATGCGAAGATTGGGGTATTTTTCAAGTGATCGATCATGGGATCGATTTGAAGCTCATCAACGATATGACTCGTTTGGCTCGTGAGTTCTTCGATCTGCCCGACGAAGAGAAGCTGAGGTTCGATATGTCTGGTGGGAAAAAAGGAGGTTTCATTGTTTCGAGTCACC
>CrV_928_1
AGCAGGACCACTAACCCTAACTTAGAATCATAAACTCTAAAACTGAGACACTAAACCCAAAATCTGACTTTAAATCCTAAAATTCCCACTTTGAACCACTGAATCATGGCTCTAAGTCGGAAAAAAATGTGAGTTTATTACGATGTGGTCCACATGGGAAGTTCATACCGTTGCTCGCAGCATAGCGTGACTCATTAAATATATATTATTTTATTACCAATAAATATCTCTGCATATTTATAATTTTGATTATCATGTTTCGGATCGTTGACTTTATCCATCACATCTTTAAAGGACTTTACTTTGTTCCAAACATCCTCAAGTCGAAGAGCAATCTACCTAAGAGTCGGCTCAAGGACCTTGGTCTTTCGAGCCCTACTTCGCCCTCTTGTTGTTACA…
>CrV_929_1
AGCAGGACCACTAACCCTAACTCCGCTAGCGCTCGAAAAATCGCTGCATGAAAAGTTTATAAGGGACGAAGACGAAAGGCCTAACTTAGCATACGATCAATTTAGCAGTCAGATTCCATTGATCTCTCTCTCTGGGATTGACGATGACGACGATGAATGTAATAAGAGGAAAGATCTGTGCAAGAGAATAGCGCAAGCATGCGAAGATTGGGGTATTTTTCAAGTGATCGATCATGGGATCGATTTGAAGCTCATCAACGATATGACTCGTTTGGCTCGTGAGTTCTTCGATCTGCCCGACGAAGAGAAGCTGAGGTTCGATATGTCTGGTGGGGAAAAAGGAGGTTTCATTGTTTCGAGTCACC
>CrV_930_1
AGCAGGACCACTAACCCTAACTCCGAGCCACCCCTTGACCACCACCAACCCTCACGAGCTCGTACCGTTCCTGGAGATCAAGCTCTACGCCGATAGCGAAAACCCTGATATCAGCTCGTTCGCTGCTCCGAGGATCTTCGTCACTCACCTGCCCTATGATTCTCTACCTGACCCCATTAAGGATAGCCCAGATAAATGCAAGATCGTGTACCTTTGCAGGGATCCAAAGGACATCTTCGTGTCGCTTTGGCACTTTACGAACAAGCTGAAGCCTGGAGACACTGAGAAGAATCGGATCGAAGAGGTCTTCGACATGTTCTGCAAAGGGATTTCATTGTTTCGAGTCACC
>CrV_931_1
AGCAGGACCACTAACCCTAACTCAGAATCATAAACTCTAAAACTGAGACACTAAACCCAAAATCTGACTTTAAATCCTAAAATTCCCACTTTGAACCACTGAATCATGGCTCTAAGTCGGAAAAAAATGTGAGTTTATTACGATGTGGTCCACATGGGAAGTTCATACCGTTGCTCGCAGCATAGCGTGACTCATTAAATATATATTATTTTATTACCAATAAATATCTCTGCATATTTATAATTTTGATTATCATGTTTCGGATCGTTGACTTTATCCTTCACATCTTTAAAGGACTTTACTTTGTTCCAAACATCCTCAAGTCGAAGAGCAATCTACCTAAGAGTCGGCTCAAGGACCTTGGTCTTTCGAGCCCTACTTCGCCCTCTTGTTGTTACA…
>CrV_932_1
AGCAGGACCACTAACCCTAACTCAGAATCATAAACTCTAAAACTGAGACACTAAACCCAAAATCTGACTTTAAATCCTAAAATTCCCACTTTGAACCACTGAATCATGGCTCTAAGTCGGAAAAAAATGTGAGTTTATTACGATGTGGTCCACATGGGAAGTTCATACCGTTGCTCGCAGCATAGCGTGACTCATTAAATATATATTATTTTATTACCAATAAATATCTCTGCATATTTATAATTTTGATTATCATGTTTCGGATCGTTGACTTTATCCATCACATCTTTAAAGGACTTTACTTTGTTCCAAACATCCTCAAGTCGAAGAGCAATCTATCTAAGAGTCGGCTCAAGGACCTTGGTCTTTCGAGCCCTACTTCGCCCTCTTGTTGTTACA…
>CrV_933_1
AGCAGGACCACTAACCCTAACTCAGAATCATAAACTCTAAAACTGAGACACTAAACCCAAAATCTGACTTTAAATCCTAAAATTCCCACTTTGAACCACTGAATCATGGCTCTAAGTCGGAAAAAAATGTGAGTTTATTACGATGTGGTCCACATGGGAAGTTCATACCGTTGCTCGCAGCATAGCGTGACTCATTAAATATATATTATTTTATTACCAATAAATATCTCTGCATATTTATAATTTTGATTATCATGTTTCGGATCGTTGACTTTATCCATCACATCTTTAAAGGACTTTACTTTGTTCCAAACATCCTCAAGTCGAAGAGCAATCTACCTAAGAGTCGGCTCAAGGACCTTGGTCTTTCGAGCTCTACTTCGCCCTCTTGTTGTTACA…
>CrV_934_1
AGCAGGACCACTAACCCTAACTCAGAATCATAAACTCTAAAACTGAGACACTAAACCCAAAATCTGACTTTAAATCCTAAAATTCCCACTTTGAACCACTGAATCATGGCTCTAAGTCGGAAAAAAATGTGAGTTTATTACGATGTGGTCCACATGGGAAGTTCATACCGTTGCTCGCAGCATAGCGTGACTCATTAAATATATATTATTTTATTACCAATAAATATCTCTGCATATTTATAATTTGATTATCATGTTTCGGATCGTTGACTTTATCCATCACATCTTTAAAGGACTTTACTTTGTTCCAAACATCCTCAAGTCGAAGAGCAATCTACCTAAGAGTCGGCTCAAGGACCTTGGTCTTTCGAGCCCTACTTCGCCCTCTTGTTGTTACAC…
>CrV_935_1
AGCAGGACCACTAACCCTAACCTTCGCTAGCGCTCGAAAAATCGCTGCATGAAAAGTTTATAAGGGACGAAGACGAAAGGCCTAACTTAGCATACGATCAATTTAGCAGTCAGATTCCATTGATCTCTCTCTCTGGGATTGACGATGACGACGATGAATGTAATAAGAGGAAAGATCTGTGCAAGAGAATAGCGCAAGCATGCGAAGATTGGGGTATTTTTCAAGTGATCGATCATGGGATCGATTTGAAGCTCATCAACGATATGACTCGTTTGGCTCGTGAGTTCTTCGATCTGCCCGACGAAGAGAAGCTGAGGTTCGATATGTCTGGTGGGAAAAAAGGAGGTTTCATTGTTTCGAGTCACC
>CrV_936_1
AGCAGGACCACTAACCCTAACCTAGACTTATCATACCTGGCGGACTAAAACAAGAAATCTGACGGACGTTTACTAGACCTAGCGGATTAACCCTACATTCTCGCGTACCAACTCAGACAAAACTGTAAACTACAGAACACTGAAAATGCGGAAAAATAACTCTGATTTTTTTACTCAAACAAACAAATAATGCACGAAAACAAACACAAGTGGTACCATAACTTACCCAAACATTGTTTCGAGTCACC
>CrV_937_1
AGCAGGACCACTAACCCTAACATCGCTAGCGCTCGAAAAATCGCTGCATGAAAAGTTTATAAGGGACGAAGACGAAAGGCCTAACTTAGCATACGATCAATTTAGCAGTCAGATTCCATTGATCTCTCTCTCTGGGATTGACGATGACGACGATGAATGTAATAAGAGGAAAGATCTGTGCAAGAGAATAGCGCAAGCATGCGAAGATTGGGGTATTTTTCAAGTGATCGATCATGGGATCGATTTGAAGCTCATCAACGATATGACTCGTTTGGCTCGTGAGTTCTTCGATCTGCCCGACGAAGAGAAGCTGAGGTTCGATATGTCTGGTGGGAAAAAAGGAGGTTTCATTGTTTCGAGTCACC
>CrV_938_1
AGCAGGACCACTAACCCTAAACTTCGCTAGCGCTCGAAAAATCGCTGCATGAAAAGTTTATAAGGGACGAAGACGAAAGGCCTAACTTAGCATACGATCAATTTAGCAGTCAGATTCCATTGATCTCTCTCTCTGGGATTGACGATGACGACGATGAATGTAATAAGAGGAAAGATCTGTGCAAGAGAATAGCGCAAGCATGCGAAGATTGGGGTATTTTTCAAGTGATCAATCATGGGATCGATTTGAAGCTCATCAACGATATGACTCGTTTGGCTCGTGAGTTCTTCGATCTGCCCGACGAAGAGAAGCTGAGGTTCGATATGTCTGGTGGGAAAAAAGGAGGTTTCATTGTTTCGAGTCACC
>CrV_939_1
AGCAGGACCACTAACCCAACTTCGCTAGCGCTCGAAAAATCGCTGCATGAAAAGTTTATAAGGGACGAAGACGAAAGGCCTAACTTAGCATACGATCAATTTAGCAGTCAGATTCCATTGATCTCTCTCTCTGGGATTGACGATGACGACGATGAATGTAATAAGAGGAAAGATCTGTGCAAGAGAATAGCGCAAGCATGCGAAGATTGGGGTATTTTTCAAGTGATCGATCATGGGATCGATTTGAAGCTCATCAACGATATGACTCGTTTGGCTCGTGAGTTCTTCGATCTGCCCGACGAAGAGAAGCTGAGGTTCGATATGTCTGGTGGGAAAAAAGGAGGTTTCATTGTTTCGAGTAACC
>CrV_940_1
AGCAGGACCACTAACCATAACTTCGCTAGCGCTCGAAAAATCGCTGCATGAAAAGTTTATAAGGGACGAAGACGAAAGGCCTAACTTAGCATACGATCAATTTAGCAGTCAGATTCCATTGATCTCTCTCTCTGGGATTGACGATGACGACGATGAATGTAATAAGAGGAAAGATCTGTGCAAGAGAATAGCGCAAGCATGCGAAGATTGGGGTATTTTTCAAGTGATCGATCATGGGATCGATTTGAAGCTCATCAACGATATGACTCGTTTGGCTCGTGAGTTCTTCGATCTGCCCGACGAAGAGAAGCTGAGGTTCGATATGTCTGGTGGGAAAAAGGGAGGTTTCATTGTTTCGAGTCACC
>CrV_941_1
AGCAGGACCACTAACACTAACTTCGCTAGCGCTCGAAAAATCGCTGCATGAAAAGTTTATAAGGGACGAAGACGAAAGGCCTAACTTAGCATACGATCAATTTAGCAGTCGGATTCCATTGATCTCTCTCTCTGGGATTGACGATGACGACGATGAATGTAATAAGAGGAAAGATCTGTGCAAGAGAATAGCGCAAGCATGCGAAGATTGGGGTATTTTTCAAGTGATCGATCATGGGATCGATTTGAAGCTCATCAACGATATGACTCGTTTGGCTCGTGAGTTCTTCGATCTGCCCGACGAAGAGAAGCTGAGGTTCGATATGTCTGGTGGGAAAAAAGGAGGTTTCATTGTTTCGAGTCACC
>CrV_942_1
AGCAGGACCACTAAACCTAACTTCGCTAGCGCTCGAAAAATCGCTGCATGAAAAGTTTATAAGGGACGAAGACGAAAGGCCTAACTTAGCATACGATCAATTTAGCAGTCAGATTCCATTGATCTCTCTCTCTGGGATTGACGATGACGACGATGAATGTAATAAGAGGAAAGATCTGTGCAAGAGAATAGCGCAAGCATGCGAAGATTGGGGTATTTTTCAAGTGATCGATCATGGGATCGATTTGAAGCTCATCAACGATATGACTCGTTTGGCTCGTGAGTTCTTCGATCTGCCCGACGAAGAGAAGCTGAGGTTCGATATGTCTGGTGGGAAAAAAGGAGGTTTCATTGTTTCGAGTCACC
>CrV_943_1
AGCAGGACCACTAAACCCTAACTTCGCTAGCGCTCGAAAAATCGCTGCATGAAAAGTTTATAAGGGACGAAGACTAAAGGCCTAACTTAGCATACGATCAATTTAGCAGTCAGATTCCATTGATCTCTCTCTCTGGGATTGACGATGACGACGATGAATGTAATAAGAGGAAAGATCTGTGCAAGAGAATAGCGCAAGCATGCGAAGATTGGGGTATTTTTCAAGTGATCGATCATGGGATCGATTTGAAGCTCATCAACGATATGACTCGTTTGGCTCGTGAGTTCTTCGATCTGCCCGACGAAGAGAAGCTGAGGTTCGATATGTCTGGTGGGAAAAAAGGAGGTTTCATTGTTTCGAGTCACC
>CrV_944_1
AGCAGGACCACTAAACCCTAACTTCGCTAGCGCTCGAAAAATCGCTGCATGAAAAGTTTATAAGGGACGAAGACGAAAGGCCTAACTTAGCATACGATCAATTTAGCAGTCAGATTCCATTGATCTCTCTCTCTGGGATTGACGATGACGACGATGAATGTAATAAGAGGAAAGATCTGTGCAAGAGAATAGCGCAAGCATGCGAAGATTGGGGTATTTTTCAAGTGATCGATCATGGGATCGATTTGAAGCTCATCAACGATATGACTCGTTTGGCTCGTGAGTTCTTCGATCTGCCCGACGAAGAGAAGCTGGGGTTCGATATGTCTGGTGGGAAAAAAGGAGGTTTCATTGTTTCGAGTCACC
>CrV_945_1
AGCAGGACCACTAAACCCTAACTTCGCTAGCGCTCGAAAAATCGCTGCATGAAAAGTTTATAAGGGACGAAGACGAAAGGCCTAACTTAGCATACGATCAATTTAGCAGTCAGATTCCATTGATCTCTCTCTCTGGGATTGACGATGACGACGATGAATGTAATAAGAGGAAAGATCTGTGCAAGAGAATAGCGCAAGCATGCGAAGATTGGGGTATTTTTCAAGTGATCGATCATGGGATCGATTTGAAGCTCATCAACGATATGACTCGTTTGGCTCGTGAGTTCTTCGATCTGCCCGACGAAGAGAAGCTGAGGTTCGATATGTCTGGTGGGAAAAAAGGAGGTTTCATTGTTTCGAGTCACC
>CrV_946_1
AGCAGGACCACACCCTAACTTCGCTAGCGCTCGAAAAATCGCTGCATGAAAAGTTTATAAGGGACGAAGACGAAAGGCCTAACTTAGCATACGATCAATTTAGCAGTCAGATTCCATTGATCTCTCTCTCTGGGATTGACGATGACGACGATGAATGTAATAAGAGGAAAGATCTGTGCAAGAGAATAGCGCAAGCATGCGAAGATTGGGGTATTTTTCAAGTGATCGATCATGGGATCGATTTGAAGCTCATCAACGATATGACTCGTTTGGCTCGTGAGTTCTTCGATCTGCCCGACGAAGAGAAGCTGAGGTTCGATATGTCTGGTGGGAAAAAAGGAGGTTTCATTGTTTCGAGTCACC
>CrV_947_1
AGCAGGACCACAAACCCTAACTTCGCTAGCGCTCGAAAAATCGCTGCATGAAAAGTTTATAAGGGACGAAGACGAAAGGCCTAACTTAGCATACGATCAATTTAGCAGTCAGATTCCATTGATCTCTCTCTCTGGGATTGACGATGACGACGATGAATGTAATAAGAGGAAAGATCTGTGCAAGAGAATAGCGCAAGCATGCGAAGATTGGGGTATTTTTCAAGTGATCGATCATGGGATCGATTTGAAGCTCATCAACGATATGACTCGTTTGGCTCGTGAGTTCTTCGATCTGCCCGACGAAGAGAAGCTGAGGTTCGATATGTCTGGTGGGAAAAAAGGAGGTTTCATTGTTTCGAGTCACC
>CrV_948_1
AGCAGGACCAACTAACCCTAACTTCGCTAGCGCTCGAAAAATCGCTGCATGAAAAGTTTATAAGGGACGAAGACGAAAGGCCTAACTTAGCATACGATCAATTTAGCAGTCAGATTCCATTGATCTCTCTCTCTGGGATTGACGATGACGACGATGAATGTAATAAGAGGAAAGATCTGTGCAAGAGAATAGCGCAAGCATGCGAAGATTGGGGTATTTTTCAAGTGATCGATCATGGGATCGATTTGAAGCTCATCAACGATATGACTCGTTTGGCTCGTGAGTTCTTCGATCTGCCCGACGAAGAGAAGCTGAGGTTCGATATGTCTGGTGGGAAAAAAGGAGGTTTCATTGTTTCGAGTCACC
>CrV_949_1
AGCAGGACCAACCCTAACTTCGCTAGCGCTCGAAAAATCGCTGCATGAAAAGTTTATAAGGGACGAAGACGAAAGGCCTAACTTAGCATACGATCAATTTAGCAGTCAGATTCCATTGATCTCTCTCTCTGGGATTGACGATGACGACGATGAATGTAATAAGAGGAAAGATCTGTGCAAGAGAATAGCGCAAGCATGCGAAGATTGGGGTATTTTTCAAGTGATCGATCATGGGATCGATTTGAAGCTCATCAACGATATGACTCGTTTGGCTCGTGAGTTCTTCGATCTGCCCGACGAAGAGAAGCTGAGGTTCGATATGTCTGGTGGGAAAAAAGGAGGTTTCATTGTTTCGAGTCACC
>CrV_950_1
AGCAGGACACTAACCCTAACTTCGCTAGCGCTCGAAAAATCGCTGCATGAAAAGTTTATAAGGGACGAAGACGAAAGGCCTAACTTAGCATACGATCAATTTAGCAGTCAGATTCCATTGATCTCTCTCTCTGGGATTGACGATGACGACGATGAATGTAATAAGAGGAAAGATCTGTGCAAGAGAATAGCGCAAGCATGCGAAGATTGGGGTACTTTTCAAGTGATCGATCATGGGATCGATTTGAAGCTCATCAACGATATGACTCGTTTGGCTCGTGAGTTCTTCGATCTGCCCGACGAAGAGAAGCTGAGGTTCGATATGTCTGGTGGGAAAAAAGGAGGTTTCATTGTTTCGAGTCACC
>CrV_951_1
AGCAGGACAACTAACCCTAACTTCGCTAGCGCTCGAAAAATCGCGGCATGAAAAGTTTATAAGGGACGAAGACGAAAGGCCTAACTTAGCATACGATCAATTTAGCAGTCAGATTCCATTGATCTCTCTCTCTGGGATTGACGATGACGACGATGAATGTAATAAGAGGAAAGATCTGTGCAAGAGAATAGCGCAAGCATGCGAAGATTGGGGTATTTTTCAAGTGATCGATCATGGGATCGATTTGAAGCTCATCAACGATATGACTCGTTTGGCTCGTGAGTTCTTCGATCTGCCCGACGAAGAGAAGCTGAGGTTCGATATGTCTGGTGGGAAAAAAGGAGGTTTCATTGTTTCGAGTCACC
>CrV_952_1
AGCAGGACAACTAACCCCAACTTCGCTAGCGCTCGAAAAATCGCTGCATGAAAAGTTTATAAGGGACGAAGACGAAAGGCCTAACTTAGCATACGATCAATTTAGCAGTCAGATTCCATTGATCTCTCTCTCTGGGATTGACGATGACGACGATGAATGTAATAAGAGGAAAGATCTGTGCAAGAGAATAGCGCAAGCATGCGAAGATTGGGGTATTTTTCAAGTGATCGATCATGGGATCGATTTGAAGCTCATCAACGATATGACTCGTTTGGCTCGTGAGTTCTTCGATCTGCCCGACGAAGAGAAGCTGAGGTTCGATATGTCTGGTGGGAAAAAAGGAGGTTTCATTGTTTCGAGTCACC
>CrV_953_1
AGCAGGAACACTAACCCTAACTTCGCTAGCGCTCGAAAAATCGCTGCATGAAAAGTTTATAAGGGACGAAGACGAAAGGCCTAACTTAGCATACGATCAATTTAGCAGTCAGATTCCATTGATCTCTCTCTCTGGGATTGACGATGACGACGATGAATGTAATAAGAGGAAAGATCTGTGCAAGAGAATAGCGCAAGCATGCGAAGATTGGGGTATTTTTCAAGTGATCGATCATGGGATCGATTTGAAGCTCATCAACGATATGACTCGTTTGGCTCGTGAGTTCTTCGATCTGCCCGACGAAGAGAAGCTGAGGTTCGATATGTCTGGTGGGAAAAAAGGAGGTTTCATTGTTTCGAGTCACC
>CrV_954_1
AGCAGCCACTAACCCTAACTTCGCTAGCGCTCGAAAAATCGCTGCATGAAAAGTTTATAAGGGACGAAGACGAAAGGCCTAACTTAGCATACGATCAATTTAGCAGTCAGATTCCATTGATCTCTCTCTCTGGGATTGACGATGACGACGATGAATGTAATAAGAGGAAAGATCTGTGCAAGAGAATAGCGCAAGCATGCGAAGATTGGGGTATTTTTCAAGTGATCGATCATGGGATCGATTTGAAGCTCATCAACGATATGACTCGTTTGGCTCGTGAGTTCTTCGATCTGCCCGACGAAGAGAAGCTGAGGTTCGATATGTCTGGTGGGAAAAAAGGAGGTTTCATTGTTTCGAGTCACC
>CrV_955_1
AGCAGACTAACCCTAACTTCGCTAGCGCTCGAAAAATCGCTGCATGAAAAGTTTATAAGGGACGAAGACGAAAGGCCTAACTTAGCATACGATCAATTTAGCAGTCAGATTCCATTGATCTCTCTCTCTGGGATTGACGATGACGACGATGAATGTAATAAGAGGAAAGATCTGTGCAAGAGAATAGCGCAAGCATGCGAAGATTGGGGTATTTTTCAAGTGATCGATCATGGGATCGATTTGAAGCTCATCAACGATATGACTCGTTTGGCTCGTGAGTTCTTCGATCTGCCCGACGAAGAGAAGCTGAGGTTCGATATGTCTGGTGGGAAAAAAGGAGGTTTCATTGTTTCGAGTCACC
>CrV_956_1
AGCAGACCACTCACCCTAACTTCGCTAGCGCTCGAAAAATCGCTGCATGAAAAGTTTATAAGGGACGAAGACGAAAGGCCTAACTTAGCATACGATCAATTTAGCAGTCAGATTCCATTGATCTCTCTCTCTGGGATTGACGATGACGACGATGAATGTAATAAGAGGAAAGATCTGTGCAAGAGAATAGCGCAAGCATGCGAAGATTGGGGTATTTTTCAAGTGATCGATCATGGGATCGATTTGAAGCTCATCAACGATATGACTCGTTTGGCTCGTGAGTTCTTCGATCTGCCCGACGAAGAGAAGCTGAGGTTCGATATGTCTGGTGGGAAAAAAGGAGGTTTCATTGTTTCGAGTCACC
>CrV_957_1
AGCAGACCACTAACCCTAACTTCGCTAGCGCTCGAAAAATTGCTGCATGAAAAGTTTATAAGGGACGAAGACGAAAGGCCTAACTTAGCATACGATCAATTTAGCAGTCAGATTCCATTGATCTCTCTCTCTGGGATTGACGATGACGACGATGAATGTAATAAGAGGAAAGATCTGTGCAAGAGAATAGCGCAAGCATGCGAAGATTGGGGTATTTTTCAAGTGATCGATCATGGGATCGATTTGAAGCTCATCAACGATATGACTCGTTTGGCTCGTGAGTTCTTCGATCTGCCCGACGAAGAGAAGCTGAGGTTCGATATGTCTGGTGGGAAAAAAGGAGGTTTCATTGTTTCGAGTCACC
>CrV_958_1
AGCAGACCACTAACCCTAACTTCGCTAGCGCTCGAAAAATCGCTGCATGAAAAGTTTATAAGGGACGAAGACGAAAGGCCTAACTTAGCATACGATCAATTTAGCAGTCAGATTCCATTGATCTCTCTCTCTGGGATTGACGATGACGACGATGAATGTAATAAGAGGAAAGATCTGTGCAAGAGAATAGCGCAAGCATGCGAAGATTGGGGTATTTTTCAAGTGATCGATCATGGGATCGATTTGAAGCTCATCAACGATATGACTCGTTTGACTCGTGAGTTCTTCGATCTGCCCGACGAAGAGAAGCTGAGGTTCGATATGTCTGGTGGGAAAAAAGGAGGTTTCATTGTTTCGAGTCACC
>CrV_959_1
AGCAAGACCACTAACCCTAACTTCGCTAGCGCTCGAAAAATCGCTGCATGAAAAGTTTATGAGGGACGAAGACGAAAGGCCTAACTTAGCATACGATCAATTTAGCAGTCAGATTCCATTGATCTCTCTCTCTGGGATTGACGATGACGACGATGAATGTAATAAGAGGAAAGATCTGTGCAAGAGAATAGCGCAAGCATGCGAAGATTGGGGTATTTTTCAAGTGATCGATCATGGGATCGATTTGAAGCTCATCAACGATATGACTCGTTTGGCTCGTGAGTTCTTCGATCTGCCCGACGAAGAGAAGCTGAGGTTCGATATGTCTGGTGGGAAAAAAGGAGGTTTCATTGTTTCGAGTCACC
>CrV_960_1
AGCAACCCTAACTTCGCTAGCGCTCGAAAAATCGCTGCATGAAAAGTTTATAAGGGACGAAGACGAAAGGCCTAACTTAGCATACGATCAATTTAGCAGTCAGATTCCATTGATCTCTCTCTCTGGGATTGACGATGACGACGATGAATGTAATAAGAGGAAAGATCTGTGCAAGAGAATAGCGCAAGCATGCGAAGATTGGGGTATTTTTCAAGTGATCGATCATGGGATCGATTTGAAGCTCATCAACGATATGACTCGTTTGGCTCGTGAGTTCTTCGATCTGCCCGACGAAGAGAAGCTGAGGTTCGATATGTCTGGTGGGAAAAAAGGAGGTTTCATTGTTTCGAGTCACC
>CrV_961_1
AGAAGGACCACTAACCCTAACTTCGCTAGCGCTCGCAAAATCGCTGCATGAAAAGTTTATAAGGGACGAAGACGAAAGGCCTAACTTAGCATACGATCAATTTAGCAGTCAGATTCCATTGATCTCTCTCTCTGGGATTGACGATGACGACGATGAATGTAATAAGAGGAAAGATCTGTGCAAGAGAATAGCGCAAGCATGCGAAGATTGGGGTATTTTTCAAGTGATCGATCATGGGATCGATTTGAAGCTCATCAACGATATGACTCGTTTGGCTCGTGAGTTCTTCGATCTGCCCGACGAAGAGAAGCTGAGGTTCGATATGTCTGGTGGGAAAAAAGGAGGTTTCATTGTTTCGAGTCACC
>CrV_962_1
AGAAGGACCACTAACCCTAACTTCGCTAGCGCTCGAAAAATCGCTGCATGAAAAGTTTATAAGGGACGAAGACGAAAGGCCTAACTTAGCATACGATCAATTTAGCAGTCAGATTCCATTGATCTCTCTCTCTGGGATTGACGATGACGACGATGAATGTAATAAGAGGAAAGATCTGTGCAAGAGAATAGCGCAAGCATGCGAAGATTGGGGTATTTTTCAAGTGATCGATCATGGGATCGATTTGAAGCTCATCAACGATATGACTCGTTTGGCTCGTGAGTTCTTCGATCTGCCCGACGAAGAGAAGCTGAGGTTCGATATGTCTGGTGGGAAAAAAGGAGGTTTCATTGTTTCGAGTCACC
>CrV_963_1
AGAAGGAAAAAGAAAGCTAACTTCGCTAGCGAGAGAAAAATCGCTGCATGAAAAGTTTATAAGGGACGAAGACGAAAGGCCTAACTTAGCATACGATCAATTTAGCAGTCAGATTCCATTGATCTCTCTCTCTGGGATTGACGATGACGACGATGAATGTAATAAGAGGAAAGATCTGTGCAAGAGAATAGCGCAAGCATGCGAAGATTGGGGTATTTTTCAAGTGATCGATCATGGGATCGATTTGAAGCTCATCAACGATATGACTCGTTTGGCTCGTGAGTTCTTCGATCTGCCCGACGAAGAGAAGCTGAGGTTCGATATGTCTGGTGGGAAAAAAGGAGGTTTCATTGTTTCGCTTCACC
>CrV_964_1
ACGCAGGACCACTAACCCTAACTTCGCTAGCGCTCGAAAAATCGCTGCATGAAAAGTTTATAAGGGACGAAGACGAAAGGCCTAACTTAGCATACGATCAATTTAGCAGTCAGATTCCATTGATCTCTCTCTCTGGGATTGACGATGACGACGATGAATGTAATAAGAGGAAAGATCTGTGCAAGAGAATAGCGCAAGCATGCGAAGATTGGGGTATTTTTCAAGTGATCGATCATGGGATCGATTTGAAGCTCATCAACGATATGACTCGTTTGGCTCGTGAGTTCTTCGATCTGCCCGACGAAGAGAAGCTGAGGTTCGATATGTCTGGTGGGAAAAAAGGAGGTTTCATTGTTTCGAGTCACC
>CrV_965_1
ACAGGACCACTAACCCTAACTTCGCTAGCGCTCGAAAAATCGCTGCATGAAAAGTTTATAAGGGACGAAGACGAAAGGCCTAACTTAGCATACGATCAATTTAGCAGTCAGATTCCATTGATCTCTCTCTCTGGGATTGACGATGACGACGATGAATGTAATAAGAGGAAAGATCTGTGCAAGAGAATAGCGCAAGCATGCGAAGATTGGGGTATTTTTCAAGTGATCGATCATGGGATCGATTTGAAGCTCATCAACGATATGACTCGTTTGGCTCGTGAGTTCTTCGATCTGCCCGACGAAGAGAAGCTGAGGTTCGATATGTCTGGTGGGAAAAAGGAGGTTTCATTGTTTCGAGTCACC
>CrV_966_1
ACAGGACCACTAACCCTAACTTCGCTAGCGCTCGAAAAATCGCTGCATGAAAAGTTTATAAGGGACGAAGACGAAAGGCCTAACTTAGCATACGATCAATTTAGCAGTCAGATTCCATTGATCTCTCTCTCTGGGATTGACGATGACGACGATGAATGTAATAAGAGGAAAGATCCGTGCAAGAGAATAGCGCAAGCATGCGAAGATTGGGGTATTTTTCAAGTGATCGATCATGGGATCGATTTGAAGCTCATCAACGATATGACTCGTTTGGCTCGTGAGTTCTTCGATCTGCCCGACGAAGAGAAGCTGAGGTTCGATATGTCTGGTGGGAAAAAAGGAGGTTTCATTGTTTCGAGTCACC
>CrV_967_1
ACAACAACTCCGCCATTTTCCTCAAAGCTATCAACAGAAGCAAAATCCTGGGATTCGACATATCTGTTCTTACAATCAAATTCCCTTCAGCTGAATTTGGTTTGCCTGAAGGATACGAGACTGCTGATCAAGCAAGATCTATAGATATGATGGACGAGTTTTTCAGAGCTTGTATTTTGCTTCAAGAACCTCTTGAGGAGCTACTAAAAGAACATCGTCCTCAAGCTCTCGTCGCCGACTTGTTTTTCTACTGGGCCAACGACGCTGCAGCTAAATTTGGTATCCCAAGATTGCTATTTCATGGGTCAAGTTCTTTTGC
>CrV_968_1
AAGCAGGACCACTAACCCTAACTTCGCTAGCGCTCGAAAAATCGCTGCATGAAAAGTTTATAAGGGACGAAGACGAAAGGCCTAACTTAGCATACGATCAATTTAGCAGTCAGATTCCATTGATCTCTCTCTCTGGGATTGACGATGACGACGATGAATGTAATAAGAGGAAAGATCTGTGCAAGAGAATAGCGCAAGCATGCGAAGATTGGGGTATTTTTCAAGTGATCGATCATGGGATCGATTTGAAGCTCATCAACGATATGACTCGTTTGGCTCGTGAGTCCTTCGATCTGCCCGACGAAGAGAAGCTGAGGTTCGATATGTCTGGTGGGAAAAAAGGAGGTTTCATTGTTTCGAGTCACC
>CrV_969_1
AAAAGTACTATTTATTCTAACTTCGCTAGCTCTTTCAAAATCGCTGCATGAAAAGTTTATAAGGGACGAAGACGAAAGGCCTAACTTAGCATACGATCAATTTAGCAGTCAGATTCCATTGATCTCTCTCTCTGGGATTGACGATGACGACGATGAATGTAATAAGAGGAAAGATCTGTGCAAGAGAATAGCGCAAGCATGCGAAGATTGGGGTATTTTTCAAGTGATCGATCATGGGATCGATTTGAAGCTCATCAACGATATGACTCGTTTGGCTCGTGAGTTCTTCGATCTGCCCGACGAAGAGAAGCTGAGGTTCGATATGTCTGGTGGGAAAAAAGGAGGTTTCATTGTTTCGAGTCACC
>CrV_970_1
AAAAGGACCACTAACCCTAACTTCGCTAGCGCACGAAAAATCGCTGCATGAAAAGTTTATAAGGGACGAAGACGAAAGGCCTAACTTAGCATACGATCAATTTAGCAGTCAGATTCCATTGATCTCTCTCTCTGGGATTGACGATGACGACGATGAATGTAATAAGAGGAAAGATCTGTGCAAGAGAATAGCGCAAGCATGCGAAGATTGGGGTATTTTTCAAGTGATCGATCATGGGATCGATTTGAAGCTCATCAACGATATGACTCGTTTGGCTCGTGAGTTCTTCGATCTGCCCGACGAAGAGAAGCTGAGGTTCGATATGTCTGGTGGGAAAAAAGGAGGTTTCATTGTTTCGAGTCACC
>CrV_971_1
AAAAGGACCACGAACCCTAACTTCGCTAGCGCTCGAAAAATCGCTGCATGAAAAGTTTATAAGGGACGAAGACGAAAGGCCTAACTTAGCATACGATCAATTTAGCAGTCAGATTCCATTGATCTCTCTCTCTGGGATTGACGATGACGACGATGAATGTAATAAGAGGAAAGATCTGTGCAAGAGAATAGCGCAAGCATGCGAAGATTGGGGTATTTTTCAAGTGATCGATCATGGGATCGATTTGAAGCTCATCAACGATATGACTCGTTTGGCTCGTGAGTTCTTCGATCTGCCCGACGAAGAGAAGCTGAGGTTCGATATGTCTGGTGGGAAAAAAGGAGGTTTCATTGTTTCGTGTCACC

## Sheet: Line no. 4
>Line_no4_1_424370
AGCAGGACCACTAACCCTAACTTCGCTAGCGCTCGAAAAATCGCTGCATGAAAAGTTTATAAGGGACGAAGACGAAAGGCCTAACTTAGCATACGATCAATTTAGCAGTCAGATTCCATTGATCTCTCTCTCTGGGATTGACGATGACGACGATGAATGTAATAAGAGGAAAGATCTGTGCAAGAGAATAGCGCAAGCATGCGAAGAATTGGGGTATTTTTCAAGTGATCGATCATGGGATCGATTTGAAGCTCATCAACGATATGACTCGTTTGGCTCGTGAGTTCTTCGATCTGCCCGACGAAGAGAAGCTGAGGTTCGATATGTCTGGTGGGAAAAAAGGAGGTTTCATTGTTTCGAGTCACC
>Line_no4_2_1428
AGCAGGACCACTAACCCTAACTTCGCTAGCGCTCGAAAAATCGCTGCATGAAAAGTTTATAAGGGACGAAGACGAAAGGCCTAACTTAGCATACGATCAATTTAGCAGTCAGATTCCATTGATCTCTCTCTGGGATTGACGATGACGACGATGAATGTAATAAGAGGAAAGATCTGTGCAAGAGAATAGCGCAAGCATGCGAAGAATTGGGGTATTTTTCAAGTGATCGATCATGGGATCGATTTGAAGCTCATCAACGATATGACTCGTTTGGCTCGTGAGTTCTTCGATCTGCCCGACGAAGAGAAGCTGAGGTTCGATATGTCTGGTGGGAAAAAAGGAGGTTTCATTGTTTCGAGTCACC
>Line_no4_3_1022
AGCAGGACCACTAACCCTAACTTCGCTAGCGCTCGAAAAATCGCGGCATGAAAAGTTTATAAGGGACGAAGACGAAAGGCCTAACTTAGCATACGATCAATTTAGCAGTCAGATTCCATTGATCTCTCTCTCTGGGATTGACGATGACGACGATGAATGTAATAAGAGGAAAGATCTGTGCAAGAGAATAGCGCAAGCATGCGAAGAATTGGGGTATTTTTCAAGTGATCGATCATGGGATCGATTTGAAGCTCATCAACGATATGACTCGTTTGGCTCGTGAGTTCTTCGATCTGCCCGACGAAGAGAAGCTGAGGTTCGATATGTCTGGTGGGAAAAAAGGAGGTTTCATTGTTTCGAGTCACC
>Line_no4_4_881
AGCAGGACCACTAACCCTAACTTCTTCTCGCCATGGTCATCGCTGTCTCCAGCTAAGTTTTCTCCTCATAATGGTGTGTCAAACTATTCATTAATTTCTGATCCTGTGATCGGTCATCCACCTTACATAGGAGAAGGGAGAATTGAGTCTAAAGAATATCTGCAGCAGCGTGATATGGTTCATATGATGAAGAAGAACAAAGGGGCAACGCTTGATCAGTTGACGGGTTTTGGGAAAATTAAAGATGCTAAGATTTGTAATGCTAATGAGTGCCTGAGGTTGGATTTGAACATGGGTTTGATTCAAGATTCCAAGGAGGATTTGGATCTGGAGCTTAGACTTGGTTACTCTTAGACTGCTCTGCTCATCTATGTTAGTTGCTGGCTATTCAGTTTAAGA…
>Line_no4_5_811
AGCAGGACCACTAACCCTAACTTCTTCTCGCCATGGTCACCGCTGTCTCCAGCTAAGTTTTCTCCTCATAATGGTGTGTCAAACTATTCATTAATTTCTGATCCTGTGATCGGTCATCCACCTTACATAGGAGAAGGGAGAATTGAGGCTAAAGAATATCTGCAGCAGCGTGATATGGTTCATATGATGAAGAAGAACAAAGGGGCAACGCTTGATCAGTTGACGGGTTTTGGGAAAATTAAAGATGCTAAGATTTGTAATGCTAATGAGTGCCTGAGGTTGGATTTGAACATGGGTTTGATTCAAGATTCCAAGGAGGATTTGGATCTGGAGCTTAGACTTGGTTACTCTTAGACTGCTCATCATCTATGCTATTCAGTTTAAGATTTGTATTAGGTT…
>Line_no4_6_804
AGCAGGACCACTAACCCTAACTTCGCTAGCGCTCGAAAAATCGCTGCATGAAAAGTTTATAAGGGACGAAGACGAAAGGCCTAACTTAGCATACGATCAATTTAGCAGTCAGATTCCATTGATCTCTCTCTCTGGGATTGACGATGACGACGATGAATGTAATAAGAGGAAAGATCTGTGCAAGAGAATAGCGCAAGCATGCGAAGAATTGGGGTATTTTTCAAGTGATCGATCATGGGATCGATTTGAAGCTCATCAACGATATGACTCGTTTGGCTCGTGAGTTCTTCGATCTGCCCGACGAAGAGAAGCTGAGGTTCGATATGTCTGGTGGGAAAAAGGAGGTTTCATTGTTTCGAGTCACC
>Line_no4_7_562
AGCAGGACCACTAACCCTAACTTCGCTAGCGCTCGAAAAATCGCTGCATGAAAAGTTTATAAGGGACGAAGACGAAAGGCCTAACTTAGCATACGATCAATTTAGCAGTCAGATTCCATTGATCTCTCTCTCTGGGATTGATGATGACGACGATGAATGTAATAAGAGGAAAGATCTGTGCAAGAGAATAGCGCAAGCATGCGAAGAATTGGGGTATTTTTCAAGTGATCGATCATGGGATCGATTTGAAGCTCATCAACGATATGACTCGTTTGGCTCGTGAGTTCTTCGATCTGCCCGACGAAGAGAAGCTGAGGTTCGATATGTCTGGTGGGAAAAAAGGAGGTTTCATTGTTTCGAGTCACC
>Line_no4_8_509
AGCAGGACCACTAACCCTAACTTCGCTAGCGCTCGAAAAATCGCTGCATGAAAAGTTTATAAGGGACGAAGACGAAAGGCCTAACTTAGCATACGATCAATTTAGCAGTCAGATTCCATTGATCTCTCTCTCTGGGATTGACGATGACGACGATGAATGTAATAAGAGGAAAGATCTGTGCAAGAGAATAGCGCAAGCATGTGAAGAATTGGGGTATTTTTCAAGTGATCGATCATGGGATCGATTTGAAGCTCATCAACGATATGACTCGTTTGGCTCGTGAGTTCTTCGATCTGCCCGACGAAGAGAAGCTGAGGTTCGATATGTCTGGTGGGAAAAAAGGAGGTTTCATTGTTTCGAGTCACC
>Line_no4_9_496
AGCAGGACCACTAACCCTAACTTCGCTAGCGCTCGAAAAATCGCTGCATGAAAAGTTTATAAGGGACGAAGACGAAAGGCCTAACTTAGCATACGATCAATTTAGCAGTCAGATTCCATTGATCTCTCTCTCTGGGATTGACGATGACGACGATGAATGTAATAAGAGGAAAGATCTGTGCAAGAGAATAGCGCAAGCATGCGAAGAATTGGGGTATTTTTCAAGTGATCGATCATGGGATCGATTTGAAGCTCATCAACGATATGACTCGTTTGGCTCATGAGTTCTTCGATCTGCCCGACGAAGAGAAGCTGAGGTTCGATATGTCTGGTGGGAAAAAAGGAGGTTTCATTGTTTCGAGTCACC
>Line_no4_10_420
AGCAGGACCACTAACCCTAACTTCGCTAGCGCTCGAAAAATCGCTGCATGAAAAGTTTATAAGGGACGAAGACGAAAGGCCTAACTTAGCATACGATCAATTTAGCAGTCAGATTCCATTGATCTCTCTCTCTGGGATTGACGATGACGACGATGAATGTAATAAGAGGAAAGATCTGTGCAAGAGAATAGCGCAAGCATGCGAAGAATTGGGGTATTTTTCAAGTGATCGATCATGGGATCGATTTGAAGCTCATCAACGATATGACTCGTTTGGCTCGTGAGTTCTTCGATCTGCCCGACGAAGAGAAGCTGAGGTTCAATATGTCTGGTGGGAAAAAAGGAGGTTTCATTGTTTCGAGTCACC
>Line_no4_11_411
AGCAGGACCACTAACCCTAACTTCGCTAGCGCTCGAAAAATCGCTGCATGAAAAGTTTATAAGGGACGAAGACGAAAGGCCTAACTTAGCATACGATCAATTTAGCAGTCAGATTCCATTGATCTCTCTCTCTGGGATTGACGATGATGACGATGAATGTAATAAGAGGAAAGATCTGTGCAAGAGAATAGCGCAAGCATGCGAAGAATTGGGGTATTTTTCAAGTGATCGATCATGGGATCGATTTGAAGCTCATCAACGATATGACTCGTTTGGCTCGTGAGTTCTTCGATCTGCCCGACGAAGAGAAGCTGAGGTTCGATATGTCTGGTGGGAAAAAAGGAGGTTTCATTGTTTCGAGTCACC
>Line_no4_12_403
AGCAGGACCACTAACCCTAACTTCGCTAGCGCTCGAAAAATCGCTGCATGAAAAGTTTATAAGGGACGAAGACGAAAGGCCTAACTTAGCATACGATCAATTTAGCAGTCAGATTCCATTGATCTCTCTCTCTGGGATTGACGATGACGACGATGAATGTAATAAGAGGAAAGATCTGTGCAAGAGAATAGCGCAAGCATGCGAAGAATTGGGGTATTTTTCAAGTGATCGATCATGGGATCGATTTGAAGCTCATCAACGATATGACTCGTTTGGCTCGTGAGTTCTTCGATCTGCCCGACGAAGAGAAGCTGAGGTTCGATCTGTCTGGTGGGAAAAAAGGAGGTTTCATTGTTTCGAGTCACC
>Line_no4_13_393
AGCAGGACCACTAACCCTAACTTCGCTAGCGCTCGAAAATCGCTGCATGAAAAGTTTATAAGGGACGAAGACGAAAGGCCTAACTTAGCATACGATCAATTTAGCAGTCAGATTCCATTGATCTCTCTCTCTGGGATTGACGATGACGACGATGAATGTAATAAGAGGAAAGATCTGTGCAAGAGAATAGCGCAAGCATGCGAAGAATTGGGGTATTTTTCAAGTGATCGATCATGGGATCGATTTGAAGCTCATCAACGATATGACTCGTTTGGCTCGTGAGTTCTTCGATCTGCCCGACGAAGAGAAGCTGAGGTTCGATATGTCTGGTGGGAAAAAAGGAGGTTTCATTGTTTCGAGTCACC
>Line_no4_14_392
AGCAGGACCACTAACCCTAACTTCGCTAGCGCTCGAAAAATCGCTGCATGAAAAGTTTATAAGGGATGAAGACGAAAGGCCTAACTTAGCATACGATCAATTTAGCAGTCAGATTCCATTGATCTCTCTCTCTGGGATTGACGATGACGACGATGAATGTAATAAGAGGAAAGATCTGTGCAAGAGAATAGCGCAAGCATGCGAAGAATTGGGGTATTTTTCAAGTGATCGATCATGGGATCGATTTGAAGCTCATCAACGATATGACTCGTTTGGCTCGTGAGTTCTTCGATCTGCCCGACGAAGAGAAGCTGAGGTTCGATATGTCTGGTGGGAAAAAAGGAGGTTTCATTGTTTCGAGTCACC
>Line_no4_15_390
AGCAGGACCACTAACCCTAACTTCGCTAGCGCTCGAAAAATCGCTGCATGAAAAGTTTATAAGGGACGAAGACGAAAGGCCTAACTTAGCATACGATCAATTTAGCAGTCAGATTCCATTGATCTCTCTCTCTGGGATTGACGATGACGACGATGAATGTAATAAGAGGAAAGATCTGTGCAAGAGAATAGCGCAAGCATGCGAAGAATTGGGGTATTTTTCAAGTGATTGATCATGGGATCGATTTGAAGCTCATCAACGATATGACTCGTTTGGCTCGTGAGTTCTTCGATCTGCCCGACGAAGAGAAGCTGAGGTTCGATATGTCTGGTGGGAAAAAAGGAGGTTTCATTGTTTCGAGTCACC
>Line_no4_16_387
AGCAGGACCACTAACCCTAACTTCGCTAGCGCTCGAAAAATCGCTGCATGAAAAGTTTATAAGGGACGAAGACGAAAGGCCTAACTTAGCATACGATCAATTTAGCAGTCAGATTCCATTGATCTCTCTCTCTGGGATTGACGATGACGACGATGAATGTAATAAGAGGAAAGATCTGTGCAAGAGAATAGCGCAAGCATGCGAAGAATTGGGGTATTTTTCAAGTGATCGATCATGGGATCGATTTGAAGCTCATCAACGATATGACTCGTTTGGCTCGTGAGTTCTTCGATCTGTCCGACGAAGAGAAGCTGAGGTTCGATATGTCTGGTGGGAAAAAAGGAGGTTTCATTGTTTCGAGTCACC
>Line_no4_17_372
AGCAGGACCACTAACCTAACTTCGCTAGCGCTCGAAAAATCGCTGCATGAAAAGTTTATAAGGGACGAAGACGAAAGGCCTAACTTAGCATACGATCAATTTAGCAGTCAGATTCCATTGATCTCTCTCTCTGGGATTGACGATGACGACGATGAATGTAATAAGAGGAAAGATCTGTGCAAGAGAATAGCGCAAGCATGCGAAGAATTGGGGTATTTTTCAAGTGATCGATCATGGGATCGATTTGAAGCTCATCAACGATATGACTCGTTTGGCTCGTGAGTTCTTCGATCTGCCCGACGAAGAGAAGCTGAGGTTCGATATGTCTGGTGGGAAAAAAGGAGGTTTCATTGTTTCGAGTCACC
>Line_no4_18_337
AGCAGGGACCACTAACCCTAACTTCGCTAGCGCTCGAAAAATCGCTGCATGAAAAGTTTATAAGGGACGAAGACGAAAGGCCTAACTTAGCATACGATCAATTTAGCAGTCAGATTCCATTGATCTCTCTCTCTGGGATTGACGATGACGACGATGAATGTAATAAGAGGAAAGATCTGTGCAAGAGAATAGCGCAAGCATGCGAAGAATTGGGGTATTTTTCAAGTGATCGATCATGGGATCGATTTGAAGCTCATCAACGATATGACTCGTTTGGCTCGTGAGTTCTTCGATCTGCCCGACGAAGAGAAGCTGAGGTTCGATATGTCTGGTGGGAAAAAAGGAGGTTTCATTGTTTCGAGTCACC
>Line_no4_19_335
AGCAGGACCACTAACCCTAACTTCGCTAGCGCTCGAAAAATCGCTGCATGAAAAGTTTATAGGGGACGAAGACGAAAGGCCTAACTTAGCATACGATCAATTTAGCAGTCAGATTCCATTGATCTCTCTCTCTGGGATTGACGATGACGACGATGAATGTAATAAGAGGAAAGATCTGTGCAAGAGAATAGCGCAAGCATGCGAAGAATTGGGGTATTTTTCAAGTGATCGATCATGGGATCGATTTGAAGCTCATCAACGATATGACTCGTTTGGCTCGTGAGTTCTTCGATCTGCCCGACGAAGAGAAGCTGAGGTTCGATATGTCTGGTGGGAAAAAAGGAGGTTTCATTGTTTCGAGTCACC
>Line_no4_20_335
AGCAGGACCACTAACCCTAACTTCGCTAGCGCTCGAAAAATCGCTGCATGAAAAGTTTATAAGGGACGAAGACGAAAGGCCTAACTTAGCATACGATCAATTTAGCAGTCAGATTCCATTGATCTCTCTCTCTGGGATTGACGATGACGACGATGAATGTAATAAGAGGAAAGATCTGTGCAAGAGAATAGCGCAAGCATGCGAAGAATTGGGGTATTTTTCAAGTGATCGATCATGGGATCGATTTGAAGCTCATCAACGATATGACTCGTTTGGCTCGTGAGTTCTTCGATCTGCCCGACGAAGAGAAGCTGAGGTTCGATATGTCTGGTGGGAAAAAGGGAGGTTTCATTGTTTCGAGTCACC
>Line_no4_21_328
AGCAGGACCACTAACCCTAACTTCGCTAGCGCTCGAAAAATCGCTGCATGAAAAGTTTATAAGGGACGAAGACGAAAGGCCTAACTTAGCATACGATCAATTTAGCAGTCAGATTCCATTGATCTCTCTCTCTGGGATTGACGATGACGACGATGAATGTAATAAGAGGAAAGATCTGTGCAAGAGAATAGCACAAGCATGCGAAGAATTGGGGTATTTTTCAAGTGATCGATCATGGGATCGATTTGAAGCTCATCAACGATATGACTCGTTTGGCTCGTGAGTTCTTCGATCTGCCCGACGAAGAGAAGCTGAGGTTCGATATGTCTGGTGGGAAAAAAGGAGGTTTCATTGTTTCGAGTCACC
>Line_no4_22_317
AGCAGGACCACTAACCCTAACTTCGCTAGCGCTCGAAAAATCGCTGCATGAAAAGTTTATAAGGGACGAAGACGAAAGGCCTAACTTAGCATACGATCAATTTAGCAGTCAGATTCCATTGATCTCTCTCTCTGGGATTGACGATGACGACGATGAATGTAATAAGAGGAAAGATCTGTGCAAGAGAATAGCGCAAGCATGCGAAGAATTGGGGTATTTTTCAAGTGATCGATCATGGGATCGATTTGAAGCTCATCAACGATATGACTCGTTTGGCTCGTGAGTTCTTCGATCTGCCCGACGAAGAGAAGCTGAGGTTCGATATGTCTGGTGGGAAAACAGGAGGTTTCATTGTTTCGAGTCACC
>Line_no4_23_314
AGCAGGACCACTAACCCTAACTTCGCTAGCGCTCGAAAAATCGCTGCATGAAAAGTTTATAAGGGACGAAGACGAAAGGCCTAACTTAGCATACGATCAATTTAGCAGTCAGATTCCATTGATCTCTCTCTCTGGGATTGACGATGACGACGATGAATGTAATAAGAGGAAAGATCTGTGCAAGAGAATAGCGCAAGCATGCGAAGAATTGGGGTATTTTTCAAGTGATCGATCATGGGATCGATTTGAAGCTCATCAACGATATGACTCGTTTGGCTCGTGAGTTCTTCGATCTGCCCGACGAAGAGAAGCTGAGGTTCGCTATGTCTGGTGGGAAAAAAGGAGGTTTCATTGTTTCGAGTCACC
>Line_no4_24_302
AGCAGGACCACTAACCCTAACTTCGCTAGCGCTCGAAAAATCGCTGCATGAAAAGTTTATAAGGGACGAAGACGAAAGGCCTAACTTAGCATACGATCAATTTAGCAGTCAGATTCCATTGATCTCTCTCTCTGGGATTGACGATGACGACGATGAATGTAATAAGAGGAAAGATCTGTGCAAGAGAATAGCGCAAGCATGCGAAGAATTGGGGTATTTTTCAAGTGATCGATCATGGGATCGATTTGAAGCTCATCAACGATATGACTCGTTTGGCTCGTGAGTTCTTCGATCTGCCCGACGAAGAGAAGCTGAGGTTCGATATGTCTGGTGGGAAAAAAGGAGGTTTTATTGTTTCGAGTCACC
>Line_no4_25_292
AGCAGGACCACTAACCCTAACTTCGCTAGCGCTCAAAAAATCGCTGCATGAAAAGTTTATAAGGGACGAAGACGAAAGGCCTAACTTAGCATACGATCAATTTAGCAGTCAGATTCCATTGATCTCTCTCTCTGGGATTGACGATGACGACGATGAATGTAATAAGAGGAAAGATCTGTGCAAGAGAATAGCGCAAGCATGCGAAGAATTGGGGTATTTTTCAAGTGATCGATCATGGGATCGATTTGAAGCTCATCAACGATATGACTCGTTTGGCTCGTGAGTTCTTCGATCTGCCCGACGAAGAGAAGCTGAGGTTCGATATGTCTGGTGGGAAAAAAGGAGGTTTCATTGTTTCGAGTCACC
>Line_no4_26_290
AGCAGGACCACTAACCCTAACTTCGCTAGCGCTCGAAAAATCGCTGCATGAAAGGTTTATAAGGGACGAAGACGAAAGGCCTAACTTAGCATACGATCAATTTAGCAGTCAGATTCCATTGATCTCTCTCTCTGGGATTGACGATGACGACGATGAATGTAATAAGAGGAAAGATCTGTGCAAGAGAATAGCGCAAGCATGCGAAGAATTGGGGTATTTTTCAAGTGATCGATCATGGGATCGATTTGAAGCTCATCAACGATATGACTCGTTTGGCTCGTGAGTTCTTCGATCTGCCCGACGAAGAGAAGCTGAGGTTCGATATGTCTGGTGGGAAAAAAGGAGGTTTCATTGTTTCGAGTCACC
>Line_no4_27_290
AGCAGGACCACTAACCCTAACTTCGCTAGCGCTCGAAAAATCGCTGCATGAAAAGTTTATAAGGGACGAAGACGAAAGGCCTAACTTAGCATACGATCAATTTAGCAGTCAGATTCCATTGATCTCTCTCTCTGGGATTGACGATGACGACGATGAATGTAATAAGAGGAAAGATCTGTGCAAGAGAATAGCGCAAGCATGCGAAGAATTGGGGTATTTTTCAAGTGATCGATCATGGGATCGATTTGAAGCTCATCAACGATATGACTCGTTTGGCTCGTGAGTTCTTCGATCTACCCGACGAAGAGAAGCTGAGGTTCGATATGTCTGGTGGGAAAAAAGGAGGTTTCATTGTTTCGAGTCACC
>Line_no4_28_284
AGCAGGACCACTAACCCTAACTTCGCTAGCGCTCGAAAAATCGCTGCATGAAAAGTTTATAAGGGACGAAGACGAAAGGCCTAACTTAGCATACGATCAATTTAGCAGTCAGATTCCATTGATCTCTCTCTCTGGGATTGACGATGACGATGATGAATGTAATAAGAGGAAAGATCTGTGCAAGAGAATAGCGCAAGCATGCGAAGAATTGGGGTATTTTTCAAGTGATCGATCATGGGATCGATTTGAAGCTCATCAACGATATGACTCGTTTGGCTCGTGAGTTCTTCGATCTGCCCGACGAAGAGAAGCTGAGGTTCGATATGTCTGGTGGGAAAAAAGGAGGTTTCATTGTTTCGAGTCACC
>Line_no4_29_275
AGCAGGACCACTAACCCTAACTTCGCTAGCGCTCGAAAAATCACTGCATGAAAAGTTTATAAGGGACGAAGACGAAAGGCCTAACTTAGCATACGATCAATTTAGCAGTCAGATTCCATTGATCTCTCTCTCTGGGATTGACGATGACGACGATGAATGTAATAAGAGGAAAGATCTGTGCAAGAGAATAGCGCAAGCATGCGAAGAATTGGGGTATTTTTCAAGTGATCGATCATGGGATCGATTTGAAGCTCATCAACGATATGACTCGTTTGGCTCGTGAGTTCTTCGATCTGCCCGACGAAGAGAAGCTGAGGTTCGATATGTCTGGTGGGAAAAAAGGAGGTTTCATTGTTTCGAGTCACC
>Line_no4_30_273
AGCAGGACCACTAACCCTAACTTCGCTAGCGCTCGAAAAATCGCTGCATGAAAAGTTTATAAGGGACGAAGACGAAAGGCCTAACTTAGCATACGATCAATTTAGCAGTCAGATTCCATTGATCTCTCTCTCTGGGATTGACGATGACGACGATGAATGTAATAAGAGGAAAGATCTGTGCAAGAGAATAGCGCAAGCATGCGAAGAATTGGGGTATTTTTCAAGTGATCGATCATGGGATCGATTTGAAGCTCATCAACGATATGACTCGTTTGGCTCGTGAGTTCTTCGATCTGCCCGACGAAGAGAAGCTGAGGTTCGATATGTCTGGTGGGAAAAAAGGAGGTTTTCATTGTTTCGAGTCACC
>Line_no4_31_271
AGCAGGACCACTAACCCTAACTTCGCTAGCGCTCGAAAAATCGCTGCATGAAAAGTTTATAAGGGACGAAGACGAAAGGCCTAACTTAGCATACGATCAATTTAGCAGTCAGATTCCATTGATCTCTCTCTCTGGGATTGACGATGACGACGATGAATGTAATAAGAGGAAAGATCTGTGCAAGAGAATAGCGCAAGCATGCGAAGAATTGGGGTATTTTTCAAGTGATCGATCATGGGATCGATTTGAAGCTCATCAACGATATGACTCGTTTGGCTCGTGAGTTCTTCGATCTGCCTGACGAAGAGAAGCTGAGGTTCGATATGTCTGGTGGGAAAAAAGGAGGTTTCATTGTTTCGAGTCACC
>Line_no4_32_269
AGCAGGACCACTAACCCTAACTTCGCTAGCGCTCGAAAAATTGCTGCATGAAAAGTTTATAAGGGACGAAGACGAAAGGCCTAACTTAGCATACGATCAATTTAGCAGTCAGATTCCATTGATCTCTCTCTCTGGGATTGACGATGACGACGATGAATGTAATAAGAGGAAAGATCTGTGCAAGAGAATAGCGCAAGCATGCGAAGAATTGGGGTATTTTTCAAGTGATCGATCATGGGATCGATTTGAAGCTCATCAACGATATGACTCGTTTGGCTCGTGAGTTCTTCGATCTGCCCGACGAAGAGAAGCTGAGGTTCGATATGTCTGGTGGGAAAAAAGGAGGTTTCATTGTTTCGAGTCACC
>Line_no4_33_269
AGCAGGACCACTAACCCTAACTTCGCTAGCACTCGAAAAATCGCTGCATGAAAAGTTTATAAGGGACGAAGACGAAAGGCCTAACTTAGCATACGATCAATTTAGCAGTCAGATTCCATTGATCTCTCTCTCTGGGATTGACGATGACGACGATGAATGTAATAAGAGGAAAGATCTGTGCAAGAGAATAGCGCAAGCATGCGAAGAATTGGGGTATTTTTCAAGTGATCGATCATGGGATCGATTTGAAGCTCATCAACGATATGACTCGTTTGGCTCGTGAGTTCTTCGATCTGCCCGACGAAGAGAAGCTGAGGTTCGATATGTCTGGTGGGAAAAAAGGAGGTTTCATTGTTTCGAGTCACC
>Line_no4_34_267
AGCAGGACCACTAACCCTAACTTCGCTAGCGCTCGAAAAATCGCTGCATGAAAAGTTTATAAGGGACGAAGACGAAAGGCCTAACTTAGCATACGATCAATTTAGTAGTCAGATTCCATTGATCTCTCTCTCTGGGATTGACGATGACGACGATGAATGTAATAAGAGGAAAGATCTGTGCAAGAGAATAGCGCAAGCATGCGAAGAATTGGGGTATTTTTCAAGTGATCGATCATGGGATCGATTTGAAGCTCATCAACGATATGACTCGTTTGGCTCGTGAGTTCTTCGATCTGCCCGACGAAGAGAAGCTGAGGTTCGATATGTCTGGTGGGAAAAAAGGAGGTTTCATTGTTTCGAGTCACC
>Line_no4_35_266
AGCAGGACCACTAACCCTAACTTCGCTAGCGCTCGAAAAATCGCTGCATGAAAAGTTTATAAGGGACGAAGACGAAAGGCCTAACTTAGCATACGATCAATTTAGCAGTCAGATTCCATTGATCTCTCTCTCTGGGATTGACGATGACGACGATGAATGTAATAAGAGGAAAGATCTGTGCAAGAGAATAGCGCAAGCATGCGAAGAATTGGGGTATTTTTCAAGTGATCGATCATGGGATTGATTTGAAGCTCATCAACGATATGACTCGTTTGGCTCGTGAGTTCTTCGATCTGCCCGACGAAGAGAAGCTGAGGTTCGATATGTCTGGTGGGAAAAAAGGAGGTTTCATTGTTTCGAGTCACC
>Line_no4_36_264
AGCAGGACCACTAACCCTAACTTCGCTAGCGCTCGAAAAATCGCTGCATGAAAAGTTTATAAGGGACGAAGACGAAAGGCCTAACTTAGCATACGATCAATTTAGCAGTCAGATTCCATTGATCTCTCTCTCTGGGATTGACGATGACGACAATGAATGTAATAAGAGGAAAGATCTGTGCAAGAGAATAGCGCAAGCATGCGAAGAATTGGGGTATTTTTCAAGTGATCGATCATGGGATCGATTTGAAGCTCATCAACGATATGACTCGTTTGGCTCGTGAGTTCTTCGATCTGCCCGACGAAGAGAAGCTGAGGTTCGATATGTCTGGTGGGAAAAAAGGAGGTTTCATTGTTTCGAGTCACC
>Line_no4_37_263
AGCAGGACCACTAACCCTAACTTCGCTAGCGCTCGAAAAATCGCTGCATGAAAAGTTTATAAGGGACGAAGACGAAAGGCCTAACTTAGCATACGATCAATTTAGCAGTCAGATTCCATTGATCTCTCTCTCTGGGATTGACAATGACGACGATGAATGTAATAAGAGGAAAGATCTGTGCAAGAGAATAGCGCAAGCATGCGAAGAATTGGGGTATTTTTCAAGTGATCGATCATGGGATCGATTTGAAGCTCATCAACGATATGACTCGTTTGGCTCGTGAGTTCTTCGATCTGCCCGACGAAGAGAAGCTGAGGTTCGATATGTCTGGTGGGAAAAAAGGAGGTTTCATTGTTTCGAGTCACC
>Line_no4_38_258
AGGCAGGACCACTAACCCTAACTTCGCTAGCGCTCGAAAAATCGCTGCATGAAAAGTTTATAAGGGACGAAGACGAAAGGCCTAACTTAGCATACGATCAATTTAGCAGTCAGATTCCATTGATCTCTCTCTCTGGGATTGACGATGACGACGATGAATGTAATAAGAGGAAAGATCTGTGCAAGAGAATAGCGCAAGCATGCGAAGAATTGGGGTATTTTTCAAGTGATCGATCATGGGATCGATTTGAAGCTCATCAACGATATGACTCGTTTGGCTCGTGAGTTCTTCGATCTGCCCGACGAAGAGAAGCTGAGGTTCGATATGTCTGGTGGGAAAAAAGGAGGTTTCATTGTTTCGAGTCACC
>Line_no4_39_253
AGCAGGACCACTAACCCTAACTTCGCTAGCGCTCGAAAAATCGCTGCATGAAAAGTTTATAAGGGACGAAGACGAAAGGCCTAACTTAGCATACGATCAATTTAGCAGTCAGATTCCATTGATCTCTCTCTCTGGGATTGACGATGACGACGATGAATGTAATAAGAGGAAAGATCTGTGCAAGAGAATAGCGCAAGCATGCGAAGAATTGGGGTATTTTTCAAGTGATCGATCATGGGATCGATTTGAAGCTCATCAACGATATGACTCGTTTGACTCGTGAGTTCTTCGATCTGCCCGACGAAGAGAAGCTGAGGTTCGATATGTCTGGTGGGAAAAAAGGAGGTTTCATTGTTTCGAGTCACC
>Line_no4_40_235
AGCAGGACCACTAACCCTAACTCAGAATCATAAACCCTAAAACTGAGACACTAAACCCGAAATCTGACCTTAAATCCTAAAATTCCGACTTTGAAACACTGAATCATGACTCAAAATCGAAAAAAATGTGAGTTTATTACGATGTGGTCCACATGGGAAGTTCATACCGTTGCTCGCAGCATAGTGTGACTCATTAAATATATATTATTTTGTTACCAATAAAATCTCCGCATATTTATAATTTTGATTATCTCTCCATCACATCTTTAAAGGACTTTACTTTATTCCAAACATCCTCAAGTCGAAGAGCAATCTACCTAAGAGTCGGCTCAAGGACCTTGGTCTTTCGAGCCCTACTTCGCCCTCTTGTTGTTACATCTCTTCAGTCATGTTGGAGGT…
>Line_no4_41_231
AGCAGGACCACTAACCCTAACTCAGAATCATAAACTCTAAAACTGAGACACTAAACCCAAAATCTGACTTTAAATCCTAAAATTCCCACTTTGAACCACTGAATCATGGCTCTAAGTCGGAAAAAAATGTGAGTTTATTACGATGTGGTCCACATGGGAAGTTCATACCGTTGCTCGCAGCATAGCGTGACTCATTAAATATATATTATTTTATTACCAATAAATATCTCTGCATATTTATAATTTTGATTATCATGTTTCGGATCGTTGACTTTATCCATCACATCTTTAAAGGACTTTACTTTGTTCCAAACATCCTCAAGTCGAAGAGCAATCTACCTAAGAGTCGGCTCAAGGACCTTGGTCTTTCGAGCCCTACTTCGCCCTCTTGTTGTTACA…
>Line_no4_42_230
AGCAGGACCACTAACCCTAACTTCGCTAGCGCTCGAAAAATCGCTGCATGAAAAGTTTATAAGGGACGAAGACGAAAGGCCTAACTTAGCATACGATCAATTTAGCAGTCAGATTCCATTGATCTCTCTCTCTGGGATTGACGATGACGACGATGAATGTAATAAGAGGAAAGATCTGTGCAAGAGAATAGCGCAAGCATGCGAAGAATTGGGGTATTTTTCAAGTGATCGATCATGGGATCGATTTGAAGCTCATCAACGATATGACTCGTTTGGCTCGTGAGTTCTTCGATCTGCCCAACGAAGAGAAGCTGAGGTTCGATATGTCTGGTGGGAAAAAAGGAGGTTTCATTGTTTCGAGTCACC
>Line_no4_43_228
AGCAGGACCACTAACCCTAACTTCGCTAGCGCTCGAAAAATCGCTGCATGAAAAGTTTATAAGGGACGAAGACGAAAGGCCTAACTTAGCATACGATCAATTTAGCAGTCAGATTCCATTGATCTCTCTCTCTGGGATTGACGATGACGACGATGAATGTAATAAGAGGAAAGATCTGTGCAAGAGAATAGCGCAAGCATGCGAAGAATTGGGGTATTTTTCAAGTGATCGATCATGGGATCGATTTGAAGCTCATCAACGATATGACTCGTTTGGCTCGTGAGTTCTTCGATCTGCCCGACGAAGAGAAGCTGAGGTTCGATATGTCTGGTGGGAAAAAAGGAGGTTTCATTGTTTCGAGTCAC
>Line_no4_44_225
AGCAGGACCACTAACCCTAACTTCGCTAGCGCTCGAAAAATCGCTGCATGAAAAGTTTATAAGGGACGAAGACGAAAGGCCTAACTTAGCATACGATCAATTTAGCAGTCAGATTCCATTGATCTCTCTCTCTGGGATTGACGATGACGACGATGAATGTAATAAGAGGAAAGATCTGTGCAAGAGAATAGCGCAAGCATGCGAAGAATTGGGGTATTTTTCAAGTGATCGATCATGGGATCGATTTGAAGCTCATCAACGATATGACTCGTTTGGCTCGTGAGTTCTTCGATCTGCCCGACGAAGAGAAGCTGAGGTTCGATATGTCTGGTGGGAAAAAAGGAGGTTTCATTGTTTCGAGTCACT
>Line_no4_45_224
AGCAGGACCACTAACCCTAACTTCGCTAGCGCTCGAAAAATCGCTGCATGAAAAGTTTATAAGGGACGAAGACGAAAGGCCTAACTTAGCATACGATCAATTTAGCAGTCAGATTCCATTGATCTCTCTCTCTGGGATTGACGATGACGACGATGAATGTAATAAGAGGAAAGATCTGTGCAAGAGAATAGCGCAAGTATGCGAAGAATTGGGGTATTTTTCAAGTGATCGATCATGGGATCGATTTGAAGCTCATCAACGATATGACTCGTTTGGCTCGTGAGTTCTTCGATCTGCCCGACGAAGAGAAGCTGAGGTTCGATATGTCTGGTGGGAAAAAAGGAGGTTTCATTGTTTCGAGTCACC
>Line_no4_46_217
AGCAGGACCACTAACCCTAACTTCGCTAGCGCTCGAAAAATCGCTGCATGAAAAGTTTATAAGGGACGAAGACGAAAGGCCTAACTTAGCATACGATCAATTTAGCAGTCAGATTCCATTGATCTCTCTCTCTGGGATTGACGATGACGACGATGAATGTAATAAGAGGAAAGATCTGTGCAAGAGAATAGTGCAAGCATGCGAAGAATTGGGGTATTTTTCAAGTGATCGATCATGGGATCGATTTGAAGCTCATCAACGATATGACTCGTTTGGCTCGTGAGTTCTTCGATCTGCCCGACGAAGAGAAGCTGAGGTTCGATATGTCTGGTGGGAAAAAAGGAGGTTTCATTGTTTCGAGTCACC
>Line_no4_47_217
AGCAGGACCACTAACCCTAACTTCGCTAGCGCTCGAAAAATCGCTGCATGAAAAGTTTATAAGGGACGAAGACGAAAGGCCTAACTTAGCATACGATCAATTTAGCAGTCAGATTCCATTGATCTCTCTCTCTGGGATTGACGATGACGACGATGAATGTAATAAGAGGAAAGATCTGTGCAAGAGAATAGCGCAAGCATGCGAAGAATTGGGGTATTTTTCAAGTGATCGATCATGGGATCGATTTGAAGCTCATCAACGATATGACTCGTTTGGCTCGTGAGTTCTTCGATCTGCCCGACGAAGAGAAGCTGAGGTTCGATATGTCTGGTGGGAAAAAAGGAGGTTTCATTGTTTCGAGTCACCC
>Line_no4_48_214
AGTAGGACCACTAACCCTAACTTCGCTAGCGCTCGAAAAATCGCTGCATGAAAAGTTTATAAGGGACGAAGACGAAAGGCCTAACTTAGCATACGATCAATTTAGCAGTCAGATTCCATTGATCTCTCTCTCTGGGATTGACGATGACGACGATGAATGTAATAAGAGGAAAGATCTGTGCAAGAGAATAGCGCAAGCATGCGAAGAATTGGGGTATTTTTCAAGTGATCGATCATGGGATCGATTTGAAGCTCATCAACGATATGACTCGTTTGGCTCGTGAGTTCTTCGATCTGCCCGACGAAGAGAAGCTGAGGTTCGATATGTCTGGTGGGAAAAAAGGAGGTTTCATTGTTTCGAGTCACC
>Line_no4_49_212
AGCAGACCACTAACCCTAACTTCGCTAGCGCTCGAAAAATCGCTGCATGAAAAGTTTATAAGGGACGAAGACGAAAGGCCTAACTTAGCATACGATCAATTTAGCAGTCAGATTCCATTGATCTCTCTCTCTGGGATTGACGATGACGACGATGAATGTAATAAGAGGAAAGATCTGTGCAAGAGAATAGCGCAAGCATGCGAAGAATTGGGGTATTTTTCAAGTGATCGATCATGGGATCGATTTGAAGCTCATCAACGATATGACTCGTTTGGCTCGTGAGTTCTTCGATCTGCCCGACGAAGAGAAGCTGAGGTTCGATATGTCTGGTGGGAAAAAAGGAGGTTTCATTGTTTCGAGTCACC
>Line_no4_50_210
AGCAGGACCACTAACCCTAACTTCGCTAGCGCTCGAAAAATCGCTACATGAAAAGTTTATAAGGGACGAAGACGAAAGGCCTAACTTAGCATACGATCAATTTAGCAGTCAGATTCCATTGATCTCTCTCTCTGGGATTGACGATGACGACGATGAATGTAATAAGAGGAAAGATCTGTGCAAGAGAATAGCGCAAGCATGCGAAGAATTGGGGTATTTTTCAAGTGATCGATCATGGGATCGATTTGAAGCTCATCAACGATATGACTCGTTTGGCTCGTGAGTTCTTCGATCTGCCCGACGAAGAGAAGCTGAGGTTCGATATGTCTGGTGGGAAAAAAGGAGGTTTCATTGTTTCGAGTCACC
>Line_no4_51_208
AGCAGGACCACTAACCCTAACTTCGCTAGCGCTCGAAAAATCGCTGCATGAAAAGTTTATAAGGGACGAAGACGAAAGGCCTAACTTAGCATACGATCAATTTAGCAGTCAGATTCCATTGATCTCTCTCTCTGGGATTGACGATGACGACGATGAATGTAATAAGAGGAAAGATCTGTGCAAGAGAATAGCGCAAGCATGCGAAGAATTGGGGTATTTTTCAAGTGATCAATCATGGGATCGATTTGAAGCTCATCAACGATATGACTCGTTTGGCTCGTGAGTTCTTCGATCTGCCCGACGAAGAGAAGCTGAGGTTCGATATGTCTGGTGGGAAAAAAGGAGGTTTCATTGTTTCGAGTCACC
>Line_no4_52_207
AGCAGGACCACTAACCCTAACTTCGCTAGCGCTCGAAAAATCGCTGCATGAAAAGTTTATAAGGGACGAAGACGAAAGGCCTAACTTAGCATATGATCAATTTAGCAGTCAGATTCCATTGATCTCTCTCTCTGGGATTGACGATGACGACGATGAATGTAATAAGAGGAAAGATCTGTGCAAGAGAATAGCGCAAGCATGCGAAGAATTGGGGTATTTTTCAAGTGATCGATCATGGGATCGATTTGAAGCTCATCAACGATATGACTCGTTTGGCTCGTGAGTTCTTCGATCTGCCCGACGAAGAGAAGCTGAGGTTCGATATGTCTGGTGGGAAAAAAGGAGGTTTCATTGTTTCGAGTCACC
>Line_no4_53_201
AGCGGGACCACTAACCCTAACTTCGCTAGCGCTCGAAAAATCGCTGCATGAAAAGTTTATAAGGGACGAAGACGAAAGGCCTAACTTAGCATACGATCAATTTAGCAGTCAGATTCCATTGATCTCTCTCTCTGGGATTGACGATGACGACGATGAATGTAATAAGAGGAAAGATCTGTGCAAGAGAATAGCGCAAGCATGCGAAGAATTGGGGTATTTTTCAAGTGATCGATCATGGGATCGATTTGAAGCTCATCAACGATATGACTCGTTTGGCTCGTGAGTTCTTCGATCTGCCCGACGAAGAGAAGCTGAGGTTCGATATGTCTGGTGGGAAAAAAGGAGGTTTCATTGTTTCGAGTCACC
>Line_no4_54_199
AGCAGGACCACTAACCCTAACTTCGCTAGCGCTCGAAAAATCGCTGCATGAAAAGTTTATAAGGGACGAAGACGAAAGGCCTAACTTAGCATACAATCAATTTAGCAGTCAGATTCCATTGATCTCTCTCTCTGGGATTGACGATGACGACGATGAATGTAATAAGAGGAAAGATCTGTGCAAGAGAATAGCGCAAGCATGCGAAGAATTGGGGTATTTTTCAAGTGATCGATCATGGGATCGATTTGAAGCTCATCAACGATATGACTCGTTTGGCTCGTGAGTTCTTCGATCTGCCCGACGAAGAGAAGCTGAGGTTCGATATGTCTGGTGGGAAAAAAGGAGGTTTCATTGTTTCGAGTCACC
>Line_no4_55_198
AGCAGGACCACTAACCCTAACTTCGCTAGCGCTCGAAAAATCGCTGCATGAAAAGTTTATAAGGGACGAAGACGAAAGGCCTAACTTAGCATACGATCAATTTAGCAGTCAGATTCCATTGATCTCTCTCTCTGGGATTGACGATGACGACGATGAATGTAATAAGAGGAAAGATCTGTGCAAGAGAATAGCGCAAGCATGCGAAGAATTGGGGTATTTTTCAAGTGATCGATCATGGGATCGATTTGAAGCTCATCAACGATATGACTCGTTTGGCTCGTGAGTTCTTCGATCTGCCCGATGAAGAGAAGCTGAGGTTCGATATGTCTGGTGGGAAAAAAGGAGGTTTCATTGTTTCGAGTCACC
>Line_no4_56_197
AGCAGGACCACTAACCCTAACTTCGCTAGCGCTCGAAAAATCGCTGCATGAAAAGTTTATAAGGGACGAAGACGAAAGGCCTAACTTAGCATACGATCAATTTAGCAGTCAGATTCCATTGATCTCTCTCTCTCTGGGATTGACGATGACGACGATGAATGTAATAAGAGGAAAGATCTGTGCAAGAGAATAGCGCAAGCATGCGAAGAATTGGGGTATTTTTCAAGTGATCGATCATGGGATCGATTTGAAGCTCATCAACGATATGACTCGTTTGGCTCGTGAGTTCTTCGATCTGCCCGACGAAGAGAAGCTGAGGTTCGATATGTCTGGTGGGAAAAAAGGAGGTTTCATTGTTTCGAGTCACC
>Line_no4_57_196
AGCAGGACCACTAACACTAACTTCGCTAGCGCTCGAAAAATCGCTGCATGAAAAGTTTATAAGGGACGAAGACGAAAGGCCTAACTTAGCATACGATCAATTTAGCAGTCAGATTCCATTGATCTCTCTCTCTGGGATTGACGATGACGACGATGAATGTAATAAGAGGAAAGATCTGTGCAAGAGAATAGCGCAAGCATGCGAAGAATTGGGGTATTTTTCAAGTGATCGATCATGGGATCGATTTGAAGCTCATCAACGATATGACTCGTTTGGCTCGTGAGTTCTTCGATCTGCCCGACGAAGAGAAGCTGAGGTTCGATATGTCTGGTGGGAAAAAAGGAGGTTTCATTGTTTCGAGTCACC
>Line_no4_58_193
AGCAGGACCACTACCCTAACTTCGCTAGCGCTCGAAAAATCGCTGCATGAAAAGTTTATAAGGGACGAAGACGAAAGGCCTAACTTAGCATACGATCAATTTAGCAGTCAGATTCCATTGATCTCTCTCTCTGGGATTGACGATGACGACGATGAATGTAATAAGAGGAAAGATCTGTGCAAGAGAATAGCGCAAGCATGCGAAGAATTGGGGTATTTTTCAAGTGATCGATCATGGGATCGATTTGAAGCTCATCAACGATATGACTCGTTTGGCTCGTGAGTTCTTCGATCTGCCCGACGAAGAGAAGCTGAGGTTCGATATGTCTGGTGGGAAAAAAGGAGGTTTCATTGTTTCGAGTCACC
>Line_no4_59_183
GCAGGACCACTAACCCTAACTTCGCTAGCGCTCGAAAAATCGCTGCATGAAAAGTTTATAAGGGACGAAGACGAAAGGCCTAACTTAGCATACGATCAATTTAGCAGTCAGATTCCATTGATCTCTCTCTCTGGGATTGACGATGACGACGATGAATGTAATAAGAGGAAAGATCTGTGCAAGAGAATAGCGCAAGCATGCGAAGAATTGGGGTATTTTTCAAGTGATCGATCATGGGATCGATTTGAAGCTCATCAACGATATGACTCGTTTGGCTCGTGAGTTCTTCGATCTGCCCGACGAAGAGAAGCTGAGGTTCGATATGTCTGGTGGGAAAAAAGGAGGTTTCATTGTTTCGAGTCACC
>Line_no4_60_183
AACAGGACCACTAACCCTAACTTCGCTAGCGCTCGAAAAATCGCTGCATGAAAAGTTTATAAGGGACGAAGACGAAAGGCCTAACTTAGCATACGATCAATTTAGCAGTCAGATTCCATTGATCTCTCTCTCTGGGATTGACGATGACGACGATGAATGTAATAAGAGGAAAGATCTGTGCAAGAGAATAGCGCAAGCATGCGAAGAATTGGGGTATTTTTCAAGTGATCGATCATGGGATCGATTTGAAGCTCATCAACGATATGACTCGTTTGGCTCGTGAGTTCTTCGATCTGCCCGACGAAGAGAAGCTGAGGTTCGATATGTCTGGTGGGAAAAAAGGAGGTTTCATTGTTTCGAGTCACC
>Line_no4_61_180
AGCAGGACCACTAACCCTAACTTCGCTAGCGCTCGAAAAATCGCTGCATGAAAAGTTTATAAGGGACGAAGATGAAAGGCCTAACTTAGCATACGATCAATTTAGCAGTCAGATTCCATTGATCTCTCTCTCTGGGATTGACGATGACGACGATGAATGTAATAAGAGGAAAGATCTGTGCAAGAGAATAGCGCAAGCATGCGAAGAATTGGGGTATTTTTCAAGTGATCGATCATGGGATCGATTTGAAGCTCATCAACGATATGACTCGTTTGGCTCGTGAGTTCTTCGATCTGCCCGACGAAGAGAAGCTGAGGTTCGATATGTCTGGTGGGAAAAAAGGAGGTTTCATTGTTTCGAGTCACC
>Line_no4_62_180
AGCAGGACCACTAACCCTAACTTCGCTAGCGCTCGAAAAATCGCTGCATGAAAAGTTTATAAGGGACGAAGACGAAAGGCCTAACTTAGCATACGATCAATTTAGCAGTCAGATTCCATTGATCTCTCTCTCTGGGATTGACGATGACGACGATGAATGTAATAAGAGGAAAGATCTGTGCAAGAGAATAGCGCAAGCATGCGAAGAATTGGGGTATTTTTCAAGTGATCGATCATGGGATCGATTTGAAGCTCATCAACGATATGACTCGTTTGGCTCGTGAGTTCTTCGATCTGCCCGACGAAGAGAAGCTGAGGTTCGATATGTCTGGTGTGAAAAAAGGAGGTTTCATTGTTTCGAGTCACC
>Line_no4_63_180
AGCAGGACCACTAACCCTAACTTCGCTAGCGCTCGAAAAATCGCTGCATGAAAAGTTTATAAGGGACGAAGACGAAAGGCCTAACTTAGCATACGATCAATTTAGCAGTCAGATTCCATTGATCTCTCTCTCTGGGATTGACGATGACGACGATGAATGTAATAAGAGGAAAGATCTGTGCAAGAGAATAGCGCAAGCATGCGAAGAATTGGGGTATTTTTCAAGTGATCGATCATGGGATCGATTTGAAGCTCATCAACGATATGACTCGTTTGGCTCGTGAGTTCTTCGATCTGCCCGACGAAGAGAAGCTGAGGTTCGATATGTCTGGTGGGAAAAAAGGAGGTTTCATTGTTTTGAGTCACC
>Line_no4_64_178
AGCAGGACCACTAACCCTAACTTCGCTAGCGCTCGAAAAATCGCTGCATGAAAAGTTTATAAGGGACGAAGACGAAAGGTCTAACTTAGCATACGATCAATTTAGCAGTCAGATTCCATTGATCTCTCTCTCTGGGATTGACGATGACGACGATGAATGTAATAAGAGGAAAGATCTGTGCAAGAGAATAGCGCAAGCATGCGAAGAATTGGGGTATTTTTCAAGTGATCGATCATGGGATCGATTTGAAGCTCATCAACGATATGACTCGTTTGGCTCGTGAGTTCTTCGATCTGCCCGACGAAGAGAAGCTGAGGTTCGATATGTCTGGTGGGAAAAAAGGAGGTTTCATTGTTTCGAGTCACC
>Line_no4_65_175
AGCAGGACCACTAACCCTAACTTCGCTAGCGCTCGAAAAATCGCTGCATGAAAAGTTTATAAGGGACGAAGACGAAAGGCCTAACTTAGCATACGATCAATTTAGCAGTCAGATTCCATTGATCTCTCTCTCTGGGATTGACGATGACGACGATGAATGTAATAAGAGGAAAGATCTGTGCAAGAGAATAGCGCAAGCATGCGAAGAATTGGGGTATTTTTCAAGTGATCGATCATGGGATCGATTTGAAGCTCATCAACGATATGACTCGTTTGGCTCGTGAGTTCTTCGATCCGCCCGACGAAGAGAAGCTGAGGTTCGATATGTCTGGTGGGAAAAAAGGAGGTTTCATTGTTTCGAGTCACC
>Line_no4_66_173
AGCAGGACCACTAACCCTAACTTCGCTAGTGCTCGAAAAATCGCTGCATGAAAAGTTTATAAGGGACGAAGACGAAAGGCCTAACTTAGCATACGATCAATTTAGCAGTCAGATTCCATTGATCTCTCTCTCTGGGATTGACGATGACGACGATGAATGTAATAAGAGGAAAGATCTGTGCAAGAGAATAGCGCAAGCATGCGAAGAATTGGGGTATTTTTCAAGTGATCGATCATGGGATCGATTTGAAGCTCATCAACGATATGACTCGTTTGGCTCGTGAGTTCTTCGATCTGCCCGACGAAGAGAAGCTGAGGTTCGATATGTCTGGTGGGAAAAAAGGAGGTTTCATTGTTTCGAGTCACC
>Line_no4_67_173
AGCAGGACCACTAACCCTAACTTCGCTAGCGCTCGAAAAATCGCTGCATGAAAAGTTTATAAGGGACGAAGACGAAAGGCCTAACTTAGCATACGATCAATTTAGCAGTCAGATTCCATTGATCTCTCTCTCTGGGATTGACGATGACGACGATGAATGTAATAAGAGGAAAGATCTGTGCAAGAGAATAGCGCAAGCATGCGAAGAATTGGGGTATTTTTCAAGTGATCGATCATGGGATCGATTTGAAGCTCATCAACGATATGACTCGTTTGGCTCGTGAGTTCTTCGATCTGCCCGACGAAGAGAAGCTGAGGTTCGATATGTCTGGTGGGAAAAAAGGAGGTTTCATTGTTTCGAGTTACC
>Line_no4_68_173
AGCAGGACCACTAACCCTAACTTCGCTAGCGCTCGAAAAATCGCTGCATGAAAAGTTTATAAGGGACGAAGACGAAAGGCCTAACTTAGCATACGATCAATTTAGCAGTCAGATTCCATTGATCTCTCTCTCTGGGATTGACGATGACGACGATGAATGTAATAAGAGGAAAGATCTGTGCAAGAGAATAGCGCAAGCATGCGAAGAATTGGGGTATTTTTCAAGTGATCGATCATGGGATCGATTTGAAGCTCATCAACGATATGACTCGTTTGGCTCGTGAGTTCTTCGATCTGCCCGACGAAGAGAAGCTGAGGTTCGATATGTCTGGTGGGAAAAAAGGAGGTTTCATTGTTCGAGTCACC
>Line_no4_69_172
AGCAGGACCACTAACCCTAACTTCGCTAGCGCTCGAAAAATCGCTGCATGAAAAGTTTATAAGGGACGAAGACGAAAGGCCTAACTTAGCATACGATCAATTTAGCAGTCAGATTCCATTGATCCCTCTCTCTGGGATTGACGATGACGACGATGAATGTAATAAGAGGAAAGATCTGTGCAAGAGAATAGCGCAAGCATGCGAAGAATTGGGGTATTTTTCAAGTGATCGATCATGGGATCGATTTGAAGCTCATCAACGATATGACTCGTTTGGCTCGTGAGTTCTTCGATCTGCCCGACGAAGAGAAGCTGAGGTTCGATATGTCTGGTGGGAAAAAAGGAGGTTTCATTGTTTCGAGTCACC
>Line_no4_70_170
AGCAGGACCACTAACCCTAACTTCGCTAGCGCTCGAAAAATCGCTGCATGAAAAGTTTATAAGGGACGAAGACGAAAGGCCTAACTTAGCATACGATCAATTTAGCAGTCAGATTCCATTGATCTCTCTCTCTGGGATTGACGATGACGACGATGAATGTAATAAGAGGAAAGATCTGTGCAAGAGAATAGCGCAAGCATGCGAAGAATTGGGGTATTTTTCAAGTGATCGATCATGGGATCGATTTGAAGCTCATCAACGATATGACTCGTTTGGCTCGTGAGTTCTTCGATCTGCCCGACGAAGAGAAGCTGAGGTTCGATATGTCTGGTGGGAACAAAGGAGGTTTCATTGTTTCGAGTCACC
>Line_no4_71_169
AGCAGGACCACTAACCCTAACTTCGCTAGCGCTCGAAAAATCGCTGCATGAAAAGTTTATAAGGGACGAAGACGAAAGGCCTAACTTAGCATACGATCAATTTAGCAGTCAGATTCCATTGATCTCTCTCTCTGGGATTGACGATGACGACGATGAATGTAATAAGAGGAAAGATCTGTGTAAGAGAATAGCGCAAGCATGCGAAGAATTGGGGTATTTTTCAAGTGATCGATCATGGGATCGATTTGAAGCTCATCAACGATATGACTCGTTTGGCTCGTGAGTTCTTCGATCTGCCCGACGAAGAGAAGCTGAGGTTCGATATGTCTGGTGGGAAAAAAGGAGGTTTCATTGTTTCGAGTCACC
>Line_no4_72_168
AGCAGGACCACTAACCCTAACTTCGCTAGCGCTCGAAAAATCGCTGCATGAAAAGTTTATAAGGGACGAAGACGAAAGGCCTAACTTAGCATACGATCAATTTAGCAGTCAGATTCCATTGATCTCTCTCTCTGGGATTGACGATGACGACGATGAATGTAATAAGAGGAAAGATCTGTGCAAGAGAATAGCGCAAGCATGCGAAGAATTGGGGTATTTTTCAAGTGATCGATCATGGGATCGATTTGAAGCCCATCAACGATATGACTCGTTTGGCTCGTGAGTTCTTCGATCTGCCCGACGAAGAGAAGCTGAGGTTCGATATGTCTGGTGGGAAAAAAGGAGGTTTCATTGTTTCGAGTCACC
>Line_no4_73_165
AGCAGGACCACTAACCCTAACTTCGCTAGCGCTCGAAAAATCGCTGCATGAAAAGTTTATAAGGGACGAAGACGAAAGGCCTAACTTAGCATACGATCAATTTAGCAGTCAGATTCCATTGATCTCTCTCTCTGGGATTGACGATGACGACGATGAATGTAATAAGAGGAAAGATCTGTGCAAGAGAATAGCGCAAGCATGCGAAGAATTGGGGTATTTTTCAAGTGATCGATCATGGGATCAATTTGAAGCTCATCAACGATATGACTCGTTTGGCTCGTGAGTTCTTCGATCTGCCCGACGAAGAGAAGCTGAGGTTCGATATGTCTGGTGGGAAAAAAGGAGGTTTCATTGTTTCGAGTCACC
>Line_no4_74_163
AGCAGGACCACTAACCCTAACTTCGCTAGCGCTCGAAAAATCGCTGCATGAAAAGTTTATAAGGGACGAAGACGAAAGGCCTAACTTAGCATACGATCAATTTAGCAGTCAGATTCCATTGATCTCTCTCTCTGGGATTGACGATGACGACGATGAATGTAATAAGAGGAAAGATCTGTGCAAGAGAATAGCGCAAGCATGCGAAGAATTGGGGTATTTTTCAAGTGATCGATCATGGGATCGATTTGAAGCTCATCAACGATATGACTCGTTTGGCTCGTGAGTTCTTCGATCTGCCCGACGAAGAGAAGCCGAGGTTCGATATGTCTGGTGGGAAAAAAGGAGGTTTCATTGTTTCGAGTCACC
>Line_no4_75_161
AGCAGGACCACTAACCCTAACTTCACTAGCGCTCGAAAAATCGCTGCATGAAAAGTTTATAAGGGACGAAGACGAAAGGCCTAACTTAGCATACGATCAATTTAGCAGTCAGATTCCATTGATCTCTCTCTCTGGGATTGACGATGACGACGATGAATGTAATAAGAGGAAAGATCTGTGCAAGAGAATAGCGCAAGCATGCGAAGAATTGGGGTATTTTTCAAGTGATCGATCATGGGATCGATTTGAAGCTCATCAACGATATGACTCGTTTGGCTCGTGAGTTCTTCGATCTGCCCGACGAAGAGAAGCTGAGGTTCGATATGTCTGGTGGGAAAAAAGGAGGTTTCATTGTTTCGAGTCACC
>Line_no4_76_160
AGCAGGACCACTAACCCTAACTTCGCTAGCGCTCGAAAAATCGCTGCATGAAAAGTTTATAAGGGACGAAGACGAAAGGCCTAACTTAGCATACGATCAATTTAGCAGTCAGATTCCATTGATCTCTCTCTCTGGGATTGACGATGACGACGATGAATGTAATAAGAGGAAAGATCTGTGCAAGAGAATAGCGCAAGCATGCGAAGAATTGGGGTATTTTTCAAGTGATCGATCATGGGATCGATTTGAAGCTCATCAACGATATGACTCGTTTGGCTCGTGAGTTCTTCGATCTGCCCGACGAAGAGAAGCTGAGGTTCGATATGTCTGGTGGGAAAAAAGGAGGTTTCATGTTTCGAGTCACC
>Line_no4_77_159
AGCAGGACCACTAACCCTAACTTCGCTAGCGCTCGAAAAATCGCTGCATGAAAAGTTTATAAGGGACGAAGACGAAAGGCCTAACTTAGCATACGATCAATTTAGCAGTCAGATTCCATTGATCTCTCTCTCTGGGATTGACGATGACGACGATGAATGTAATAAGAGGAAAGATCTGTGCAAGAGAATAGCGCAAGCATGCGAAGAATTGGGGTATTTTTCGAGTGATCGATCATGGGATCGATTTGAAGCTCATCAACGATATGACTCGTTTGGCTCGTGAGTTCTTCGATCTGCCCGACGAAGAGAAGCTGAGGTTCGATATGTCTGGTGGGAAAAAAGGAGGTTTCATTGTTTCGAGTCACC
>Line_no4_78_159
[truncated: 13,395 more rows]

## Sheet: Line no. 5
>Line_no5_1_11624
[truncated: 2,977 more rows]

## Sheet: Line no. 6
>Line_no6_1_37321
[truncated: 5,255 more rows]

## Sheet: Line no. 7
>Line_no7_1_19582
[truncated: 2,091 more rows]

## Sheet: Line no. 9
>Line_no9_1_12927
[truncated: 3,237 more rows]

[truncated: 4 more sheets: Line no. 10, Line no. 19, Line no. 22, Line no. 23]
